# Supplementary material for: Structural basis for TRIM72 oligomerization during membrane damage repair
Source: Nat Commun. 2023 Mar 21;14:1555. doi: 10.1038/s41467-023-37198-1 (PMC10030467; doi:10.1038/s41467-023-37198-1)
Supplement: Supplementary file 3 — Supplementary Data 1 [file 41467_2023_37198_MOESM3_ESM.txt]

CRYST1  115.660  111.637  298.816  90.00  90.00  90.00 P 1           1
ATOM      1  N   GLY A  84      76.513  50.411 175.173  0.00  0.00            
ATOM      2  H1  GLY A  84      76.653  51.090 174.396  0.00  0.00            
ATOM      3  H2  GLY A  84      76.257  49.491 174.747  0.00  0.00            
ATOM      4  H3  GLY A  84      75.640  50.655 175.686  0.00  0.00            
ATOM      5  CA  GLY A  84      77.607  50.224 176.109  0.00  0.00            
ATOM      6  HA1 GLY A  84      77.327  49.469 176.838  0.00  0.00            
ATOM      7  HA2 GLY A  84      78.522  50.186 175.548  0.00  0.00            
ATOM      8  C   GLY A  84      77.699  51.519 176.895  0.00  0.00            
ATOM      9  O   GLY A  84      76.656  51.893 177.469  0.00  0.00            
ATOM     10  N   HIS A  85      78.915  52.159 176.976  0.00  0.00            
ATOM     11  HN  HIS A  85      79.742  51.696 176.681  0.00  0.00            
ATOM     12  CA  HIS A  85      79.070  53.316 177.663  0.00  0.00            
ATOM     13  HA  HIS A  85      78.578  53.212 178.625  0.00  0.00            
ATOM     14  CB  HIS A  85      80.515  53.692 178.127  0.00  0.00            
ATOM     15  HB1 HIS A  85      81.087  53.864 177.198  0.00  0.00            
ATOM     16  HB2 HIS A  85      80.457  54.558 178.812  0.00  0.00            
ATOM     17  ND1 HIS A  85      80.704  51.617 179.590  0.00  0.00            
ATOM     18  CG  HIS A  85      81.261  52.607 178.790  0.00  0.00            
ATOM     19  CE1 HIS A  85      81.766  50.907 180.018  0.00  0.00            
ATOM     20  HE1 HIS A  85      81.621  49.989 180.605  0.00  0.00            
ATOM     21  NE2 HIS A  85      82.934  51.333 179.554  0.00  0.00            
ATOM     22  HE2 HIS A  85      83.840  50.928 179.694  0.00  0.00            
ATOM     23  CD2 HIS A  85      82.606  52.452 178.710  0.00  0.00            
ATOM     24  HD2 HIS A  85      83.327  53.003 178.125  0.00  0.00            
ATOM     25  C   HIS A  85      78.487  54.489 176.888  0.00  0.00            
ATOM     26  O   HIS A  85      78.652  54.485 175.676  0.00  0.00            
ATOM     27  N   CYS A  86      77.749  55.395 177.559  0.00  0.00            
ATOM     28  HN  CYS A  86      77.479  55.271 178.509  0.00  0.00            
ATOM     29  CA  CYS A  86      77.351  56.693 177.063  0.00  0.00            
ATOM     30  HA  CYS A  86      76.936  56.466 176.088  0.00  0.00            
ATOM     31  CB  CYS A  86      76.315  57.327 178.056  0.00  0.00            
ATOM     32  HB1 CYS A  86      75.649  56.467 178.289  0.00  0.00            
ATOM     33  HB2 CYS A  86      76.847  57.448 179.025  0.00  0.00            
ATOM     34  SG  CYS A  86      75.397  58.801 177.371  0.00  0.00            
ATOM     35  HG1 CYS A  86      74.481  58.158 176.670  0.00  0.00            
ATOM     36  C   CYS A  86      78.510  57.617 176.734  0.00  0.00            
ATOM     37  O   CYS A  86      79.516  57.636 177.482  0.00  0.00            
ATOM     38  N   GLU A  87      78.438  58.494 175.690  0.00  0.00            
ATOM     39  HN  GLU A  87      77.631  58.493 175.097  0.00  0.00            
ATOM     40  CA  GLU A  87      79.424  59.612 175.489  0.00  0.00            
ATOM     41  HA  GLU A  87      80.437  59.222 175.415  0.00  0.00            
ATOM     42  CB  GLU A  87      79.175  60.469 174.263  0.00  0.00            
ATOM     43  HB1 GLU A  87      78.192  60.975 174.263  0.00  0.00            
ATOM     44  HB2 GLU A  87      79.976  61.236 174.306  0.00  0.00            
ATOM     45  CG  GLU A  87      79.380  59.777 172.937  0.00  0.00            
ATOM     46  HG1 GLU A  87      80.253  59.107 172.967  0.00  0.00            
ATOM     47  HG2 GLU A  87      78.479  59.166 172.708  0.00  0.00            
ATOM     48  CD  GLU A  87      79.644  60.804 171.792  0.00  0.00            
ATOM     49  OE1 GLU A  87      79.308  62.000 171.977  0.00  0.00            
ATOM     50  OE2 GLU A  87      80.034  60.425 170.706  0.00  0.00            
ATOM     51  C   GLU A  87      79.416  60.542 176.728  0.00  0.00            
ATOM     52  O   GLU A  87      80.464  60.976 177.168  0.00  0.00            
ATOM     53  N   GLU A  88      78.202  60.832 177.253  0.00  0.00            
ATOM     54  HN  GLU A  88      77.412  60.378 176.844  0.00  0.00            
ATOM     55  CA  GLU A  88      77.958  61.998 178.170  0.00  0.00            
ATOM     56  HA  GLU A  88      78.655  62.812 178.033  0.00  0.00            
ATOM     57  CB  GLU A  88      76.543  62.440 177.880  0.00  0.00            
ATOM     58  HB1 GLU A  88      75.935  61.503 177.840  0.00  0.00            
ATOM     59  HB2 GLU A  88      76.201  63.153 178.661  0.00  0.00            
ATOM     60  CG  GLU A  88      76.334  63.155 176.452  0.00  0.00            
ATOM     61  HG1 GLU A  88      76.938  62.563 175.735  0.00  0.00            
ATOM     62  HG2 GLU A  88      75.283  63.077 176.115  0.00  0.00            
ATOM     63  CD  GLU A  88      76.796  64.617 176.465  0.00  0.00            
ATOM     64  OE1 GLU A  88      77.895  64.954 175.940  0.00  0.00            
ATOM     65  OE2 GLU A  88      76.026  65.469 177.006  0.00  0.00            
ATOM     66  C   GLU A  88      78.031  61.702 179.637  0.00  0.00            
ATOM     67  O   GLU A  88      77.801  62.542 180.461  0.00  0.00            
ATOM     68  N   HIS A  89      78.224  60.425 179.946  0.00  0.00            
ATOM     69  HN  HIS A  89      78.395  59.685 179.293  0.00  0.00            
ATOM     70  CA  HIS A  89      78.178  60.020 181.338  0.00  0.00            
ATOM     71  HA  HIS A  89      78.760  60.694 181.962  0.00  0.00            
ATOM     72  CB  HIS A  89      76.698  59.993 181.889  0.00  0.00            
ATOM     73  HB1 HIS A  89      76.195  60.973 181.792  0.00  0.00            
ATOM     74  HB2 HIS A  89      76.104  59.280 181.277  0.00  0.00            
ATOM     75  ND1 HIS A  89      77.441  60.314 184.370  0.00  0.00            
ATOM     76  CG  HIS A  89      76.651  59.672 183.348  0.00  0.00            
ATOM     77  CE1 HIS A  89      77.100  59.698 185.439  0.00  0.00            
ATOM     78  HE1 HIS A  89      77.286  60.057 186.460  0.00  0.00            
ATOM     79  NE2 HIS A  89      76.148  58.721 185.274  0.00  0.00            
ATOM     80  HE2 HIS A  89      75.641  58.195 185.955  0.00  0.00            
ATOM     81  CD2 HIS A  89      75.881  58.671 183.921  0.00  0.00            
ATOM     82  HD2 HIS A  89      75.135  58.089 183.391  0.00  0.00            
ATOM     83  C   HIS A  89      78.767  58.619 181.533  0.00  0.00            
ATOM     84  O   HIS A  89      79.137  57.956 180.561  0.00  0.00            
ATOM     85  N   LEU A  90      78.901  58.191 182.800  0.00  0.00            
ATOM     86  HN  LEU A  90      78.439  58.658 183.555  0.00  0.00            
ATOM     87  CA  LEU A  90      79.540  56.947 183.192  0.00  0.00            
ATOM     88  HA  LEU A  90      80.342  56.778 182.489  0.00  0.00            
ATOM     89  CB  LEU A  90      80.115  57.017 184.608  0.00  0.00            
ATOM     90  HB1 LEU A  90      80.719  57.931 184.820  0.00  0.00            
ATOM     91  HB2 LEU A  90      79.285  57.069 185.356  0.00  0.00            
ATOM     92  CG  LEU A  90      80.989  55.818 185.116  0.00  0.00            
ATOM     93  HG  LEU A  90      80.429  54.856 185.202  0.00  0.00            
ATOM     94  CD1 LEU A  90      82.049  55.523 184.118  0.00  0.00            
ATOM     95 HD11 LEU A  90      82.682  56.418 183.941  0.00  0.00            
ATOM     96 HD12 LEU A  90      82.730  54.727 184.480  0.00  0.00            
ATOM     97 HD13 LEU A  90      81.651  55.077 183.186  0.00  0.00            
ATOM     98  CD2 LEU A  90      81.570  56.185 186.468  0.00  0.00            
ATOM     99 HD21 LEU A  90      82.161  55.369 186.955  0.00  0.00            
ATOM    100 HD22 LEU A  90      82.158  57.100 186.247  0.00  0.00            
ATOM    101 HD23 LEU A  90      80.754  56.465 187.165  0.00  0.00            
ATOM    102  C   LEU A  90      78.628  55.725 183.163  0.00  0.00            
ATOM    103  O   LEU A  90      79.091  54.626 182.821  0.00  0.00            
ATOM    104  N   ASP A  91      77.350  55.865 183.410  0.00  0.00            
ATOM    105  HN  ASP A  91      77.027  56.797 183.540  0.00  0.00            
ATOM    106  CA  ASP A  91      76.402  54.830 183.289  0.00  0.00            
ATOM    107  HA  ASP A  91      76.835  54.015 183.864  0.00  0.00            
ATOM    108  CB  ASP A  91      75.102  55.292 183.980  0.00  0.00            
ATOM    109  HB1 ASP A  91      74.637  56.161 183.469  0.00  0.00            
ATOM    110  HB2 ASP A  91      74.295  54.543 183.895  0.00  0.00            
ATOM    111  CG  ASP A  91      75.142  55.659 185.460  0.00  0.00            
ATOM    112  OD1 ASP A  91      76.124  55.349 186.214  0.00  0.00            
ATOM    113  OD2 ASP A  91      74.122  56.169 185.940  0.00  0.00            
ATOM    114  C   ASP A  91      76.126  54.446 181.871  0.00  0.00            
ATOM    115  O   ASP A  91      76.352  55.276 180.973  0.00  0.00            
ATOM    116  N   PRO A  92      75.800  53.233 181.545  0.00  0.00            
ATOM    117  CD  PRO A  92      75.508  52.221 182.547  0.00  0.00            
ATOM    118  HD1 PRO A  92      74.746  52.481 183.309  0.00  0.00            
ATOM    119  HD2 PRO A  92      76.462  51.960 183.044  0.00  0.00            
ATOM    120  CA  PRO A  92      75.485  52.754 180.179  0.00  0.00            
ATOM    121  HA  PRO A  92      76.300  53.007 179.526  0.00  0.00            
ATOM    122  CB  PRO A  92      75.458  51.199 180.335  0.00  0.00            
ATOM    123  HB1 PRO A  92      74.839  50.632 179.612  0.00  0.00            
ATOM    124  HB2 PRO A  92      76.475  50.741 180.315  0.00  0.00            
ATOM    125  CG  PRO A  92      74.848  51.073 181.770  0.00  0.00            
ATOM    126  HG1 PRO A  92      73.751  51.232 181.759  0.00  0.00            
ATOM    127  HG2 PRO A  92      75.185  50.105 182.206  0.00  0.00            
ATOM    128  C   PRO A  92      74.263  53.325 179.424  0.00  0.00            
ATOM    129  O   PRO A  92      73.417  53.888 180.145  0.00  0.00            
ATOM    130  N   LEU A  93      74.033  53.086 178.133  0.00  0.00            
ATOM    131  HN  LEU A  93      74.786  52.572 177.735  0.00  0.00            
ATOM    132  CA  LEU A  93      72.710  53.177 177.516  0.00  0.00            
ATOM    133  HA  LEU A  93      72.357  54.159 177.811  0.00  0.00            
ATOM    134  CB  LEU A  93      72.902  53.060 176.040  0.00  0.00            
ATOM    135  HB1 LEU A  93      73.434  52.158 175.684  0.00  0.00            
ATOM    136  HB2 LEU A  93      71.864  52.959 175.654  0.00  0.00            
ATOM    137  CG  LEU A  93      73.675  54.248 175.397  0.00  0.00            
ATOM    138  HG  LEU A  93      74.714  53.885 175.515  0.00  0.00            
ATOM    139  CD1 LEU A  93      73.427  54.211 173.924  0.00  0.00            
ATOM    140 HD11 LEU A  93      74.006  53.420 173.415  0.00  0.00            
ATOM    141 HD12 LEU A  93      72.374  53.986 173.664  0.00  0.00            
ATOM    142 HD13 LEU A  93      73.645  55.260 173.627  0.00  0.00            
ATOM    143  CD2 LEU A  93      73.445  55.628 175.984  0.00  0.00            
ATOM    144 HD21 LEU A  93      72.419  55.859 175.623  0.00  0.00            
ATOM    145 HD22 LEU A  93      73.502  55.687 177.090  0.00  0.00            
ATOM    146 HD23 LEU A  93      74.103  56.292 175.378  0.00  0.00            
ATOM    147  C   LEU A  93      71.708  52.096 178.065  0.00  0.00            
ATOM    148  O   LEU A  93      72.103  50.947 178.303  0.00  0.00            
ATOM    149  N   SER A  94      70.427  52.499 178.359  0.00  0.00            
ATOM    150  HN  SER A  94      70.046  53.411 178.204  0.00  0.00            
ATOM    151  CA  SER A  94      69.641  51.591 179.187  0.00  0.00            
ATOM    152  HA  SER A  94      69.874  50.559 178.996  0.00  0.00            
ATOM    153  CB  SER A  94      69.806  51.945 180.729  0.00  0.00            
ATOM    154  HB1 SER A  94      70.893  51.936 180.943  0.00  0.00            
ATOM    155  HB2 SER A  94      69.402  52.969 180.798  0.00  0.00            
ATOM    156  OG  SER A  94      69.120  50.982 181.538  0.00  0.00            
ATOM    157  HG1 SER A  94      69.817  50.371 181.792  0.00  0.00            
ATOM    158  C   SER A  94      68.151  51.593 178.862  0.00  0.00            
ATOM    159  O   SER A  94      67.387  50.639 179.133  0.00  0.00            
ATOM    160  N   ILE A  95      67.651  52.634 178.120  0.00  0.00            
ATOM    161  HN  ILE A  95      68.106  53.484 177.881  0.00  0.00            
ATOM    162  CA  ILE A  95      66.241  52.663 177.800  0.00  0.00            
ATOM    163  HA  ILE A  95      65.814  51.678 177.736  0.00  0.00            
ATOM    164  CB  ILE A  95      65.543  53.418 178.914  0.00  0.00            
ATOM    165  HB  ILE A  95      65.944  53.115 179.903  0.00  0.00            
ATOM    166  CG2 ILE A  95      65.785  54.997 178.843  0.00  0.00            
ATOM    167 HG21 ILE A  95      65.354  55.384 177.897  0.00  0.00            
ATOM    168 HG22 ILE A  95      65.349  55.558 179.706  0.00  0.00            
ATOM    169 HG23 ILE A  95      66.878  55.167 178.828  0.00  0.00            
ATOM    170  CG1 ILE A  95      64.010  53.099 178.953  0.00  0.00            
ATOM    171 HG11 ILE A  95      63.429  53.734 178.254  0.00  0.00            
ATOM    172 HG12 ILE A  95      63.793  52.061 178.606  0.00  0.00            
ATOM    173  CD  ILE A  95      63.395  53.262 180.354  0.00  0.00            
ATOM    174  HD1 ILE A  95      63.514  54.279 180.784  0.00  0.00            
ATOM    175  HD2 ILE A  95      62.305  53.059 180.321  0.00  0.00            
ATOM    176  HD3 ILE A  95      63.785  52.410 180.948  0.00  0.00            
ATOM    177  C   ILE A  95      65.955  53.222 176.374  0.00  0.00            
ATOM    178  O   ILE A  95      66.796  53.803 175.687  0.00  0.00            
ATOM    179  N   TYR A  96      64.746  53.112 175.855  0.00  0.00            
ATOM    180  HN  TYR A  96      64.009  52.574 176.268  0.00  0.00            
ATOM    181  CA  TYR A  96      64.533  53.599 174.479  0.00  0.00            
ATOM    182  HA  TYR A  96      65.394  53.976 173.944  0.00  0.00            
ATOM    183  CB  TYR A  96      63.992  52.344 173.677  0.00  0.00            
ATOM    184  HB1 TYR A  96      64.842  51.631 173.597  0.00  0.00            
ATOM    185  HB2 TYR A  96      63.137  51.856 174.198  0.00  0.00            
ATOM    186  CG  TYR A  96      63.654  52.696 172.288  0.00  0.00            
ATOM    187  CD1 TYR A  96      64.637  52.588 171.344  0.00  0.00            
ATOM    188  HD1 TYR A  96      65.641  52.282 171.567  0.00  0.00            
ATOM    189  CE1 TYR A  96      64.517  53.116 170.084  0.00  0.00            
ATOM    190  HE1 TYR A  96      65.330  53.007 169.388  0.00  0.00            
ATOM    191  CZ  TYR A  96      63.263  53.596 169.693  0.00  0.00            
ATOM    192  OH  TYR A  96      62.817  53.988 168.424  0.00  0.00            
ATOM    193  HH  TYR A  96      61.998  53.526 168.244  0.00  0.00            
ATOM    194  CD2 TYR A  96      62.382  53.288 171.920  0.00  0.00            
ATOM    195  HD2 TYR A  96      61.505  53.407 172.540  0.00  0.00            
ATOM    196  CE2 TYR A  96      62.213  53.634 170.555  0.00  0.00            
ATOM    197  HE2 TYR A  96      61.265  53.937 170.126  0.00  0.00            
ATOM    198  C   TYR A  96      63.605  54.797 174.540  0.00  0.00            
ATOM    199  O   TYR A  96      62.520  54.673 175.116  0.00  0.00            
ATOM    200  N   CYS A  97      63.900  55.922 173.813  0.00  0.00            
ATOM    201  HN  CYS A  97      64.590  55.989 173.110  0.00  0.00            
ATOM    202  CA  CYS A  97      62.956  56.998 173.617  0.00  0.00            
ATOM    203  HA  CYS A  97      62.223  57.029 174.413  0.00  0.00            
ATOM    204  CB  CYS A  97      63.612  58.345 173.912  0.00  0.00            
ATOM    205  HB1 CYS A  97      64.325  58.241 174.754  0.00  0.00            
ATOM    206  HB2 CYS A  97      64.291  58.545 173.050  0.00  0.00            
ATOM    207  SG  CYS A  97      62.399  59.708 174.233  0.00  0.00            
ATOM    208  HG1 CYS A  97      63.135  60.490 173.457  0.00  0.00            
ATOM    209  C   CYS A  97      62.311  57.087 172.298  0.00  0.00            
ATOM    210  O   CYS A  97      62.959  57.252 171.295  0.00  0.00            
ATOM    211  N   GLU A  98      60.957  56.939 172.323  0.00  0.00            
ATOM    212  HN  GLU A  98      60.502  56.790 173.189  0.00  0.00            
ATOM    213  CA  GLU A  98      60.063  57.003 171.086  0.00  0.00            
ATOM    214  HA  GLU A  98      60.372  56.370 170.268  0.00  0.00            
ATOM    215  CB  GLU A  98      58.647  56.565 171.502  0.00  0.00            
ATOM    216  HB1 GLU A  98      58.230  57.309 172.216  0.00  0.00            
ATOM    217  HB2 GLU A  98      57.934  56.669 170.659  0.00  0.00            
ATOM    218  CG  GLU A  98      58.467  55.191 172.159  0.00  0.00            
ATOM    219  HG1 GLU A  98      58.958  54.514 171.427  0.00  0.00            
ATOM    220  HG2 GLU A  98      59.003  55.192 173.134  0.00  0.00            
ATOM    221  CD  GLU A  98      56.986  54.927 172.350  0.00  0.00            
ATOM    222  OE1 GLU A  98      56.402  55.268 173.313  0.00  0.00            
ATOM    223  OE2 GLU A  98      56.376  54.272 171.452  0.00  0.00            
ATOM    224  C   GLU A  98      60.023  58.321 170.515  0.00  0.00            
ATOM    225  O   GLU A  98      60.197  58.507 169.284  0.00  0.00            
ATOM    226  N   GLN A  99      59.907  59.415 171.296  0.00  0.00            
ATOM    227  HN  GLN A  99      59.782  59.195 172.261  0.00  0.00            
ATOM    228  CA  GLN A  99      59.897  60.768 170.866  0.00  0.00            
ATOM    229  HA  GLN A  99      59.249  60.959 170.014  0.00  0.00            
ATOM    230  CB  GLN A  99      59.241  61.688 171.915  0.00  0.00            
ATOM    231  HB1 GLN A  99      59.538  61.341 172.929  0.00  0.00            
ATOM    232  HB2 GLN A  99      59.474  62.750 171.689  0.00  0.00            
ATOM    233  CG  GLN A  99      57.726  61.567 171.704  0.00  0.00            
ATOM    234  HG1 GLN A  99      57.387  61.907 170.708  0.00  0.00            
ATOM    235  HG2 GLN A  99      57.482  60.481 171.810  0.00  0.00            
ATOM    236  CD  GLN A  99      56.950  62.400 172.698  0.00  0.00            
ATOM    237  OE1 GLN A  99      57.440  62.668 173.767  0.00  0.00            
ATOM    238  NE2 GLN A  99      55.795  62.891 172.204  0.00  0.00            
ATOM    239 HE21 GLN A  99      55.447  62.536 171.331  0.00  0.00            
ATOM    240 HE22 GLN A  99      55.072  63.368 172.707  0.00  0.00            
ATOM    241  C   GLN A  99      61.221  61.277 170.380  0.00  0.00            
ATOM    242  O   GLN A  99      61.238  62.064 169.438  0.00  0.00            
ATOM    243  N   ASP A 100      62.326  60.634 170.797  0.00  0.00            
ATOM    244  HN  ASP A 100      62.282  59.917 171.492  0.00  0.00            
ATOM    245  CA  ASP A 100      63.648  60.960 170.249  0.00  0.00            
ATOM    246  HA  ASP A 100      63.632  61.875 169.660  0.00  0.00            
ATOM    247  CB  ASP A 100      64.625  60.997 171.377  0.00  0.00            
ATOM    248  HB1 ASP A 100      64.376  60.179 172.071  0.00  0.00            
ATOM    249  HB2 ASP A 100      65.705  60.886 171.123  0.00  0.00            
ATOM    250  CG  ASP A 100      64.442  62.170 172.288  0.00  0.00            
ATOM    251  OD1 ASP A 100      63.308  62.513 172.727  0.00  0.00            
ATOM    252  OD2 ASP A 100      65.443  62.703 172.871  0.00  0.00            
ATOM    253  C   ASP A 100      64.247  59.933 169.232  0.00  0.00            
ATOM    254  O   ASP A 100      65.456  60.051 168.856  0.00  0.00            
ATOM    255  N   ARG A 101      63.439  58.967 168.776  0.00  0.00            
ATOM    256  HN  ARG A 101      62.440  58.955 168.841  0.00  0.00            
ATOM    257  CA  ARG A 101      63.967  57.743 168.185  0.00  0.00            
ATOM    258  HA  ARG A 101      63.263  57.032 168.578  0.00  0.00            
ATOM    259  CB  ARG A 101      63.689  57.666 166.691  0.00  0.00            
ATOM    260  HB1 ARG A 101      64.283  58.479 166.214  0.00  0.00            
ATOM    261  HB2 ARG A 101      64.005  56.699 166.241  0.00  0.00            
ATOM    262  CG  ARG A 101      62.200  57.785 166.280  0.00  0.00            
ATOM    263  HG1 ARG A 101      61.820  58.707 166.758  0.00  0.00            
ATOM    264  HG2 ARG A 101      62.126  58.090 165.215  0.00  0.00            
ATOM    265  CD  ARG A 101      61.199  56.667 166.671  0.00  0.00            
ATOM    266  HD1 ARG A 101      61.481  55.784 166.064  0.00  0.00            
ATOM    267  HD2 ARG A 101      61.214  56.446 167.768  0.00  0.00            
ATOM    268  NE  ARG A 101      59.790  57.125 166.320  0.00  0.00            
ATOM    269  HE  ARG A 101      59.765  57.996 165.832  0.00  0.00            
ATOM    270  CZ  ARG A 101      58.677  56.508 166.617  0.00  0.00            
ATOM    271  NH1 ARG A 101      58.602  55.295 167.183  0.00  0.00            
ATOM    272 HH11 ARG A 101      59.492  54.873 167.383  0.00  0.00            
ATOM    273 HH12 ARG A 101      57.762  54.910 167.570  0.00  0.00            
ATOM    274  NH2 ARG A 101      57.603  57.042 166.257  0.00  0.00            
ATOM    275 HH21 ARG A 101      57.567  57.752 165.556  0.00  0.00            
ATOM    276 HH22 ARG A 101      56.816  56.425 166.238  0.00  0.00            
ATOM    277  C   ARG A 101      65.294  57.114 168.458  0.00  0.00            
ATOM    278  O   ARG A 101      66.116  57.116 167.577  0.00  0.00            
ATOM    279  N   ALA A 102      65.552  56.729 169.702  0.00  0.00            
ATOM    280  HN  ALA A 102      64.893  56.783 170.442  0.00  0.00            
ATOM    281  CA  ALA A 102      66.894  56.487 170.128  0.00  0.00            
ATOM    282  HA  ALA A 102      67.447  55.995 169.341  0.00  0.00            
ATOM    283  CB  ALA A 102      67.563  57.831 170.373  0.00  0.00            
ATOM    284  HB1 ALA A 102      68.633  57.806 170.667  0.00  0.00            
ATOM    285  HB2 ALA A 102      67.430  58.405 169.431  0.00  0.00            
ATOM    286  HB3 ALA A 102      67.002  58.267 171.232  0.00  0.00            
ATOM    287  C   ALA A 102      67.069  55.637 171.409  0.00  0.00            
ATOM    288  O   ALA A 102      66.177  55.679 172.302  0.00  0.00            
ATOM    289  N   LEU A 103      68.188  54.862 171.573  0.00  0.00            
ATOM    290  HN  LEU A 103      68.877  54.878 170.862  0.00  0.00            
ATOM    291  CA  LEU A 103      68.587  54.342 172.865  0.00  0.00            
ATOM    292  HA  LEU A 103      67.672  54.108 173.389  0.00  0.00            
ATOM    293  CB  LEU A 103      69.400  52.983 172.653  0.00  0.00            
ATOM    294  HB1 LEU A 103      68.845  52.421 171.875  0.00  0.00            
ATOM    295  HB2 LEU A 103      70.396  53.260 172.263  0.00  0.00            
ATOM    296  CG  LEU A 103      69.503  52.167 173.967  0.00  0.00            
ATOM    297  HG  LEU A 103      69.572  52.826 174.853  0.00  0.00            
ATOM    298  CD1 LEU A 103      68.253  51.242 174.178  0.00  0.00            
ATOM    299 HD11 LEU A 103      67.344  51.870 174.077  0.00  0.00            
ATOM    300 HD12 LEU A 103      68.196  50.277 173.629  0.00  0.00            
ATOM    301 HD13 LEU A 103      68.217  50.983 175.263  0.00  0.00            
ATOM    302  CD2 LEU A 103      70.762  51.281 173.826  0.00  0.00            
ATOM    303 HD21 LEU A 103      70.580  50.599 172.972  0.00  0.00            
ATOM    304 HD22 LEU A 103      71.576  51.994 173.561  0.00  0.00            
ATOM    305 HD23 LEU A 103      70.875  50.709 174.777  0.00  0.00            
ATOM    306  C   LEU A 103      69.514  55.291 173.712  0.00  0.00            
ATOM    307  O   LEU A 103      70.443  55.876 173.181  0.00  0.00            
ATOM    308  N   VAL A 104      69.012  55.451 174.941  0.00  0.00            
ATOM    309  HN  VAL A 104      68.271  54.868 175.244  0.00  0.00            
ATOM    310  CA  VAL A 104      69.501  56.480 175.790  0.00  0.00            
ATOM    311  HA  VAL A 104      70.431  56.851 175.391  0.00  0.00            
ATOM    312  CB  VAL A 104      68.568  57.695 175.779  0.00  0.00            
ATOM    313  HB  VAL A 104      68.951  58.490 176.451  0.00  0.00            
ATOM    314  CG1 VAL A 104      68.391  58.331 174.418  0.00  0.00            
ATOM    315 HG11 VAL A 104      67.737  59.228 174.534  0.00  0.00            
ATOM    316 HG12 VAL A 104      69.412  58.621 174.100  0.00  0.00            
ATOM    317 HG13 VAL A 104      67.991  57.642 173.639  0.00  0.00            
ATOM    318  CG2 VAL A 104      67.138  57.267 176.384  0.00  0.00            
ATOM    319 HG21 VAL A 104      66.430  58.117 176.518  0.00  0.00            
ATOM    320 HG22 VAL A 104      66.654  56.574 175.658  0.00  0.00            
ATOM    321 HG23 VAL A 104      67.353  56.904 177.412  0.00  0.00            
ATOM    322  C   VAL A 104      69.936  56.084 177.189  0.00  0.00            
ATOM    323  O   VAL A 104      69.497  55.038 177.750  0.00  0.00            
ATOM    324  N   CYS A 105      70.863  56.873 177.823  0.00  0.00            
ATOM    325  HN  CYS A 105      71.277  57.622 177.305  0.00  0.00            
ATOM    326  CA  CYS A 105      71.272  56.810 179.233  0.00  0.00            
ATOM    327  HA  CYS A 105      71.605  55.813 179.449  0.00  0.00            
ATOM    328  CB  CYS A 105      72.529  57.734 179.444  0.00  0.00            
ATOM    329  HB1 CYS A 105      73.212  57.415 178.628  0.00  0.00            
ATOM    330  HB2 CYS A 105      72.298  58.814 179.382  0.00  0.00            
ATOM    331  SG  CYS A 105      73.466  57.188 180.898  0.00  0.00            
ATOM    332  HG1 CYS A 105      74.009  56.180 180.227  0.00  0.00            
ATOM    333  C   CYS A 105      70.100  57.366 180.130  0.00  0.00            
ATOM    334  O   CYS A 105      69.386  58.344 179.776  0.00  0.00            
ATOM    335  N   GLY A 106      69.871  56.893 181.391  0.00  0.00            
ATOM    336  HN  GLY A 106      70.415  56.122 181.722  0.00  0.00            
ATOM    337  CA  GLY A 106      68.816  57.450 182.207  0.00  0.00            
ATOM    338  HA1 GLY A 106      67.924  57.323 181.612  0.00  0.00            
ATOM    339  HA2 GLY A 106      68.642  56.847 183.087  0.00  0.00            
ATOM    340  C   GLY A 106      68.993  58.844 182.623  0.00  0.00            
ATOM    341  O   GLY A 106      67.958  59.553 182.619  0.00  0.00            
ATOM    342  N   VAL A 107      70.224  59.319 183.055  0.00  0.00            
ATOM    343  HN  VAL A 107      70.971  58.706 183.313  0.00  0.00            
ATOM    344  CA  VAL A 107      70.391  60.779 183.366  0.00  0.00            
ATOM    345  HA  VAL A 107      69.584  61.008 184.046  0.00  0.00            
ATOM    346  CB  VAL A 107      71.740  61.036 183.969  0.00  0.00            
ATOM    347  HB  VAL A 107      71.822  60.424 184.889  0.00  0.00            
ATOM    348  CG1 VAL A 107      73.008  60.698 183.108  0.00  0.00            
ATOM    349 HG11 VAL A 107      73.848  60.942 183.783  0.00  0.00            
ATOM    350 HG12 VAL A 107      73.023  59.658 182.740  0.00  0.00            
ATOM    351 HG13 VAL A 107      73.026  61.347 182.204  0.00  0.00            
ATOM    352  CG2 VAL A 107      71.826  62.506 184.414  0.00  0.00            
ATOM    353 HG21 VAL A 107      72.852  62.726 184.763  0.00  0.00            
ATOM    354 HG22 VAL A 107      71.648  63.301 183.658  0.00  0.00            
ATOM    355 HG23 VAL A 107      71.151  62.816 185.251  0.00  0.00            
ATOM    356  C   VAL A 107      70.011  61.672 182.158  0.00  0.00            
ATOM    357  O   VAL A 107      69.260  62.664 182.282  0.00  0.00            
ATOM    358  N   CYS A 108      70.301  61.231 180.917  0.00  0.00            
ATOM    359  HN  CYS A 108      70.833  60.406 180.727  0.00  0.00            
ATOM    360  CA  CYS A 108      69.978  61.990 179.679  0.00  0.00            
ATOM    361  HA  CYS A 108      70.169  63.017 179.974  0.00  0.00            
ATOM    362  CB  CYS A 108      70.751  61.597 178.443  0.00  0.00            
ATOM    363  HB1 CYS A 108      70.445  60.628 177.996  0.00  0.00            
ATOM    364  HB2 CYS A 108      70.420  62.360 177.707  0.00  0.00            
ATOM    365  SG  CYS A 108      72.542  61.688 178.706  0.00  0.00            
ATOM    366  HG1 CYS A 108      72.726  63.003 178.725  0.00  0.00            
ATOM    367  C   CYS A 108      68.429  62.001 179.470  0.00  0.00            
ATOM    368  O   CYS A 108      67.844  63.029 179.033  0.00  0.00            
ATOM    369  N   ALA A 109      67.755  60.915 179.804  0.00  0.00            
ATOM    370  HN  ALA A 109      68.220  60.074 180.072  0.00  0.00            
ATOM    371  CA  ALA A 109      66.399  60.725 179.579  0.00  0.00            
ATOM    372  HA  ALA A 109      66.160  61.061 178.580  0.00  0.00            
ATOM    373  CB  ALA A 109      66.156  59.260 179.724  0.00  0.00            
ATOM    374  HB1 ALA A 109      66.289  58.860 180.748  0.00  0.00            
ATOM    375  HB2 ALA A 109      65.122  58.983 179.438  0.00  0.00            
ATOM    376  HB3 ALA A 109      66.860  58.649 179.115  0.00  0.00            
ATOM    377  C   ALA A 109      65.563  61.499 180.541  0.00  0.00            
ATOM    378  O   ALA A 109      64.465  62.001 180.342  0.00  0.00            
ATOM    379  N   SER A 110      66.165  61.849 181.755  0.00  0.00            
ATOM    380  HN  SER A 110      67.055  61.458 181.973  0.00  0.00            
ATOM    381  CA  SER A 110      65.503  62.481 182.847  0.00  0.00            
ATOM    382  HA  SER A 110      64.445  62.510 182.655  0.00  0.00            
ATOM    383  CB  SER A 110      65.911  61.670 184.124  0.00  0.00            
ATOM    384  HB1 SER A 110      66.884  62.072 184.470  0.00  0.00            
ATOM    385  HB2 SER A 110      65.225  61.949 184.951  0.00  0.00            
ATOM    386  OG  SER A 110      65.807  60.263 183.935  0.00  0.00            
ATOM    387  HG1 SER A 110      66.540  59.984 183.393  0.00  0.00            
ATOM    388  C   SER A 110      65.877  63.931 182.944  0.00  0.00            
ATOM    389  O   SER A 110      65.423  64.626 183.859  0.00  0.00            
ATOM    390  N   LEU A 111      66.750  64.494 182.110  0.00  0.00            
ATOM    391  HN  LEU A 111      67.182  63.921 181.418  0.00  0.00            
ATOM    392  CA  LEU A 111      67.046  65.925 181.910  0.00  0.00            
ATOM    393  HA  LEU A 111      67.543  66.284 182.804  0.00  0.00            
ATOM    394  CB  LEU A 111      67.900  66.218 180.656  0.00  0.00            
ATOM    395  HB1 LEU A 111      67.446  65.610 179.848  0.00  0.00            
ATOM    396  HB2 LEU A 111      67.908  67.286 180.352  0.00  0.00            
ATOM    397  CG  LEU A 111      69.359  65.842 180.665  0.00  0.00            
ATOM    398  HG  LEU A 111      69.367  64.854 181.187  0.00  0.00            
ATOM    399  CD1 LEU A 111      70.079  65.678 179.343  0.00  0.00            
ATOM    400 HD11 LEU A 111      69.666  64.884 178.678  0.00  0.00            
ATOM    401 HD12 LEU A 111      70.016  66.692 178.896  0.00  0.00            
ATOM    402 HD13 LEU A 111      71.149  65.457 179.526  0.00  0.00            
ATOM    403  CD2 LEU A 111      70.142  66.800 181.561  0.00  0.00            
ATOM    404 HD21 LEU A 111      70.175  67.853 181.190  0.00  0.00            
ATOM    405 HD22 LEU A 111      69.685  66.908 182.575  0.00  0.00            
ATOM    406 HD23 LEU A 111      71.166  66.400 181.730  0.00  0.00            
ATOM    407  C   LEU A 111      65.832  66.742 181.696  0.00  0.00            
ATOM    408  O   LEU A 111      64.816  66.300 181.109  0.00  0.00            
ATOM    409  N   GLY A 112      65.874  68.041 182.107  0.00  0.00            
ATOM    410  HN  GLY A 112      66.703  68.433 182.502  0.00  0.00            
ATOM    411  CA  GLY A 112      64.731  68.923 182.056  0.00  0.00            
ATOM    412  HA1 GLY A 112      64.035  68.599 182.812  0.00  0.00            
ATOM    413  HA2 GLY A 112      65.233  69.853 182.289  0.00  0.00            
ATOM    414  C   GLY A 112      63.964  69.161 180.821  0.00  0.00            
ATOM    415  O   GLY A 112      62.708  69.169 180.845  0.00  0.00            
ATOM    416  N   SER A 113      64.679  69.415 179.658  0.00  0.00            
ATOM    417  HN  SER A 113      65.660  69.264 179.730  0.00  0.00            
ATOM    418  CA  SER A 113      64.075  69.583 178.358  0.00  0.00            
ATOM    419  HA  SER A 113      63.235  70.266 178.420  0.00  0.00            
ATOM    420  CB  SER A 113      65.068  69.995 177.188  0.00  0.00            
ATOM    421  HB1 SER A 113      64.762  69.819 176.129  0.00  0.00            
ATOM    422  HB2 SER A 113      65.160  71.105 177.241  0.00  0.00            
ATOM    423  OG  SER A 113      66.297  69.256 177.369  0.00  0.00            
ATOM    424  HG1 SER A 113      66.856  69.554 178.090  0.00  0.00            
ATOM    425  C   SER A 113      63.365  68.281 177.887  0.00  0.00            
ATOM    426  O   SER A 113      62.379  68.230 177.121  0.00  0.00            
ATOM    427  N   HIS A 114      63.940  67.109 178.240  0.00  0.00            
ATOM    428  HN  HIS A 114      64.648  67.099 178.937  0.00  0.00            
ATOM    429  CA  HIS A 114      63.763  65.796 177.629  0.00  0.00            
ATOM    430  HA  HIS A 114      63.332  65.870 176.638  0.00  0.00            
ATOM    431  CB  HIS A 114      65.148  65.137 177.537  0.00  0.00            
ATOM    432  HB1 HIS A 114      65.647  65.250 178.523  0.00  0.00            
ATOM    433  HB2 HIS A 114      65.033  64.029 177.513  0.00  0.00            
ATOM    434  ND1 HIS A 114      65.625  65.130 175.043  0.00  0.00            
ATOM    435  CG  HIS A 114      65.986  65.456 176.370  0.00  0.00            
ATOM    436  CE1 HIS A 114      66.682  65.519 174.311  0.00  0.00            
ATOM    437  HE1 HIS A 114      66.915  65.490 173.256  0.00  0.00            
ATOM    438  NE2 HIS A 114      67.649  66.113 175.099  0.00  0.00            
ATOM    439  HE2 HIS A 114      68.515  66.437 174.727  0.00  0.00            
ATOM    440  CD2 HIS A 114      67.221  66.012 176.407  0.00  0.00            
ATOM    441  HD2 HIS A 114      67.709  66.244 177.346  0.00  0.00            
ATOM    442  C   HIS A 114      62.787  64.948 178.480  0.00  0.00            
ATOM    443  O   HIS A 114      62.314  63.938 178.083  0.00  0.00            
ATOM    444  N   ARG A 115      62.456  65.498 179.663  0.00  0.00            
ATOM    445  HN  ARG A 115      62.836  66.409 179.787  0.00  0.00            
ATOM    446  CA  ARG A 115      61.849  64.887 180.801  0.00  0.00            
ATOM    447  HA  ARG A 115      62.594  64.210 181.183  0.00  0.00            
ATOM    448  CB  ARG A 115      61.666  66.005 181.816  0.00  0.00            
ATOM    449  HB1 ARG A 115      62.599  66.481 182.205  0.00  0.00            
ATOM    450  HB2 ARG A 115      61.203  66.841 181.247  0.00  0.00            
ATOM    451  CG  ARG A 115      60.677  65.755 183.018  0.00  0.00            
ATOM    452  HG1 ARG A 115      60.728  66.683 183.629  0.00  0.00            
ATOM    453  HG2 ARG A 115      59.668  65.550 182.590  0.00  0.00            
ATOM    454  CD  ARG A 115      61.031  64.717 184.101  0.00  0.00            
ATOM    455  HD1 ARG A 115      60.148  64.547 184.765  0.00  0.00            
ATOM    456  HD2 ARG A 115      61.170  63.735 183.598  0.00  0.00            
ATOM    457  NE  ARG A 115      62.222  65.012 184.941  0.00  0.00            
ATOM    458  HE  ARG A 115      62.804  65.787 184.716  0.00  0.00            
ATOM    459  CZ  ARG A 115      62.591  64.344 186.026  0.00  0.00            
ATOM    460  NH1 ARG A 115      61.974  63.267 186.404  0.00  0.00            
ATOM    461 HH11 ARG A 115      61.155  62.941 185.916  0.00  0.00            
ATOM    462 HH12 ARG A 115      62.199  62.713 187.202  0.00  0.00            
ATOM    463  NH2 ARG A 115      63.600  64.801 186.713  0.00  0.00            
ATOM    464 HH21 ARG A 115      64.051  65.627 186.396  0.00  0.00            
ATOM    465 HH22 ARG A 115      63.990  64.390 187.537  0.00  0.00            
ATOM    466  C   ARG A 115      60.497  64.245 180.539  0.00  0.00            
ATOM    467  O   ARG A 115      60.145  63.228 181.165  0.00  0.00            
ATOM    468  N   GLY A 116      59.657  64.793 179.644  0.00  0.00            
ATOM    469  HN  GLY A 116      59.851  65.654 179.174  0.00  0.00            
ATOM    470  CA  GLY A 116      58.410  64.251 179.255  0.00  0.00            
ATOM    471  HA1 GLY A 116      57.828  63.813 180.045  0.00  0.00            
ATOM    472  HA2 GLY A 116      57.902  65.129 178.901  0.00  0.00            
ATOM    473  C   GLY A 116      58.469  63.359 178.028  0.00  0.00            
ATOM    474  O   GLY A 116      57.460  62.690 177.733  0.00  0.00            
ATOM    475  N   HIS A 117      59.565  63.343 177.229  0.00  0.00            
ATOM    476  HN  HIS A 117      60.340  63.901 177.502  0.00  0.00            
ATOM    477  CA  HIS A 117      59.710  62.557 175.984  0.00  0.00            
ATOM    478  HA  HIS A 117      58.967  62.950 175.305  0.00  0.00            
ATOM    479  CB  HIS A 117      61.098  62.804 175.325  0.00  0.00            
ATOM    480  HB1 HIS A 117      61.871  62.584 176.098  0.00  0.00            
ATOM    481  HB2 HIS A 117      61.300  62.153 174.449  0.00  0.00            
ATOM    482  ND1 HIS A 117      62.440  64.758 174.487  0.00  0.00            
ATOM    483  CG  HIS A 117      61.219  64.175 174.764  0.00  0.00            
ATOM    484  CE1 HIS A 117      62.146  65.974 174.273  0.00  0.00            
ATOM    485  HE1 HIS A 117      62.862  66.751 174.008  0.00  0.00            
ATOM    486  NE2 HIS A 117      60.849  66.287 174.339  0.00  0.00            
ATOM    487  HE2 HIS A 117      60.545  67.205 174.612  0.00  0.00            
ATOM    488  CD2 HIS A 117      60.236  65.125 174.621  0.00  0.00            
ATOM    489  HD2 HIS A 117      59.211  64.987 174.951  0.00  0.00            
ATOM    490  C   HIS A 117      59.507  61.075 176.243  0.00  0.00            
ATOM    491  O   HIS A 117      59.940  60.571 177.245  0.00  0.00            
ATOM    492  N   ARG A 118      58.718  60.386 175.314  0.00  0.00            
ATOM    493  HN  ARG A 118      58.328  60.807 174.500  0.00  0.00            
ATOM    494  CA  ARG A 118      58.046  59.151 175.675  0.00  0.00            
ATOM    495  HA  ARG A 118      57.522  59.198 176.617  0.00  0.00            
ATOM    496  CB  ARG A 118      56.759  58.923 174.684  0.00  0.00            
ATOM    497  HB1 ARG A 118      56.210  59.888 174.644  0.00  0.00            
ATOM    498  HB2 ARG A 118      57.091  58.532 173.695  0.00  0.00            
ATOM    499  CG  ARG A 118      55.777  57.939 175.411  0.00  0.00            
ATOM    500  HG1 ARG A 118      56.020  56.864 175.584  0.00  0.00            
ATOM    501  HG2 ARG A 118      55.478  58.379 176.391  0.00  0.00            
ATOM    502  CD  ARG A 118      54.353  57.934 174.750  0.00  0.00            
ATOM    503  HD1 ARG A 118      53.625  57.509 175.479  0.00  0.00            
ATOM    504  HD2 ARG A 118      54.024  58.922 174.355  0.00  0.00            
ATOM    505  NE  ARG A 118      54.418  56.927 173.641  0.00  0.00            
ATOM    506  HE  ARG A 118      55.236  56.349 173.652  0.00  0.00            
ATOM    507  CZ  ARG A 118      53.380  56.588 172.865  0.00  0.00            
ATOM    508  NH1 ARG A 118      52.189  57.174 172.876  0.00  0.00            
ATOM    509 HH11 ARG A 118      51.729  57.757 173.554  0.00  0.00            
ATOM    510 HH12 ARG A 118      51.678  56.879 172.068  0.00  0.00            
ATOM    511  NH2 ARG A 118      53.627  55.661 171.916  0.00  0.00            
ATOM    512 HH21 ARG A 118      54.531  55.220 171.937  0.00  0.00            
ATOM    513 HH22 ARG A 118      52.939  55.450 171.231  0.00  0.00            
ATOM    514  C   ARG A 118      58.944  57.934 175.604  0.00  0.00            
ATOM    515  O   ARG A 118      59.517  57.470 174.586  0.00  0.00            
ATOM    516  N   LEU A 119      59.112  57.230 176.796  0.00  0.00            
ATOM    517  HN  LEU A 119      58.567  57.463 177.596  0.00  0.00            
ATOM    518  CA  LEU A 119      60.066  56.199 176.890  0.00  0.00            
ATOM    519  HA  LEU A 119      60.766  56.270 176.067  0.00  0.00            
ATOM    520  CB  LEU A 119      60.939  56.230 178.191  0.00  0.00            
ATOM    521  HB1 LEU A 119      60.245  56.361 179.045  0.00  0.00            
ATOM    522  HB2 LEU A 119      61.612  55.338 178.216  0.00  0.00            
ATOM    523  CG  LEU A 119      61.811  57.485 178.235  0.00  0.00            
ATOM    524  HG  LEU A 119      61.329  58.400 177.831  0.00  0.00            
ATOM    525  CD1 LEU A 119      62.205  57.737 179.739  0.00  0.00            
ATOM    526 HD11 LEU A 119      61.350  57.818 180.442  0.00  0.00            
ATOM    527 HD12 LEU A 119      62.832  56.858 179.981  0.00  0.00            
ATOM    528 HD13 LEU A 119      62.739  58.686 179.973  0.00  0.00            
ATOM    529  CD2 LEU A 119      63.056  57.359 177.393  0.00  0.00            
ATOM    530 HD21 LEU A 119      63.651  56.452 177.644  0.00  0.00            
ATOM    531 HD22 LEU A 119      62.759  57.363 176.325  0.00  0.00            
ATOM    532 HD23 LEU A 119      63.716  58.247 177.519  0.00  0.00            
ATOM    533  C   LEU A 119      59.429  54.782 176.822  0.00  0.00            
ATOM    534  O   LEU A 119      58.277  54.602 177.205  0.00  0.00            
ATOM    535  N   LEU A 120      60.298  53.774 176.476  0.00  0.00            
ATOM    536  HN  LEU A 120      61.255  53.839 176.205  0.00  0.00            
ATOM    537  CA  LEU A 120      59.836  52.437 176.146  0.00  0.00            
ATOM    538  HA  LEU A 120      58.870  52.221 176.575  0.00  0.00            
ATOM    539  CB  LEU A 120      59.741  52.279 174.590  0.00  0.00            
ATOM    540  HB1 LEU A 120      59.091  53.104 174.228  0.00  0.00            
ATOM    541  HB2 LEU A 120      60.778  52.376 174.223  0.00  0.00            
ATOM    542  CG  LEU A 120      59.101  50.912 174.077  0.00  0.00            
ATOM    543  HG  LEU A 120      59.839  50.140 174.373  0.00  0.00            
ATOM    544  CD1 LEU A 120      57.760  50.470 174.690  0.00  0.00            
ATOM    545 HD11 LEU A 120      57.243  51.410 174.995  0.00  0.00            
ATOM    546 HD12 LEU A 120      57.228  49.829 173.958  0.00  0.00            
ATOM    547 HD13 LEU A 120      57.883  49.938 175.649  0.00  0.00            
ATOM    548  CD2 LEU A 120      58.809  50.997 172.605  0.00  0.00            
ATOM    549 HD21 LEU A 120      59.725  51.478 172.189  0.00  0.00            
ATOM    550 HD22 LEU A 120      58.657  49.974 172.202  0.00  0.00            
ATOM    551 HD23 LEU A 120      57.892  51.604 172.464  0.00  0.00            
ATOM    552  C   LEU A 120      60.929  51.511 176.698  0.00  0.00            
ATOM    553  O   LEU A 120      62.127  51.769 176.525  0.00  0.00            
ATOM    554  N   PRO A 121      60.554  50.482 177.463  0.00  0.00            
ATOM    555  CD  PRO A 121      59.353  50.393 178.270  0.00  0.00            
ATOM    556  HD1 PRO A 121      58.521  50.257 177.540  0.00  0.00            
ATOM    557  HD2 PRO A 121      59.185  51.375 178.750  0.00  0.00            
ATOM    558  CA  PRO A 121      61.519  49.451 177.789  0.00  0.00            
ATOM    559  HA  PRO A 121      62.302  49.874 178.400  0.00  0.00            
ATOM    560  CB  PRO A 121      60.624  48.444 178.554  0.00  0.00            
ATOM    561  HB1 PRO A 121      60.053  47.836 177.828  0.00  0.00            
ATOM    562  HB2 PRO A 121      61.175  47.759 179.233  0.00  0.00            
ATOM    563  CG  PRO A 121      59.616  49.277 179.309  0.00  0.00            
ATOM    564  HG1 PRO A 121      58.807  48.599 179.663  0.00  0.00            
ATOM    565  HG2 PRO A 121      60.142  49.646 180.215  0.00  0.00            
ATOM    566  C   PRO A 121      62.122  48.794 176.543  0.00  0.00            
ATOM    567  O   PRO A 121      61.353  48.607 175.629  0.00  0.00            
ATOM    568  N   ALA A 122      63.479  48.500 176.490  0.00  0.00            
ATOM    569  HN  ALA A 122      64.048  48.501 177.307  0.00  0.00            
ATOM    570  CA  ALA A 122      64.235  48.060 175.325  0.00  0.00            
ATOM    571  HA  ALA A 122      64.067  48.752 174.514  0.00  0.00            
ATOM    572  CB  ALA A 122      65.734  47.951 175.736  0.00  0.00            
ATOM    573  HB1 ALA A 122      66.368  47.603 174.898  0.00  0.00            
ATOM    574  HB2 ALA A 122      66.135  48.948 176.018  0.00  0.00            
ATOM    575  HB3 ALA A 122      65.766  47.300 176.645  0.00  0.00            
ATOM    576  C   ALA A 122      63.591  46.731 174.759  0.00  0.00            
ATOM    577  O   ALA A 122      63.543  46.468 173.574  0.00  0.00            
ATOM    578  N   ALA A 123      63.130  45.812 175.664  0.00  0.00            
ATOM    579  HN  ALA A 123      63.284  46.010 176.629  0.00  0.00            
ATOM    580  CA  ALA A 123      62.501  44.556 175.206  0.00  0.00            
ATOM    581  HA  ALA A 123      63.194  43.957 174.636  0.00  0.00            
ATOM    582  CB  ALA A 123      62.076  43.784 176.497  0.00  0.00            
ATOM    583  HB1 ALA A 123      61.467  44.490 177.088  0.00  0.00            
ATOM    584  HB2 ALA A 123      61.534  42.880 176.149  0.00  0.00            
ATOM    585  HB3 ALA A 123      63.052  43.490 176.958  0.00  0.00            
ATOM    586  C   ALA A 123      61.210  44.705 174.337  0.00  0.00            
ATOM    587  O   ALA A 123      61.037  43.986 173.345  0.00  0.00            
ATOM    588  N   GLU A 124      60.322  45.693 174.672  0.00  0.00            
ATOM    589  HN  GLU A 124      60.522  46.232 175.473  0.00  0.00            
ATOM    590  CA  GLU A 124      59.154  46.040 173.882  0.00  0.00            
ATOM    591  HA  GLU A 124      58.668  45.171 173.466  0.00  0.00            
ATOM    592  CB  GLU A 124      58.243  46.810 174.899  0.00  0.00            
ATOM    593  HB1 GLU A 124      58.725  47.737 175.261  0.00  0.00            
ATOM    594  HB2 GLU A 124      57.414  47.221 174.293  0.00  0.00            
ATOM    595  CG  GLU A 124      57.769  45.926 176.112  0.00  0.00            
ATOM    596  HG1 GLU A 124      58.465  46.282 176.900  0.00  0.00            
ATOM    597  HG2 GLU A 124      56.751  46.219 176.451  0.00  0.00            
ATOM    598  CD  GLU A 124      57.744  44.393 175.865  0.00  0.00            
ATOM    599  OE1 GLU A 124      57.087  43.958 174.922  0.00  0.00            
ATOM    600  OE2 GLU A 124      58.340  43.653 176.710  0.00  0.00            
ATOM    601  C   GLU A 124      59.531  46.861 172.705  0.00  0.00            
ATOM    602  O   GLU A 124      58.942  46.868 171.646  0.00  0.00            
ATOM    603  N   ALA A 125      60.593  47.643 172.898  0.00  0.00            
ATOM    604  HN  ALA A 125      61.057  47.652 173.777  0.00  0.00            
ATOM    605  CA  ALA A 125      61.174  48.396 171.780  0.00  0.00            
ATOM    606  HA  ALA A 125      60.349  48.924 171.320  0.00  0.00            
ATOM    607  CB  ALA A 125      62.080  49.524 172.356  0.00  0.00            
ATOM    608  HB1 ALA A 125      62.541  50.044 171.492  0.00  0.00            
ATOM    609  HB2 ALA A 125      61.405  50.155 172.976  0.00  0.00            
ATOM    610  HB3 ALA A 125      62.865  49.026 172.963  0.00  0.00            
ATOM    611  C   ALA A 125      61.815  47.525 170.698  0.00  0.00            
ATOM    612  O   ALA A 125      61.744  47.853 169.481  0.00  0.00            
ATOM    613  N   HIS A 126      62.408  46.354 171.093  0.00  0.00            
ATOM    614  HN  HIS A 126      62.563  46.060 172.023  0.00  0.00            
ATOM    615  CA  HIS A 126      62.844  45.312 170.224  0.00  0.00            
ATOM    616  HA  HIS A 126      63.331  45.844 169.421  0.00  0.00            
ATOM    617  CB  HIS A 126      63.753  44.367 171.054  0.00  0.00            
ATOM    618  HB1 HIS A 126      64.435  44.995 171.657  0.00  0.00            
ATOM    619  HB2 HIS A 126      63.200  43.672 171.719  0.00  0.00            
ATOM    620  ND1 HIS A 126      64.299  42.116 169.932  0.00  0.00            
ATOM    621  CG  HIS A 126      64.669  43.438 170.276  0.00  0.00            
ATOM    622  CE1 HIS A 126      65.469  41.610 169.474  0.00  0.00            
ATOM    623  HE1 HIS A 126      65.618  40.568 169.186  0.00  0.00            
ATOM    624  NE2 HIS A 126      66.526  42.486 169.522  0.00  0.00            
ATOM    625  HE2 HIS A 126      67.446  42.279 169.191  0.00  0.00            
ATOM    626  CD2 HIS A 126      65.979  43.639 170.065  0.00  0.00            
ATOM    627  HD2 HIS A 126      66.556  44.542 170.235  0.00  0.00            
ATOM    628  C   HIS A 126      61.753  44.568 169.525  0.00  0.00            
ATOM    629  O   HIS A 126      61.831  44.271 168.381  0.00  0.00            
ATOM    630  N   ALA A 127      60.706  44.127 170.220  0.00  0.00            
ATOM    631  HN  ALA A 127      60.554  44.397 171.159  0.00  0.00            
ATOM    632  CA  ALA A 127      59.598  43.377 169.610  0.00  0.00            
ATOM    633  HA  ALA A 127      60.088  42.569 169.085  0.00  0.00            
ATOM    634  CB  ALA A 127      58.694  42.850 170.752  0.00  0.00            
ATOM    635  HB1 ALA A 127      58.453  43.512 171.615  0.00  0.00            
ATOM    636  HB2 ALA A 127      57.688  42.491 170.452  0.00  0.00            
ATOM    637  HB3 ALA A 127      59.287  42.032 171.200  0.00  0.00            
ATOM    638  C   ALA A 127      58.924  44.200 168.544  0.00  0.00            
ATOM    639  O   ALA A 127      58.718  43.815 167.372  0.00  0.00            
ATOM    640  N   ARG A 128      58.633  45.510 168.848  0.00  0.00            
ATOM    641  HN  ARG A 128      58.774  45.828 169.787  0.00  0.00            
ATOM    642  CA  ARG A 128      57.992  46.408 167.911  0.00  0.00            
ATOM    643  HA  ARG A 128      57.121  45.851 167.581  0.00  0.00            
ATOM    644  CB  ARG A 128      57.518  47.654 168.596  0.00  0.00            
ATOM    645  HB1 ARG A 128      58.355  48.200 169.094  0.00  0.00            
ATOM    646  HB2 ARG A 128      57.066  48.216 167.750  0.00  0.00            
ATOM    647  CG  ARG A 128      56.438  47.402 169.680  0.00  0.00            
ATOM    648  HG1 ARG A 128      55.495  47.141 169.159  0.00  0.00            
ATOM    649  HG2 ARG A 128      56.841  46.517 170.217  0.00  0.00            
ATOM    650  CD  ARG A 128      56.221  48.539 170.631  0.00  0.00            
ATOM    651  HD1 ARG A 128      57.106  48.639 171.297  0.00  0.00            
ATOM    652  HD2 ARG A 128      55.999  49.508 170.134  0.00  0.00            
ATOM    653  NE  ARG A 128      55.043  48.212 171.512  0.00  0.00            
ATOM    654  HE  ARG A 128      54.630  47.301 171.565  0.00  0.00            
ATOM    655  CZ  ARG A 128      54.754  48.984 172.536  0.00  0.00            
ATOM    656  NH1 ARG A 128      54.972  50.316 172.516  0.00  0.00            
ATOM    657 HH11 ARG A 128      55.190  50.818 171.674  0.00  0.00            
ATOM    658 HH12 ARG A 128      54.364  50.843 173.126  0.00  0.00            
ATOM    659  NH2 ARG A 128      54.190  48.456 173.563  0.00  0.00            
ATOM    660 HH21 ARG A 128      54.046  47.476 173.470  0.00  0.00            
ATOM    661 HH22 ARG A 128      53.798  49.058 174.266  0.00  0.00            
ATOM    662  C   ARG A 128      58.863  46.662 166.669  0.00  0.00            
ATOM    663  O   ARG A 128      58.450  46.300 165.591  0.00  0.00            
ATOM    664  N   LEU A 129      60.112  47.084 166.844  0.00  0.00            
ATOM    665  HN  LEU A 129      60.451  47.311 167.753  0.00  0.00            
ATOM    666  CA  LEU A 129      61.150  47.307 165.758  0.00  0.00            
ATOM    667  HA  LEU A 129      60.828  47.966 164.967  0.00  0.00            
ATOM    668  CB  LEU A 129      62.442  47.857 166.351  0.00  0.00            
ATOM    669  HB1 LEU A 129      62.617  47.177 167.212  0.00  0.00            
ATOM    670  HB2 LEU A 129      63.323  47.766 165.690  0.00  0.00            
ATOM    671  CG  LEU A 129      62.413  49.380 166.765  0.00  0.00            
ATOM    672  HG  LEU A 129      61.516  49.331 167.422  0.00  0.00            
ATOM    673  CD1 LEU A 129      63.662  49.864 167.610  0.00  0.00            
ATOM    674 HD11 LEU A 129      64.466  49.682 166.857  0.00  0.00            
ATOM    675 HD12 LEU A 129      63.769  50.907 167.948  0.00  0.00            
ATOM    676 HD13 LEU A 129      63.816  49.155 168.460  0.00  0.00            
ATOM    677  CD2 LEU A 129      62.222  50.410 165.655  0.00  0.00            
ATOM    678 HD21 LEU A 129      62.136  51.418 166.130  0.00  0.00            
ATOM    679 HD22 LEU A 129      63.072  50.449 164.945  0.00  0.00            
ATOM    680 HD23 LEU A 129      61.336  50.044 165.103  0.00  0.00            
ATOM    681  C   LEU A 129      61.495  46.045 165.034  0.00  0.00            
ATOM    682  O   LEU A 129      61.483  46.007 163.759  0.00  0.00            
ATOM    683  N   LYS A 130      61.666  44.834 165.669  0.00  0.00            
ATOM    684  HN  LYS A 130      61.552  44.674 166.652  0.00  0.00            
ATOM    685  CA  LYS A 130      61.930  43.556 164.950  0.00  0.00            
ATOM    686  HA  LYS A 130      62.708  43.799 164.244  0.00  0.00            
ATOM    687  CB  LYS A 130      62.355  42.298 165.888  0.00  0.00            
ATOM    688  HB1 LYS A 130      61.531  42.229 166.632  0.00  0.00            
ATOM    689  HB2 LYS A 130      62.471  41.410 165.228  0.00  0.00            
ATOM    690  CG  LYS A 130      63.792  42.332 166.529  0.00  0.00            
ATOM    691  HG1 LYS A 130      63.879  43.296 167.090  0.00  0.00            
ATOM    692  HG2 LYS A 130      63.881  41.500 167.260  0.00  0.00            
ATOM    693  CD  LYS A 130      64.858  42.233 165.440  0.00  0.00            
ATOM    694  HD1 LYS A 130      64.598  41.497 164.654  0.00  0.00            
ATOM    695  HD2 LYS A 130      64.877  43.134 164.784  0.00  0.00            
ATOM    696  CE  LYS A 130      66.252  41.942 165.943  0.00  0.00            
ATOM    697  HE1 LYS A 130      66.988  42.223 165.152  0.00  0.00            
ATOM    698  HE2 LYS A 130      66.616  42.478 166.838  0.00  0.00            
ATOM    699  NZ  LYS A 130      66.338  40.421 166.075  0.00  0.00            
ATOM    700  HZ1 LYS A 130      65.731  39.992 166.804  0.00  0.00            
ATOM    701  HZ2 LYS A 130      66.263  39.981 165.138  0.00  0.00            
ATOM    702  HZ3 LYS A 130      67.308  40.181 166.383  0.00  0.00            
ATOM    703  C   LYS A 130      60.617  43.202 164.224  0.00  0.00            
ATOM    704  O   LYS A 130      60.736  42.743 163.101  0.00  0.00            
ATOM    705  N   THR A 131      59.418  43.457 164.662  0.00  0.00            
ATOM    706  HN  THR A 131      59.288  43.924 165.543  0.00  0.00            
ATOM    707  CA  THR A 131      58.147  43.140 163.928  0.00  0.00            
ATOM    708  HA  THR A 131      58.181  42.121 163.590  0.00  0.00            
ATOM    709  CB  THR A 131      56.796  43.478 164.702  0.00  0.00            
ATOM    710  HB  THR A 131      56.770  44.578 164.846  0.00  0.00            
ATOM    711  OG1 THR A 131      56.867  42.792 165.986  0.00  0.00            
ATOM    712  HG1 THR A 131      57.659  43.214 166.347  0.00  0.00            
ATOM    713  CG2 THR A 131      55.534  42.900 163.971  0.00  0.00            
ATOM    714 HG21 THR A 131      55.781  41.845 163.711  0.00  0.00            
ATOM    715 HG22 THR A 131      54.605  42.961 164.580  0.00  0.00            
ATOM    716 HG23 THR A 131      55.319  43.541 163.089  0.00  0.00            
ATOM    717  C   THR A 131      58.046  43.898 162.678  0.00  0.00            
ATOM    718  O   THR A 131      57.359  43.358 161.808  0.00  0.00            
ATOM    719  N   GLN A 132      58.602  45.108 162.519  0.00  0.00            
ATOM    720  HN  GLN A 132      59.004  45.596 163.279  0.00  0.00            
ATOM    721  CA  GLN A 132      58.578  45.834 161.286  0.00  0.00            
ATOM    722  HA  GLN A 132      57.602  45.698 160.857  0.00  0.00            
ATOM    723  CB  GLN A 132      58.650  47.361 161.447  0.00  0.00            
ATOM    724  HB1 GLN A 132      59.340  47.638 162.259  0.00  0.00            
ATOM    725  HB2 GLN A 132      58.936  47.845 160.491  0.00  0.00            
ATOM    726  CG  GLN A 132      57.273  47.850 161.980  0.00  0.00            
ATOM    727  HG1 GLN A 132      57.171  47.715 163.083  0.00  0.00            
ATOM    728  HG2 GLN A 132      57.382  48.949 161.813  0.00  0.00            
ATOM    729  CD  GLN A 132      55.961  47.509 161.123  0.00  0.00            
ATOM    730  OE1 GLN A 132      55.497  48.293 160.286  0.00  0.00            
ATOM    731  NE2 GLN A 132      55.324  46.376 161.342  0.00  0.00            
ATOM    732 HE21 GLN A 132      55.677  45.697 161.975  0.00  0.00            
ATOM    733 HE22 GLN A 132      54.578  46.120 160.725  0.00  0.00            
ATOM    734  C   GLN A 132      59.614  45.409 160.272  0.00  0.00            
ATOM    735  O   GLN A 132      59.508  45.690 159.085  0.00  0.00            
ATOM    736  N   LEU A 133      60.737  44.818 160.739  0.00  0.00            
ATOM    737  HN  LEU A 133      60.798  44.802 161.739  0.00  0.00            
ATOM    738  CA  LEU A 133      61.881  44.386 159.874  0.00  0.00            
ATOM    739  HA  LEU A 133      62.409  45.246 159.490  0.00  0.00            
ATOM    740  CB  LEU A 133      62.971  43.710 160.844  0.00  0.00            
ATOM    741  HB1 LEU A 133      63.176  44.497 161.604  0.00  0.00            
ATOM    742  HB2 LEU A 133      62.495  42.831 161.324  0.00  0.00            
ATOM    743  CG  LEU A 133      64.199  43.088 160.096  0.00  0.00            
ATOM    744  HG  LEU A 133      63.794  42.275 159.452  0.00  0.00            
ATOM    745  CD1 LEU A 133      65.094  44.064 159.322  0.00  0.00            
ATOM    746 HD11 LEU A 133      64.736  44.091 158.269  0.00  0.00            
ATOM    747 HD12 LEU A 133      64.999  45.071 159.787  0.00  0.00            
ATOM    748 HD13 LEU A 133      66.160  43.778 159.398  0.00  0.00            
ATOM    749  CD2 LEU A 133      65.194  42.389 161.120  0.00  0.00            
ATOM    750 HD21 LEU A 133      66.073  41.906 160.659  0.00  0.00            
ATOM    751 HD22 LEU A 133      65.525  43.197 161.808  0.00  0.00            
ATOM    752 HD23 LEU A 133      64.679  41.640 161.771  0.00  0.00            
ATOM    753  C   LEU A 133      61.592  43.539 158.629  0.00  0.00            
ATOM    754  O   LEU A 133      62.008  43.970 157.524  0.00  0.00            
ATOM    755  N   PRO A 134      60.714  42.519 158.663  0.00  0.00            
ATOM    756  CD  PRO A 134      60.230  41.783 159.827  0.00  0.00            
ATOM    757  HD1 PRO A 134      59.817  42.382 160.669  0.00  0.00            
ATOM    758  HD2 PRO A 134      61.103  41.187 160.154  0.00  0.00            
ATOM    759  CA  PRO A 134      60.284  41.909 157.415  0.00  0.00            
ATOM    760  HA  PRO A 134      61.252  41.844 156.950  0.00  0.00            
ATOM    761  CB  PRO A 134      59.554  40.547 157.798  0.00  0.00            
ATOM    762  HB1 PRO A 134      58.709  40.393 157.099  0.00  0.00            
ATOM    763  HB2 PRO A 134      60.398  39.866 157.555  0.00  0.00            
ATOM    764  CG  PRO A 134      59.210  40.684 159.322  0.00  0.00            
ATOM    765  HG1 PRO A 134      58.140  40.992 159.305  0.00  0.00            
ATOM    766  HG2 PRO A 134      59.276  39.735 159.886  0.00  0.00            
ATOM    767  C   PRO A 134      59.426  42.810 156.551  0.00  0.00            
ATOM    768  O   PRO A 134      59.425  42.674 155.343  0.00  0.00            
ATOM    769  N   GLN A 135      58.641  43.773 157.086  0.00  0.00            
ATOM    770  HN  GLN A 135      58.620  43.929 158.071  0.00  0.00            
ATOM    771  CA  GLN A 135      57.963  44.686 156.236  0.00  0.00            
ATOM    772  HA  GLN A 135      57.453  44.171 155.429  0.00  0.00            
ATOM    773  CB  GLN A 135      57.007  45.566 156.992  0.00  0.00            
ATOM    774  HB1 GLN A 135      57.643  46.266 157.578  0.00  0.00            
ATOM    775  HB2 GLN A 135      56.426  46.160 156.266  0.00  0.00            
ATOM    776  CG  GLN A 135      56.082  44.855 158.031  0.00  0.00            
ATOM    777  HG1 GLN A 135      56.726  44.595 158.897  0.00  0.00            
ATOM    778  HG2 GLN A 135      55.288  45.530 158.409  0.00  0.00            
ATOM    779  CD  GLN A 135      55.397  43.559 157.501  0.00  0.00            
ATOM    780  OE1 GLN A 135      55.766  42.410 157.938  0.00  0.00            
ATOM    781  NE2 GLN A 135      54.596  43.746 156.427  0.00  0.00            
ATOM    782 HE21 GLN A 135      54.240  44.680 156.343  0.00  0.00            
ATOM    783 HE22 GLN A 135      54.286  42.983 155.869  0.00  0.00            
ATOM    784  C   GLN A 135      58.935  45.639 155.489  0.00  0.00            
ATOM    785  O   GLN A 135      58.827  45.747 154.240  0.00  0.00            
ATOM    786  N   GLN A 136      59.971  46.225 156.162  0.00  0.00            
ATOM    787  HN  GLN A 136      60.011  46.168 157.152  0.00  0.00            
ATOM    788  CA  GLN A 136      61.060  46.940 155.587  0.00  0.00            
ATOM    789  HA  GLN A 136      60.749  47.800 155.018  0.00  0.00            
ATOM    790  CB  GLN A 136      61.877  47.559 156.763  0.00  0.00            
ATOM    791  HB1 GLN A 136      61.973  46.769 157.543  0.00  0.00            
ATOM    792  HB2 GLN A 136      62.915  47.818 156.468  0.00  0.00            
ATOM    793  CG  GLN A 136      61.186  48.726 157.486  0.00  0.00            
ATOM    794  HG1 GLN A 136      60.100  48.517 157.524  0.00  0.00            
ATOM    795  HG2 GLN A 136      61.596  48.685 158.513  0.00  0.00            
ATOM    796  CD  GLN A 136      61.404  50.069 156.843  0.00  0.00            
ATOM    797  OE1 GLN A 136      62.497  50.613 156.890  0.00  0.00            
ATOM    798  NE2 GLN A 136      60.355  50.715 156.349  0.00  0.00            
ATOM    799 HE21 GLN A 136      59.579  50.147 156.087  0.00  0.00            
ATOM    800 HE22 GLN A 136      60.615  51.586 155.934  0.00  0.00            
ATOM    801  C   GLN A 136      61.933  46.166 154.668  0.00  0.00            
ATOM    802  O   GLN A 136      62.327  46.682 153.638  0.00  0.00            
ATOM    803  N   LYS A 137      62.329  44.909 154.962  0.00  0.00            
ATOM    804  HN  LYS A 137      62.063  44.439 155.798  0.00  0.00            
ATOM    805  CA  LYS A 137      63.003  44.083 154.000  0.00  0.00            
ATOM    806  HA  LYS A 137      63.907  44.643 153.780  0.00  0.00            
ATOM    807  CB  LYS A 137      63.372  42.710 154.579  0.00  0.00            
ATOM    808  HB1 LYS A 137      62.663  42.377 155.364  0.00  0.00            
ATOM    809  HB2 LYS A 137      63.372  41.855 153.858  0.00  0.00            
ATOM    810  CG  LYS A 137      64.792  42.692 155.150  0.00  0.00            
ATOM    811  HG1 LYS A 137      64.938  43.501 155.894  0.00  0.00            
ATOM    812  HG2 LYS A 137      64.767  41.758 155.737  0.00  0.00            
ATOM    813  CD  LYS A 137      65.978  42.751 154.133  0.00  0.00            
ATOM    814  HD1 LYS A 137      65.835  42.143 153.209  0.00  0.00            
ATOM    815  HD2 LYS A 137      66.114  43.767 153.711  0.00  0.00            
ATOM    816  CE  LYS A 137      67.375  42.187 154.589  0.00  0.00            
ATOM    817  HE1 LYS A 137      68.151  42.205 153.794  0.00  0.00            
ATOM    818  HE2 LYS A 137      67.786  42.788 155.424  0.00  0.00            
ATOM    819  NZ  LYS A 137      67.241  40.750 155.012  0.00  0.00            
ATOM    820  HZ1 LYS A 137      66.897  40.168 154.222  0.00  0.00            
ATOM    821  HZ2 LYS A 137      68.177  40.421 155.321  0.00  0.00            
ATOM    822  HZ3 LYS A 137      66.554  40.657 155.788  0.00  0.00            
ATOM    823  C   LYS A 137      62.225  43.820 152.769  0.00  0.00            
ATOM    824  O   LYS A 137      62.880  43.771 151.687  0.00  0.00            
ATOM    825  N   LEU A 138      60.898  43.623 152.818  0.00  0.00            
ATOM    826  HN  LEU A 138      60.390  43.645 153.671  0.00  0.00            
ATOM    827  CA  LEU A 138      60.129  43.432 151.634  0.00  0.00            
ATOM    828  HA  LEU A 138      60.716  42.795 150.987  0.00  0.00            
ATOM    829  CB  LEU A 138      58.644  42.946 152.006  0.00  0.00            
ATOM    830  HB1 LEU A 138      58.699  42.190 152.821  0.00  0.00            
ATOM    831  HB2 LEU A 138      58.133  43.822 152.456  0.00  0.00            
ATOM    832  CG  LEU A 138      57.707  42.288 150.933  0.00  0.00            
ATOM    833  HG  LEU A 138      57.413  43.142 150.276  0.00  0.00            
ATOM    834  CD1 LEU A 138      58.454  41.323 150.104  0.00  0.00            
ATOM    835 HD11 LEU A 138      59.036  40.677 150.793  0.00  0.00            
ATOM    836 HD12 LEU A 138      57.725  40.661 149.579  0.00  0.00            
ATOM    837 HD13 LEU A 138      59.181  41.779 149.404  0.00  0.00            
ATOM    838  CD2 LEU A 138      56.340  41.813 151.465  0.00  0.00            
ATOM    839 HD21 LEU A 138      55.566  41.563 150.705  0.00  0.00            
ATOM    840 HD22 LEU A 138      56.451  40.927 152.130  0.00  0.00            
ATOM    841 HD23 LEU A 138      55.925  42.643 152.084  0.00  0.00            
ATOM    842  C   LEU A 138      60.007  44.712 150.807  0.00  0.00            
ATOM    843  O   LEU A 138      60.022  44.757 149.621  0.00  0.00            
ATOM    844  N   GLN A 139      59.810  45.845 151.489  0.00  0.00            
ATOM    845  HN  GLN A 139      59.860  45.789 152.480  0.00  0.00            
ATOM    846  CA  GLN A 139      59.813  47.097 150.835  0.00  0.00            
ATOM    847  HA  GLN A 139      59.155  47.038 149.984  0.00  0.00            
ATOM    848  CB  GLN A 139      59.395  48.202 151.762  0.00  0.00            
ATOM    849  HB1 GLN A 139      60.003  48.157 152.694  0.00  0.00            
ATOM    850  HB2 GLN A 139      59.530  49.141 151.183  0.00  0.00            
ATOM    851  CG  GLN A 139      57.911  48.217 152.140  0.00  0.00            
ATOM    852  HG1 GLN A 139      57.862  47.744 153.143  0.00  0.00            
ATOM    853  HG2 GLN A 139      57.529  49.254 152.310  0.00  0.00            
ATOM    854  CD  GLN A 139      56.934  47.407 151.232  0.00  0.00            
ATOM    855  OE1 GLN A 139      56.421  46.334 151.567  0.00  0.00            
ATOM    856  NE2 GLN A 139      56.678  47.976 150.069  0.00  0.00            
ATOM    857 HE21 GLN A 139      56.812  48.971 150.040  0.00  0.00            
ATOM    858 HE22 GLN A 139      55.881  47.562 149.637  0.00  0.00            
ATOM    859  C   GLN A 139      61.188  47.439 150.260  0.00  0.00            
ATOM    860  O   GLN A 139      61.240  48.160 149.214  0.00  0.00            
ATOM    861  N   LEU A 140      62.359  46.951 150.816  0.00  0.00            
ATOM    862  HN  LEU A 140      62.251  46.475 151.685  0.00  0.00            
ATOM    863  CA  LEU A 140      63.645  46.880 150.124  0.00  0.00            
ATOM    864  HA  LEU A 140      63.806  47.888 149.765  0.00  0.00            
ATOM    865  CB  LEU A 140      64.784  46.597 151.189  0.00  0.00            
ATOM    866  HB1 LEU A 140      64.552  47.336 151.988  0.00  0.00            
ATOM    867  HB2 LEU A 140      64.732  45.554 151.559  0.00  0.00            
ATOM    868  CG  LEU A 140      66.186  46.878 150.620  0.00  0.00            
ATOM    869  HG  LEU A 140      66.337  46.026 149.911  0.00  0.00            
ATOM    870  CD1 LEU A 140      66.386  48.303 149.992  0.00  0.00            
ATOM    871 HD11 LEU A 140      67.438  48.411 149.685  0.00  0.00            
ATOM    872 HD12 LEU A 140      65.656  48.539 149.181  0.00  0.00            
ATOM    873 HD13 LEU A 140      66.276  48.989 150.853  0.00  0.00            
ATOM    874  CD2 LEU A 140      67.232  46.657 151.635  0.00  0.00            
ATOM    875 HD21 LEU A 140      67.163  47.361 152.498  0.00  0.00            
ATOM    876 HD22 LEU A 140      67.173  45.591 151.944  0.00  0.00            
ATOM    877 HD23 LEU A 140      68.228  46.811 151.181  0.00  0.00            
ATOM    878  C   LEU A 140      63.648  46.051 148.880  0.00  0.00            
ATOM    879  O   LEU A 140      64.014  46.545 147.799  0.00  0.00            
ATOM    880  N   GLN A 141      63.209  44.766 149.051  0.00  0.00            
ATOM    881  HN  GLN A 141      63.272  44.364 149.960  0.00  0.00            
ATOM    882  CA  GLN A 141      63.169  43.915 147.956  0.00  0.00            
ATOM    883  HA  GLN A 141      64.192  43.764 147.640  0.00  0.00            
ATOM    884  CB  GLN A 141      62.640  42.555 148.345  0.00  0.00            
ATOM    885  HB1 GLN A 141      61.707  42.714 148.928  0.00  0.00            
ATOM    886  HB2 GLN A 141      62.397  41.875 147.496  0.00  0.00            
ATOM    887  CG  GLN A 141      63.705  41.815 149.216  0.00  0.00            
ATOM    888  HG1 GLN A 141      64.562  41.594 148.540  0.00  0.00            
ATOM    889  HG2 GLN A 141      63.960  42.503 150.045  0.00  0.00            
ATOM    890  CD  GLN A 141      63.234  40.479 149.769  0.00  0.00            
ATOM    891  OE1 GLN A 141      62.145  40.005 149.709  0.00  0.00            
ATOM    892  NE2 GLN A 141      64.239  39.761 150.394  0.00  0.00            
ATOM    893 HE21 GLN A 141      65.059  40.249 150.703  0.00  0.00            
ATOM    894 HE22 GLN A 141      64.052  38.854 150.766  0.00  0.00            
ATOM    895  C   GLN A 141      62.294  44.552 146.783  0.00  0.00            
ATOM    896  O   GLN A 141      62.693  44.480 145.622  0.00  0.00            
ATOM    897  N   GLU A 142      61.120  45.217 147.001  0.00  0.00            
ATOM    898  HN  GLU A 142      60.802  45.155 147.954  0.00  0.00            
ATOM    899  CA  GLU A 142      60.282  45.943 146.048  0.00  0.00            
ATOM    900  HA  GLU A 142      60.075  45.243 145.243  0.00  0.00            
ATOM    901  CB  GLU A 142      58.916  46.288 146.749  0.00  0.00            
ATOM    902  HB1 GLU A 142      59.218  46.934 147.594  0.00  0.00            
ATOM    903  HB2 GLU A 142      58.389  46.908 145.995  0.00  0.00            
ATOM    904  CG  GLU A 142      58.057  45.064 147.187  0.00  0.00            
ATOM    905  HG1 GLU A 142      58.515  44.292 147.842  0.00  0.00            
ATOM    906  HG2 GLU A 142      57.252  45.491 147.827  0.00  0.00            
ATOM    907  CD  GLU A 142      57.209  44.520 146.064  0.00  0.00            
ATOM    908  OE1 GLU A 142      57.794  44.105 145.045  0.00  0.00            
ATOM    909  OE2 GLU A 142      55.975  44.546 146.069  0.00  0.00            
ATOM    910  C   GLU A 142      61.016  47.152 145.401  0.00  0.00            
ATOM    911  O   GLU A 142      61.041  47.364 144.167  0.00  0.00            
ATOM    912  N   ALA A 143      61.773  47.858 146.237  0.00  0.00            
ATOM    913  HN  ALA A 143      61.848  47.639 147.208  0.00  0.00            
ATOM    914  CA  ALA A 143      62.642  48.963 145.857  0.00  0.00            
ATOM    915  HA  ALA A 143      62.010  49.679 145.331  0.00  0.00            
ATOM    916  CB  ALA A 143      63.125  49.650 147.105  0.00  0.00            
ATOM    917  HB1 ALA A 143      62.279  50.135 147.649  0.00  0.00            
ATOM    918  HB2 ALA A 143      63.684  49.027 147.831  0.00  0.00            
ATOM    919  HB3 ALA A 143      63.784  50.510 146.841  0.00  0.00            
ATOM    920  C   ALA A 143      63.785  48.418 144.947  0.00  0.00            
ATOM    921  O   ALA A 143      64.119  49.038 143.958  0.00  0.00            
ATOM    922  N   CYS A 144      64.359  47.261 145.199  0.00  0.00            
ATOM    923  HN  CYS A 144      63.987  46.670 145.913  0.00  0.00            
ATOM    924  CA  CYS A 144      65.468  46.705 144.458  0.00  0.00            
ATOM    925  HA  CYS A 144      66.240  47.453 144.490  0.00  0.00            
ATOM    926  CB  CYS A 144      66.127  45.556 145.168  0.00  0.00            
ATOM    927  HB1 CYS A 144      65.372  44.733 145.272  0.00  0.00            
ATOM    928  HB2 CYS A 144      66.751  44.973 144.462  0.00  0.00            
ATOM    929  SG  CYS A 144      66.789  46.003 146.823  0.00  0.00            
ATOM    930  HG1 CYS A 144      65.621  46.273 147.393  0.00  0.00            
ATOM    931  C   CYS A 144      65.006  46.292 143.088  0.00  0.00            
ATOM    932  O   CYS A 144      65.565  46.660 142.058  0.00  0.00            
ATOM    933  N   MET A 145      63.870  45.660 143.032  0.00  0.00            
ATOM    934  HN  MET A 145      63.363  45.328 143.814  0.00  0.00            
ATOM    935  CA  MET A 145      63.285  45.178 141.787  0.00  0.00            
ATOM    936  HA  MET A 145      64.099  44.792 141.185  0.00  0.00            
ATOM    937  CB  MET A 145      62.365  44.024 142.145  0.00  0.00            
ATOM    938  HB1 MET A 145      62.919  43.275 142.747  0.00  0.00            
ATOM    939  HB2 MET A 145      61.617  44.353 142.895  0.00  0.00            
ATOM    940  CG  MET A 145      61.571  43.209 141.081  0.00  0.00            
ATOM    941  HG1 MET A 145      61.047  42.502 141.759  0.00  0.00            
ATOM    942  HG2 MET A 145      60.785  43.750 140.522  0.00  0.00            
ATOM    943  SD  MET A 145      62.645  42.256 139.945  0.00  0.00            
ATOM    944  CE  MET A 145      61.222  41.120 139.562  0.00  0.00            
ATOM    945  HE1 MET A 145      61.236  40.721 138.528  0.00  0.00            
ATOM    946  HE2 MET A 145      61.263  40.216 140.212  0.00  0.00            
ATOM    947  HE3 MET A 145      60.276  41.683 139.752  0.00  0.00            
ATOM    948  C   MET A 145      62.625  46.188 140.883  0.00  0.00            
ATOM    949  O   MET A 145      62.383  45.946 139.741  0.00  0.00            
ATOM    950  N   ARG A 146      62.292  47.432 141.448  0.00  0.00            
ATOM    951  HN  ARG A 146      62.394  47.423 142.440  0.00  0.00            
ATOM    952  CA  ARG A 146      61.963  48.648 140.780  0.00  0.00            
ATOM    953  HA  ARG A 146      61.117  48.377 140.156  0.00  0.00            
ATOM    954  CB  ARG A 146      61.467  49.827 141.717  0.00  0.00            
ATOM    955  HB1 ARG A 146      60.470  49.633 142.173  0.00  0.00            
ATOM    956  HB2 ARG A 146      62.206  49.842 142.546  0.00  0.00            
ATOM    957  CG  ARG A 146      61.304  51.156 141.046  0.00  0.00            
ATOM    958  HG1 ARG A 146      61.104  51.923 141.836  0.00  0.00            
ATOM    959  HG2 ARG A 146      62.309  51.454 140.687  0.00  0.00            
ATOM    960  CD  ARG A 146      60.273  51.323 139.955  0.00  0.00            
ATOM    961  HD1 ARG A 146      60.301  52.400 139.653  0.00  0.00            
ATOM    962  HD2 ARG A 146      60.473  50.480 139.259  0.00  0.00            
ATOM    963  NE  ARG A 146      58.973  51.314 140.649  0.00  0.00            
ATOM    964  HE  ARG A 146      58.937  51.069 141.613  0.00  0.00            
ATOM    965  CZ  ARG A 146      57.791  51.471 140.059  0.00  0.00            
ATOM    966  NH1 ARG A 146      57.634  51.559 138.787  0.00  0.00            
ATOM    967 HH11 ARG A 146      58.355  51.726 138.121  0.00  0.00            
ATOM    968 HH12 ARG A 146      56.673  51.569 138.493  0.00  0.00            
ATOM    969  NH2 ARG A 146      56.743  51.675 140.852  0.00  0.00            
ATOM    970 HH21 ARG A 146      56.935  51.832 141.823  0.00  0.00            
ATOM    971 HH22 ARG A 146      55.931  52.073 140.419  0.00  0.00            
ATOM    972  C   ARG A 146      63.038  49.108 139.865  0.00  0.00            
ATOM    973  O   ARG A 146      62.828  49.304 138.684  0.00  0.00            
ATOM    974  N   LYS A 147      64.239  49.217 140.363  0.00  0.00            
ATOM    975  HN  LYS A 147      64.383  48.872 141.285  0.00  0.00            
ATOM    976  CA  LYS A 147      65.487  49.443 139.544  0.00  0.00            
ATOM    977  HA  LYS A 147      65.313  50.293 138.895  0.00  0.00            
ATOM    978  CB  LYS A 147      66.680  49.599 140.410  0.00  0.00            
ATOM    979  HB1 LYS A 147      66.675  48.665 141.009  0.00  0.00            
ATOM    980  HB2 LYS A 147      67.657  49.610 139.872  0.00  0.00            
ATOM    981  CG  LYS A 147      66.723  50.826 141.417  0.00  0.00            
ATOM    982  HG1 LYS A 147      65.889  50.737 142.141  0.00  0.00            
ATOM    983  HG2 LYS A 147      67.602  50.787 142.089  0.00  0.00            
ATOM    984  CD  LYS A 147      66.634  52.211 140.729  0.00  0.00            
ATOM    985  HD1 LYS A 147      67.503  52.240 140.040  0.00  0.00            
ATOM    986  HD2 LYS A 147      65.766  52.198 140.020  0.00  0.00            
ATOM    987  CE  LYS A 147      66.594  53.407 141.620  0.00  0.00            
ATOM    988  HE1 LYS A 147      67.325  53.201 142.429  0.00  0.00            
ATOM    989  HE2 LYS A 147      66.939  54.384 141.206  0.00  0.00            
ATOM    990  NZ  LYS A 147      65.286  53.776 142.235  0.00  0.00            
ATOM    991  HZ1 LYS A 147      64.711  54.249 141.504  0.00  0.00            
ATOM    992  HZ2 LYS A 147      64.866  52.854 142.489  0.00  0.00            
ATOM    993  HZ3 LYS A 147      65.421  54.418 143.036  0.00  0.00            
ATOM    994  C   LYS A 147      65.742  48.301 138.505  0.00  0.00            
ATOM    995  O   LYS A 147      66.014  48.566 137.348  0.00  0.00            
ATOM    996  N   GLU A 148      65.730  46.995 138.851  0.00  0.00            
ATOM    997  HN  GLU A 148      65.496  46.748 139.789  0.00  0.00            
ATOM    998  CA  GLU A 148      65.948  45.900 137.928  0.00  0.00            
ATOM    999  HA  GLU A 148      66.912  45.953 137.436  0.00  0.00            
ATOM   1000  CB  GLU A 148      65.894  44.481 138.617  0.00  0.00            
ATOM   1001  HB1 GLU A 148      65.006  44.422 139.285  0.00  0.00            
ATOM   1002  HB2 GLU A 148      65.790  43.603 137.940  0.00  0.00            
ATOM   1003  CG  GLU A 148      67.257  44.332 139.331  0.00  0.00            
ATOM   1004  HG1 GLU A 148      67.881  45.254 139.293  0.00  0.00            
ATOM   1005  HG2 GLU A 148      66.936  44.135 140.381  0.00  0.00            
ATOM   1006  CD  GLU A 148      68.182  43.181 138.967  0.00  0.00            
ATOM   1007  OE1 GLU A 148      67.856  41.998 139.292  0.00  0.00            
ATOM   1008  OE2 GLU A 148      69.341  43.325 138.466  0.00  0.00            
ATOM   1009  C   GLU A 148      64.918  45.845 136.817  0.00  0.00            
ATOM   1010  O   GLU A 148      65.281  45.686 135.688  0.00  0.00            
ATOM   1011  N   LYS A 149      63.616  46.146 137.064  0.00  0.00            
ATOM   1012  HN  LYS A 149      63.257  46.435 137.956  0.00  0.00            
ATOM   1013  CA  LYS A 149      62.615  46.266 136.068  0.00  0.00            
ATOM   1014  HA  LYS A 149      62.754  45.437 135.387  0.00  0.00            
ATOM   1015  CB  LYS A 149      61.232  46.216 136.648  0.00  0.00            
ATOM   1016  HB1 LYS A 149      61.158  46.949 137.479  0.00  0.00            
ATOM   1017  HB2 LYS A 149      60.438  46.458 135.902  0.00  0.00            
ATOM   1018  CG  LYS A 149      60.846  44.777 137.222  0.00  0.00            
ATOM   1019  HG1 LYS A 149      60.875  44.084 136.355  0.00  0.00            
ATOM   1020  HG2 LYS A 149      61.685  44.458 137.874  0.00  0.00            
ATOM   1021  CD  LYS A 149      59.469  44.683 137.955  0.00  0.00            
ATOM   1022  HD1 LYS A 149      59.307  43.608 138.167  0.00  0.00            
ATOM   1023  HD2 LYS A 149      59.627  45.221 138.914  0.00  0.00            
ATOM   1024  CE  LYS A 149      58.285  45.337 137.279  0.00  0.00            
ATOM   1025  HE1 LYS A 149      57.392  45.357 137.923  0.00  0.00            
ATOM   1026  HE2 LYS A 149      58.463  46.397 136.979  0.00  0.00            
ATOM   1027  NZ  LYS A 149      57.888  44.566 136.032  0.00  0.00            
ATOM   1028  HZ1 LYS A 149      58.615  44.729 135.306  0.00  0.00            
ATOM   1029  HZ2 LYS A 149      57.896  43.539 136.154  0.00  0.00            
ATOM   1030  HZ3 LYS A 149      56.954  44.678 135.594  0.00  0.00            
ATOM   1031  C   LYS A 149      62.685  47.454 135.171  0.00  0.00            
ATOM   1032  O   LYS A 149      62.473  47.277 133.948  0.00  0.00            
ATOM   1033  N   SER A 150      62.986  48.673 135.826  0.00  0.00            
ATOM   1034  HN  SER A 150      63.171  48.690 136.803  0.00  0.00            
ATOM   1035  CA  SER A 150      63.200  49.937 135.187  0.00  0.00            
ATOM   1036  HA  SER A 150      62.332  50.354 134.698  0.00  0.00            
ATOM   1037  CB  SER A 150      63.692  51.052 136.163  0.00  0.00            
ATOM   1038  HB1 SER A 150      64.565  50.739 136.768  0.00  0.00            
ATOM   1039  HB2 SER A 150      63.875  52.000 135.608  0.00  0.00            
ATOM   1040  OG  SER A 150      62.718  51.462 137.143  0.00  0.00            
ATOM   1041  HG1 SER A 150      62.722  50.676 137.694  0.00  0.00            
ATOM   1042  C   SER A 150      64.363  49.917 134.172  0.00  0.00            
ATOM   1043  O   SER A 150      64.252  50.492 133.071  0.00  0.00            
ATOM   1044  N   VAL A 151      65.472  49.169 134.475  0.00  0.00            
ATOM   1045  HN  VAL A 151      65.545  48.756 135.375  0.00  0.00            
ATOM   1046  CA  VAL A 151      66.632  48.845 133.596  0.00  0.00            
ATOM   1047  HA  VAL A 151      67.039  49.715 133.102  0.00  0.00            
ATOM   1048  CB  VAL A 151      67.794  48.296 134.355  0.00  0.00            
ATOM   1049  HB  VAL A 151      67.577  47.414 134.994  0.00  0.00            
ATOM   1050  CG1 VAL A 151      68.883  47.781 133.389  0.00  0.00            
ATOM   1051 HG11 VAL A 151      68.971  48.406 132.471  0.00  0.00            
ATOM   1052 HG12 VAL A 151      69.872  47.525 133.819  0.00  0.00            
ATOM   1053 HG13 VAL A 151      68.474  46.793 133.086  0.00  0.00            
ATOM   1054  CG2 VAL A 151      68.485  49.335 135.189  0.00  0.00            
ATOM   1055 HG21 VAL A 151      67.806  49.831 135.916  0.00  0.00            
ATOM   1056 HG22 VAL A 151      69.225  48.873 135.881  0.00  0.00            
ATOM   1057 HG23 VAL A 151      69.059  50.149 134.711  0.00  0.00            
ATOM   1058  C   VAL A 151      66.322  47.858 132.547  0.00  0.00            
ATOM   1059  O   VAL A 151      66.643  48.152 131.422  0.00  0.00            
ATOM   1060  N   ALA A 152      65.490  46.778 132.848  0.00  0.00            
ATOM   1061  HN  ALA A 152      65.346  46.588 133.811  0.00  0.00            
ATOM   1062  CA  ALA A 152      65.019  45.902 131.862  0.00  0.00            
ATOM   1063  HA  ALA A 152      65.871  45.450 131.377  0.00  0.00            
ATOM   1064  CB  ALA A 152      64.154  44.744 132.406  0.00  0.00            
ATOM   1065  HB1 ALA A 152      64.723  44.183 133.180  0.00  0.00            
ATOM   1066  HB2 ALA A 152      63.291  45.228 132.918  0.00  0.00            
ATOM   1067  HB3 ALA A 152      63.872  44.183 131.488  0.00  0.00            
ATOM   1068  C   ALA A 152      64.145  46.585 130.827  0.00  0.00            
ATOM   1069  O   ALA A 152      64.268  46.334 129.634  0.00  0.00            
ATOM   1070  N   VAL A 153      63.245  47.508 131.265  0.00  0.00            
ATOM   1071  HN  VAL A 153      63.164  47.647 132.245  0.00  0.00            
ATOM   1072  CA  VAL A 153      62.524  48.461 130.349  0.00  0.00            
ATOM   1073  HA  VAL A 153      61.855  47.978 129.659  0.00  0.00            
ATOM   1074  CB  VAL A 153      61.712  49.358 131.196  0.00  0.00            
ATOM   1075  HB  VAL A 153      62.279  49.556 132.133  0.00  0.00            
ATOM   1076  CG1 VAL A 153      61.256  50.651 130.534  0.00  0.00            
ATOM   1077 HG11 VAL A 153      60.815  50.464 129.526  0.00  0.00            
ATOM   1078 HG12 VAL A 153      60.539  51.310 131.069  0.00  0.00            
ATOM   1079 HG13 VAL A 153      62.035  51.409 130.345  0.00  0.00            
ATOM   1080  CG2 VAL A 153      60.510  48.479 131.589  0.00  0.00            
ATOM   1081 HG21 VAL A 153      60.900  47.518 131.988  0.00  0.00            
ATOM   1082 HG22 VAL A 153      59.864  48.936 132.381  0.00  0.00            
ATOM   1083 HG23 VAL A 153      59.887  48.236 130.700  0.00  0.00            
ATOM   1084  C   VAL A 153      63.405  49.299 129.420  0.00  0.00            
ATOM   1085  O   VAL A 153      63.238  49.353 128.250  0.00  0.00            
ATOM   1086  N   LEU A 154      64.480  49.949 130.012  0.00  0.00            
ATOM   1087  HN  LEU A 154      64.599  49.839 130.991  0.00  0.00            
ATOM   1088  CA  LEU A 154      65.464  50.784 129.303  0.00  0.00            
ATOM   1089  HA  LEU A 154      64.891  51.379 128.607  0.00  0.00            
ATOM   1090  CB  LEU A 154      66.326  51.835 130.140  0.00  0.00            
ATOM   1091  HB1 LEU A 154      67.069  51.237 130.709  0.00  0.00            
ATOM   1092  HB2 LEU A 154      66.959  52.322 129.371  0.00  0.00            
ATOM   1093  CG  LEU A 154      65.532  52.881 130.961  0.00  0.00            
ATOM   1094  HG  LEU A 154      64.956  52.456 131.812  0.00  0.00            
ATOM   1095  CD1 LEU A 154      66.590  53.868 131.445  0.00  0.00            
ATOM   1096 HD11 LEU A 154      66.991  54.503 130.630  0.00  0.00            
ATOM   1097 HD12 LEU A 154      66.185  54.544 132.224  0.00  0.00            
ATOM   1098 HD13 LEU A 154      67.447  53.307 131.859  0.00  0.00            
ATOM   1099  CD2 LEU A 154      64.387  53.538 130.168  0.00  0.00            
ATOM   1100 HD21 LEU A 154      63.559  52.851 129.868  0.00  0.00            
ATOM   1101 HD22 LEU A 154      63.929  54.330 130.796  0.00  0.00            
ATOM   1102 HD23 LEU A 154      64.741  54.102 129.283  0.00  0.00            
ATOM   1103  C   LEU A 154      66.427  49.986 128.382  0.00  0.00            
ATOM   1104  O   LEU A 154      66.957  50.374 127.339  0.00  0.00            
ATOM   1105  N   GLU A 155      66.565  48.683 128.739  0.00  0.00            
ATOM   1106  HN  GLU A 155      66.202  48.318 129.593  0.00  0.00            
ATOM   1107  CA  GLU A 155      67.206  47.660 127.824  0.00  0.00            
ATOM   1108  HA  GLU A 155      68.067  48.238 127.530  0.00  0.00            
ATOM   1109  CB  GLU A 155      67.549  46.302 128.491  0.00  0.00            
ATOM   1110  HB1 GLU A 155      66.693  46.020 129.142  0.00  0.00            
ATOM   1111  HB2 GLU A 155      67.697  45.442 127.812  0.00  0.00            
ATOM   1112  CG  GLU A 155      68.856  46.451 129.316  0.00  0.00            
ATOM   1113  HG1 GLU A 155      69.601  46.896 128.628  0.00  0.00            
ATOM   1114  HG2 GLU A 155      68.810  47.174 130.160  0.00  0.00            
ATOM   1115  CD  GLU A 155      69.323  45.157 129.969  0.00  0.00            
ATOM   1116  OE1 GLU A 155      69.305  44.098 129.377  0.00  0.00            
ATOM   1117  OE2 GLU A 155      69.621  45.210 131.184  0.00  0.00            
ATOM   1118  C   GLU A 155      66.384  47.376 126.510  0.00  0.00            
ATOM   1119  O   GLU A 155      66.933  47.118 125.390  0.00  0.00            
ATOM   1120  N   HIS A 156      65.005  47.386 126.686  0.00  0.00            
ATOM   1121  HN  HIS A 156      64.635  47.645 127.578  0.00  0.00            
ATOM   1122  CA  HIS A 156      64.094  47.204 125.541  0.00  0.00            
ATOM   1123  HA  HIS A 156      64.387  46.437 124.848  0.00  0.00            
ATOM   1124  CB  HIS A 156      62.656  46.810 126.002  0.00  0.00            
ATOM   1125  HB1 HIS A 156      62.368  47.269 126.972  0.00  0.00            
ATOM   1126  HB2 HIS A 156      61.895  47.121 125.246  0.00  0.00            
ATOM   1127  ND1 HIS A 156      62.875  44.431 125.264  0.00  0.00            
ATOM   1128  CG  HIS A 156      62.444  45.348 126.250  0.00  0.00            
ATOM   1129  CE1 HIS A 156      62.535  43.268 125.778  0.00  0.00            
ATOM   1130  HE1 HIS A 156      62.484  42.361 125.177  0.00  0.00            
ATOM   1131  NE2 HIS A 156      62.008  43.360 127.039  0.00  0.00            
ATOM   1132  HE2 HIS A 156      61.628  42.707 127.695  0.00  0.00            
ATOM   1133  CD2 HIS A 156      61.980  44.698 127.341  0.00  0.00            
ATOM   1134  HD2 HIS A 156      61.694  45.018 128.338  0.00  0.00            
ATOM   1135  C   HIS A 156      63.997  48.548 124.804  0.00  0.00            
ATOM   1136  O   HIS A 156      63.924  48.492 123.535  0.00  0.00            
ATOM   1137  N   GLN A 157      63.925  49.703 125.443  0.00  0.00            
ATOM   1138  HN  GLN A 157      63.789  49.734 126.426  0.00  0.00            
ATOM   1139  CA  GLN A 157      64.014  50.927 124.706  0.00  0.00            
ATOM   1140  HA  GLN A 157      63.211  51.000 123.979  0.00  0.00            
ATOM   1141  CB  GLN A 157      63.944  52.023 125.801  0.00  0.00            
ATOM   1142  HB1 GLN A 157      64.662  51.645 126.558  0.00  0.00            
ATOM   1143  HB2 GLN A 157      64.134  53.061 125.463  0.00  0.00            
ATOM   1144  CG  GLN A 157      62.606  52.138 126.537  0.00  0.00            
ATOM   1145  HG1 GLN A 157      62.553  51.313 127.277  0.00  0.00            
ATOM   1146  HG2 GLN A 157      62.687  53.065 127.149  0.00  0.00            
ATOM   1147  CD  GLN A 157      61.377  52.073 125.653  0.00  0.00            
ATOM   1148  OE1 GLN A 157      60.365  51.410 125.920  0.00  0.00            
ATOM   1149  NE2 GLN A 157      61.356  52.834 124.539  0.00  0.00            
ATOM   1150 HE21 GLN A 157      62.032  53.537 124.365  0.00  0.00            
ATOM   1151 HE22 GLN A 157      60.639  52.665 123.860  0.00  0.00            
ATOM   1152  C   GLN A 157      65.231  51.170 123.783  0.00  0.00            
ATOM   1153  O   GLN A 157      65.168  51.683 122.688  0.00  0.00            
ATOM   1154  N   LEU A 158      66.421  50.798 124.284  0.00  0.00            
ATOM   1155  HN  LEU A 158      66.527  50.567 125.248  0.00  0.00            
ATOM   1156  CA  LEU A 158      67.675  50.965 123.488  0.00  0.00            
ATOM   1157  HA  LEU A 158      67.687  51.979 123.117  0.00  0.00            
ATOM   1158  CB  LEU A 158      68.794  50.437 124.434  0.00  0.00            
ATOM   1159  HB1 LEU A 158      68.481  49.705 125.209  0.00  0.00            
ATOM   1160  HB2 LEU A 158      69.629  49.953 123.899  0.00  0.00            
ATOM   1161  CG  LEU A 158      69.579  51.490 125.224  0.00  0.00            
ATOM   1162  HG  LEU A 158      68.854  52.081 125.822  0.00  0.00            
ATOM   1163  CD1 LEU A 158      70.726  50.992 126.201  0.00  0.00            
ATOM   1164 HD11 LEU A 158      71.071  51.655 127.017  0.00  0.00            
ATOM   1165 HD12 LEU A 158      70.542  49.966 126.589  0.00  0.00            
ATOM   1166 HD13 LEU A 158      71.553  50.900 125.465  0.00  0.00            
ATOM   1167  CD2 LEU A 158      70.196  52.624 124.362  0.00  0.00            
ATOM   1168 HD21 LEU A 158      70.798  52.217 123.514  0.00  0.00            
ATOM   1169 HD22 LEU A 158      69.407  53.337 124.055  0.00  0.00            
ATOM   1170 HD23 LEU A 158      70.964  53.158 124.966  0.00  0.00            
ATOM   1171  C   LEU A 158      67.576  50.131 122.257  0.00  0.00            
ATOM   1172  O   LEU A 158      67.891  50.598 121.183  0.00  0.00            
ATOM   1173  N   VAL A 159      66.970  48.897 122.292  0.00  0.00            
ATOM   1174  HN  VAL A 159      66.626  48.552 123.157  0.00  0.00            
ATOM   1175  CA  VAL A 159      66.634  48.047 121.134  0.00  0.00            
ATOM   1176  HA  VAL A 159      67.568  48.010 120.595  0.00  0.00            
ATOM   1177  CB  VAL A 159      66.286  46.615 121.470  0.00  0.00            
ATOM   1178  HB  VAL A 159      65.557  46.577 122.300  0.00  0.00            
ATOM   1179  CG1 VAL A 159      65.603  45.830 120.292  0.00  0.00            
ATOM   1180 HG11 VAL A 159      65.603  44.727 120.477  0.00  0.00            
ATOM   1181 HG12 VAL A 159      64.550  46.185 120.214  0.00  0.00            
ATOM   1182 HG13 VAL A 159      66.195  46.012 119.374  0.00  0.00            
ATOM   1183  CG2 VAL A 159      67.568  45.963 122.062  0.00  0.00            
ATOM   1184 HG21 VAL A 159      67.411  44.959 122.502  0.00  0.00            
ATOM   1185 HG22 VAL A 159      68.231  45.782 121.188  0.00  0.00            
ATOM   1186 HG23 VAL A 159      68.114  46.642 122.753  0.00  0.00            
ATOM   1187  C   VAL A 159      65.665  48.723 120.273  0.00  0.00            
ATOM   1188  O   VAL A 159      65.783  48.792 119.074  0.00  0.00            
ATOM   1189  N   GLU A 160      64.534  49.351 120.828  0.00  0.00            
ATOM   1190  HN  GLU A 160      64.407  49.060 121.777  0.00  0.00            
ATOM   1191  CA  GLU A 160      63.457  50.016 120.070  0.00  0.00            
ATOM   1192  HA  GLU A 160      63.072  49.309 119.353  0.00  0.00            
ATOM   1193  CB  GLU A 160      62.245  50.543 120.945  0.00  0.00            
ATOM   1194  HB1 GLU A 160      61.984  49.597 121.464  0.00  0.00            
ATOM   1195  HB2 GLU A 160      62.650  51.076 121.823  0.00  0.00            
ATOM   1196  CG  GLU A 160      61.075  51.142 120.183  0.00  0.00            
ATOM   1197  HG1 GLU A 160      61.385  52.087 119.688  0.00  0.00            
ATOM   1198  HG2 GLU A 160      60.565  50.413 119.518  0.00  0.00            
ATOM   1199  CD  GLU A 160      60.108  51.668 121.278  0.00  0.00            
ATOM   1200  OE1 GLU A 160      59.253  50.908 121.783  0.00  0.00            
ATOM   1201  OE2 GLU A 160      60.174  52.893 121.604  0.00  0.00            
ATOM   1202  C   GLU A 160      63.856  51.180 119.189  0.00  0.00            
ATOM   1203  O   GLU A 160      63.511  51.271 118.003  0.00  0.00            
ATOM   1204  N   VAL A 161      64.796  52.012 119.681  0.00  0.00            
ATOM   1205  HN  VAL A 161      65.137  51.798 120.592  0.00  0.00            
ATOM   1206  CA  VAL A 161      65.497  53.070 118.989  0.00  0.00            
ATOM   1207  HA  VAL A 161      64.812  53.827 118.648  0.00  0.00            
ATOM   1208  CB  VAL A 161      66.561  53.657 119.935  0.00  0.00            
ATOM   1209  HB  VAL A 161      67.159  52.904 120.490  0.00  0.00            
ATOM   1210  CG1 VAL A 161      67.621  54.515 119.170  0.00  0.00            
ATOM   1211 HG11 VAL A 161      68.341  53.875 118.605  0.00  0.00            
ATOM   1212 HG12 VAL A 161      67.099  55.261 118.541  0.00  0.00            
ATOM   1213 HG13 VAL A 161      68.195  55.066 119.950  0.00  0.00            
ATOM   1214  CG2 VAL A 161      65.740  54.678 120.836  0.00  0.00            
ATOM   1215 HG21 VAL A 161      64.737  54.208 120.963  0.00  0.00            
ATOM   1216 HG22 VAL A 161      66.104  54.959 121.844  0.00  0.00            
ATOM   1217 HG23 VAL A 161      65.526  55.570 120.203  0.00  0.00            
ATOM   1218  C   VAL A 161      66.239  52.479 117.780  0.00  0.00            
ATOM   1219  O   VAL A 161      66.097  52.893 116.624  0.00  0.00            
ATOM   1220  N   GLU A 162      67.044  51.440 117.974  0.00  0.00            
ATOM   1221  HN  GLU A 162      67.199  51.155 118.914  0.00  0.00            
ATOM   1222  CA  GLU A 162      67.765  50.740 116.989  0.00  0.00            
ATOM   1223  HA  GLU A 162      68.233  51.545 116.443  0.00  0.00            
ATOM   1224  CB  GLU A 162      68.687  49.721 117.743  0.00  0.00            
ATOM   1225  HB1 GLU A 162      68.121  49.223 118.548  0.00  0.00            
ATOM   1226  HB2 GLU A 162      68.922  48.849 117.102  0.00  0.00            
ATOM   1227  CG  GLU A 162      69.998  50.367 118.263  0.00  0.00            
ATOM   1228  HG1 GLU A 162      70.382  50.940 117.390  0.00  0.00            
ATOM   1229  HG2 GLU A 162      69.776  51.105 119.053  0.00  0.00            
ATOM   1230  CD  GLU A 162      71.066  49.500 118.780  0.00  0.00            
ATOM   1231  OE1 GLU A 162      71.067  48.239 118.602  0.00  0.00            
ATOM   1232  OE2 GLU A 162      72.073  50.121 119.328  0.00  0.00            
ATOM   1233  C   GLU A 162      66.880  50.088 115.890  0.00  0.00            
ATOM   1234  O   GLU A 162      67.133  50.312 114.703  0.00  0.00            
ATOM   1235  N   GLU A 163      65.824  49.343 116.288  0.00  0.00            
ATOM   1236  HN  GLU A 163      65.563  49.198 117.229  0.00  0.00            
ATOM   1237  CA  GLU A 163      64.851  48.696 115.422  0.00  0.00            
ATOM   1238  HA  GLU A 163      65.407  48.049 114.764  0.00  0.00            
ATOM   1239  CB  GLU A 163      63.889  47.844 116.215  0.00  0.00            
ATOM   1240  HB1 GLU A 163      63.347  48.387 117.020  0.00  0.00            
ATOM   1241  HB2 GLU A 163      63.051  47.610 115.520  0.00  0.00            
ATOM   1242  CG  GLU A 163      64.403  46.602 116.938  0.00  0.00            
ATOM   1243  HG1 GLU A 163      65.300  46.859 117.546  0.00  0.00            
ATOM   1244  HG2 GLU A 163      63.575  46.382 117.649  0.00  0.00            
ATOM   1245  CD  GLU A 163      64.756  45.421 116.030  0.00  0.00            
ATOM   1246  OE1 GLU A 163      63.793  44.736 115.649  0.00  0.00            
ATOM   1247  OE2 GLU A 163      65.963  45.193 115.752  0.00  0.00            
ATOM   1248  C   GLU A 163      64.034  49.768 114.634  0.00  0.00            
ATOM   1249  O   GLU A 163      63.639  49.494 113.513  0.00  0.00            
ATOM   1250  N   THR A 164      63.733  50.933 115.256  0.00  0.00            
ATOM   1251  HN  THR A 164      63.828  51.015 116.253  0.00  0.00            
ATOM   1252  CA  THR A 164      63.121  52.144 114.606  0.00  0.00            
ATOM   1253  HA  THR A 164      62.179  51.857 114.187  0.00  0.00            
ATOM   1254  CB  THR A 164      62.767  53.346 115.544  0.00  0.00            
ATOM   1255  HB  THR A 164      63.661  53.875 115.947  0.00  0.00            
ATOM   1256  OG1 THR A 164      61.855  52.893 116.561  0.00  0.00            
ATOM   1257  HG1 THR A 164      62.333  52.494 117.290  0.00  0.00            
ATOM   1258  CG2 THR A 164      61.958  54.460 114.804  0.00  0.00            
ATOM   1259 HG21 THR A 164      61.003  54.083 114.368  0.00  0.00            
ATOM   1260 HG22 THR A 164      61.707  55.286 115.497  0.00  0.00            
ATOM   1261 HG23 THR A 164      62.582  54.937 114.014  0.00  0.00            
ATOM   1262  C   THR A 164      63.967  52.632 113.432  0.00  0.00            
ATOM   1263  O   THR A 164      63.515  52.921 112.308  0.00  0.00            
ATOM   1264  N   VAL A 165      65.325  52.707 113.572  0.00  0.00            
ATOM   1265  HN  VAL A 165      65.728  52.469 114.448  0.00  0.00            
ATOM   1266  CA  VAL A 165      66.276  53.014 112.485  0.00  0.00            
ATOM   1267  HA  VAL A 165      65.901  53.889 111.971  0.00  0.00            
ATOM   1268  CB  VAL A 165      67.650  53.471 112.878  0.00  0.00            
ATOM   1269  HB  VAL A 165      68.078  52.690 113.532  0.00  0.00            
ATOM   1270  CG1 VAL A 165      68.519  53.664 111.630  0.00  0.00            
ATOM   1271 HG11 VAL A 165      69.513  54.146 111.752  0.00  0.00            
ATOM   1272 HG12 VAL A 165      68.941  52.715 111.247  0.00  0.00            
ATOM   1273 HG13 VAL A 165      67.994  54.211 110.809  0.00  0.00            
ATOM   1274  CG2 VAL A 165      67.598  54.841 113.629  0.00  0.00            
ATOM   1275 HG21 VAL A 165      66.877  54.792 114.470  0.00  0.00            
ATOM   1276 HG22 VAL A 165      68.602  55.201 113.949  0.00  0.00            
ATOM   1277 HG23 VAL A 165      67.076  55.608 113.019  0.00  0.00            
ATOM   1278  C   VAL A 165      66.426  51.838 111.480  0.00  0.00            
ATOM   1279  O   VAL A 165      66.532  52.119 110.289  0.00  0.00            
ATOM   1280  N   ARG A 166      66.297  50.604 111.954  0.00  0.00            
ATOM   1281  HN  ARG A 166      66.015  50.420 112.895  0.00  0.00            
ATOM   1282  CA  ARG A 166      66.135  49.418 111.086  0.00  0.00            
ATOM   1283  HA  ARG A 166      67.007  49.369 110.443  0.00  0.00            
ATOM   1284  CB  ARG A 166      66.269  48.055 111.847  0.00  0.00            
ATOM   1285  HB1 ARG A 166      65.466  48.056 112.609  0.00  0.00            
ATOM   1286  HB2 ARG A 166      65.955  47.216 111.182  0.00  0.00            
ATOM   1287  CG  ARG A 166      67.703  47.721 112.335  0.00  0.00            
ATOM   1288  HG1 ARG A 166      68.377  47.412 111.508  0.00  0.00            
ATOM   1289  HG2 ARG A 166      68.118  48.645 112.783  0.00  0.00            
ATOM   1290  CD  ARG A 166      67.627  46.640 113.357  0.00  0.00            
ATOM   1291  HD1 ARG A 166      66.775  46.802 114.067  0.00  0.00            
ATOM   1292  HD2 ARG A 166      67.506  45.659 112.844  0.00  0.00            
ATOM   1293  NE  ARG A 166      69.033  46.614 113.978  0.00  0.00            
ATOM   1294  HE  ARG A 166      69.821  46.843 113.404  0.00  0.00            
ATOM   1295  CZ  ARG A 166      69.290  46.501 115.249  0.00  0.00            
ATOM   1296  NH1 ARG A 166      68.428  46.445 116.220  0.00  0.00            
ATOM   1297 HH11 ARG A 166      67.473  46.238 115.996  0.00  0.00            
ATOM   1298 HH12 ARG A 166      68.843  46.288 117.123  0.00  0.00            
ATOM   1299  NH2 ARG A 166      70.544  46.492 115.636  0.00  0.00            
ATOM   1300 HH21 ARG A 166      71.307  46.467 114.983  0.00  0.00            
ATOM   1301 HH22 ARG A 166      70.633  46.394 116.632  0.00  0.00            
ATOM   1302  C   ARG A 166      64.821  49.498 110.219  0.00  0.00            
ATOM   1303  O   ARG A 166      64.839  49.331 109.013  0.00  0.00            
ATOM   1304  N   GLN A 167      63.675  49.976 110.750  0.00  0.00            
ATOM   1305  HN  GLN A 167      63.596  49.955 111.749  0.00  0.00            
ATOM   1306  CA  GLN A 167      62.410  50.167 109.951  0.00  0.00            
ATOM   1307  HA  GLN A 167      62.204  49.204 109.511  0.00  0.00            
ATOM   1308  CB  GLN A 167      61.142  50.642 110.754  0.00  0.00            
ATOM   1309  HB1 GLN A 167      61.354  51.608 111.255  0.00  0.00            
ATOM   1310  HB2 GLN A 167      60.409  50.768 109.929  0.00  0.00            
ATOM   1311  CG  GLN A 167      60.565  49.728 111.870  0.00  0.00            
ATOM   1312  HG1 GLN A 167      61.110  49.908 112.827  0.00  0.00            
ATOM   1313  HG2 GLN A 167      59.477  49.904 112.009  0.00  0.00            
ATOM   1314  CD  GLN A 167      60.755  48.258 111.476  0.00  0.00            
ATOM   1315  OE1 GLN A 167      61.552  47.610 112.101  0.00  0.00            
ATOM   1316  NE2 GLN A 167      59.840  47.819 110.614  0.00  0.00            
ATOM   1317 HE21 GLN A 167      59.072  48.414 110.365  0.00  0.00            
ATOM   1318 HE22 GLN A 167      59.798  46.823 110.490  0.00  0.00            
ATOM   1319  C   GLN A 167      62.761  51.212 108.851  0.00  0.00            
ATOM   1320  O   GLN A 167      62.262  51.082 107.725  0.00  0.00            
ATOM   1321  N   PHE A 168      63.513  52.306 109.196  0.00  0.00            
ATOM   1322  HN  PHE A 168      63.985  52.285 110.076  0.00  0.00            
ATOM   1323  CA  PHE A 168      63.864  53.416 108.394  0.00  0.00            
ATOM   1324  HA  PHE A 168      63.019  53.840 107.867  0.00  0.00            
ATOM   1325  CB  PHE A 168      64.419  54.612 109.251  0.00  0.00            
ATOM   1326  HB1 PHE A 168      63.755  55.079 110.020  0.00  0.00            
ATOM   1327  HB2 PHE A 168      65.224  54.257 109.932  0.00  0.00            
ATOM   1328  CG  PHE A 168      65.024  55.687 108.380  0.00  0.00            
ATOM   1329  CD1 PHE A 168      64.162  56.484 107.642  0.00  0.00            
ATOM   1330  HD1 PHE A 168      63.120  56.214 107.726  0.00  0.00            
ATOM   1331  CE1 PHE A 168      64.546  57.673 107.090  0.00  0.00            
ATOM   1332  HE1 PHE A 168      63.789  58.363 106.736  0.00  0.00            
ATOM   1333  CZ  PHE A 168      65.899  57.959 107.018  0.00  0.00            
ATOM   1334  HZ  PHE A 168      66.240  58.819 106.449  0.00  0.00            
ATOM   1335  CD2 PHE A 168      66.372  56.007 108.387  0.00  0.00            
ATOM   1336  HD2 PHE A 168      67.086  55.450 108.971  0.00  0.00            
ATOM   1337  CE2 PHE A 168      66.848  57.113 107.645  0.00  0.00            
ATOM   1338  HE2 PHE A 168      67.916  57.199 107.521  0.00  0.00            
ATOM   1339  C   PHE A 168      64.735  53.061 107.213  0.00  0.00            
ATOM   1340  O   PHE A 168      64.478  53.431 106.081  0.00  0.00            
ATOM   1341  N   ARG A 169      65.753  52.153 107.437  0.00  0.00            
ATOM   1342  HN  ARG A 169      65.880  51.992 108.418  0.00  0.00            
ATOM   1343  CA  ARG A 169      66.595  51.605 106.394  0.00  0.00            
ATOM   1344  HA  ARG A 169      67.021  52.465 105.901  0.00  0.00            
ATOM   1345  CB  ARG A 169      67.757  50.851 107.052  0.00  0.00            
ATOM   1346  HB1 ARG A 169      68.417  51.558 107.590  0.00  0.00            
ATOM   1347  HB2 ARG A 169      67.318  50.144 107.787  0.00  0.00            
ATOM   1348  CG  ARG A 169      68.684  50.144 106.114  0.00  0.00            
ATOM   1349  HG1 ARG A 169      69.547  49.689 106.644  0.00  0.00            
ATOM   1350  HG2 ARG A 169      68.114  49.262 105.753  0.00  0.00            
ATOM   1351  CD  ARG A 169      69.302  50.944 104.946  0.00  0.00            
ATOM   1352  HD1 ARG A 169      68.568  51.703 104.592  0.00  0.00            
ATOM   1353  HD2 ARG A 169      70.225  51.431 105.334  0.00  0.00            
ATOM   1354  NE  ARG A 169      69.767  50.053 103.912  0.00  0.00            
ATOM   1355  HE  ARG A 169      69.969  49.114 104.165  0.00  0.00            
ATOM   1356  CZ  ARG A 169      69.948  50.378 102.674  0.00  0.00            
ATOM   1357  NH1 ARG A 169      69.816  51.564 102.173  0.00  0.00            
ATOM   1358 HH11 ARG A 169      69.936  52.311 102.838  0.00  0.00            
ATOM   1359 HH12 ARG A 169      70.037  51.660 101.212  0.00  0.00            
ATOM   1360  NH2 ARG A 169      70.224  49.415 101.840  0.00  0.00            
ATOM   1361 HH21 ARG A 169      70.226  48.433 102.059  0.00  0.00            
ATOM   1362 HH22 ARG A 169      69.941  49.494 100.890  0.00  0.00            
ATOM   1363  C   ARG A 169      65.885  50.719 105.379  0.00  0.00            
ATOM   1364  O   ARG A 169      66.155  50.683 104.217  0.00  0.00            
ATOM   1365  N   GLY A 170      64.858  49.999 105.929  0.00  0.00            
ATOM   1366  HN  GLY A 170      64.967  49.889 106.907  0.00  0.00            
ATOM   1367  CA  GLY A 170      63.884  49.215 105.130  0.00  0.00            
ATOM   1368  HA1 GLY A 170      64.309  48.416 104.530  0.00  0.00            
ATOM   1369  HA2 GLY A 170      63.141  48.819 105.806  0.00  0.00            
ATOM   1370  C   GLY A 170      63.012  50.026 104.260  0.00  0.00            
ATOM   1371  O   GLY A 170      62.896  49.816 103.077  0.00  0.00            
ATOM   1372  N   ALA A 171      62.430  51.111 104.834  0.00  0.00            
ATOM   1373  HN  ALA A 171      62.620  51.238 105.807  0.00  0.00            
ATOM   1374  CA  ALA A 171      61.694  52.125 104.135  0.00  0.00            
ATOM   1375  HA  ALA A 171      60.963  51.439 103.752  0.00  0.00            
ATOM   1376  CB  ALA A 171      61.171  53.216 105.115  0.00  0.00            
ATOM   1377  HB1 ALA A 171      60.380  52.832 105.777  0.00  0.00            
ATOM   1378  HB2 ALA A 171      62.022  53.576 105.725  0.00  0.00            
ATOM   1379  HB3 ALA A 171      60.670  53.992 104.496  0.00  0.00            
ATOM   1380  C   ALA A 171      62.426  52.789 102.973  0.00  0.00            
ATOM   1381  O   ALA A 171      61.897  52.870 101.824  0.00  0.00            
ATOM   1382  N   VAL A 172      63.652  53.317 103.242  0.00  0.00            
ATOM   1383  HN  VAL A 172      63.917  53.519 104.186  0.00  0.00            
ATOM   1384  CA  VAL A 172      64.540  53.838 102.179  0.00  0.00            
ATOM   1385  HA  VAL A 172      64.058  54.702 101.748  0.00  0.00            
ATOM   1386  CB  VAL A 172      65.816  54.351 102.823  0.00  0.00            
ATOM   1387  HB  VAL A 172      66.210  53.595 103.544  0.00  0.00            
ATOM   1388  CG1 VAL A 172      67.106  54.650 101.893  0.00  0.00            
ATOM   1389 HG11 VAL A 172      66.931  55.563 101.292  0.00  0.00            
ATOM   1390 HG12 VAL A 172      68.006  54.927 102.480  0.00  0.00            
ATOM   1391 HG13 VAL A 172      67.399  53.777 101.276  0.00  0.00            
ATOM   1392  CG2 VAL A 172      65.428  55.602 103.695  0.00  0.00            
ATOM   1393 HG21 VAL A 172      66.331  55.918 104.261  0.00  0.00            
ATOM   1394 HG22 VAL A 172      65.232  56.335 102.881  0.00  0.00            
ATOM   1395 HG23 VAL A 172      64.540  55.523 104.354  0.00  0.00            
ATOM   1396  C   VAL A 172      64.793  52.901 101.010  0.00  0.00            
ATOM   1397  O   VAL A 172      64.609  53.266  99.843  0.00  0.00            
ATOM   1398  N   GLY A 173      65.206  51.646 101.355  0.00  0.00            
ATOM   1399  HN  GLY A 173      65.351  51.403 102.312  0.00  0.00            
ATOM   1400  CA  GLY A 173      65.528  50.671 100.313  0.00  0.00            
ATOM   1401  HA1 GLY A 173      66.120  51.191  99.570  0.00  0.00            
ATOM   1402  HA2 GLY A 173      65.985  49.832 100.822  0.00  0.00            
ATOM   1403  C   GLY A 173      64.337  50.299  99.548  0.00  0.00            
ATOM   1404  O   GLY A 173      64.464  49.980  98.409  0.00  0.00            
ATOM   1405  N   GLU A 174      63.105  50.272 100.148  0.00  0.00            
ATOM   1406  HN  GLU A 174      62.961  50.543 101.098  0.00  0.00            
ATOM   1407  CA  GLU A 174      61.863  50.113  99.378  0.00  0.00            
ATOM   1408  HA  GLU A 174      61.966  49.238  98.757  0.00  0.00            
ATOM   1409  CB  GLU A 174      60.707  49.970 100.341  0.00  0.00            
ATOM   1410  HB1 GLU A 174      60.886  48.947 100.717  0.00  0.00            
ATOM   1411  HB2 GLU A 174      60.891  50.438 101.326  0.00  0.00            
ATOM   1412  CG  GLU A 174      59.327  50.401  99.863  0.00  0.00            
ATOM   1413  HG1 GLU A 174      59.140  51.464 100.127  0.00  0.00            
ATOM   1414  HG2 GLU A 174      59.038  50.344  98.789  0.00  0.00            
ATOM   1415  CD  GLU A 174      58.219  49.770 100.733  0.00  0.00            
ATOM   1416  OE1 GLU A 174      57.790  50.232 101.832  0.00  0.00            
ATOM   1417  OE2 GLU A 174      57.808  48.695 100.273  0.00  0.00            
ATOM   1418  C   GLU A 174      61.505  51.185  98.374  0.00  0.00            
ATOM   1419  O   GLU A 174      61.264  50.912  97.214  0.00  0.00            
ATOM   1420  N   GLN A 175      61.684  52.450  98.816  0.00  0.00            
ATOM   1421  HN  GLN A 175      61.955  52.562  99.765  0.00  0.00            
ATOM   1422  CA  GLN A 175      61.462  53.596  98.029  0.00  0.00            
ATOM   1423  HA  GLN A 175      60.530  53.395  97.526  0.00  0.00            
ATOM   1424  CB  GLN A 175      61.345  54.841  99.043  0.00  0.00            
ATOM   1425  HB1 GLN A 175      62.291  54.794  99.620  0.00  0.00            
ATOM   1426  HB2 GLN A 175      61.364  55.850  98.562  0.00  0.00            
ATOM   1427  CG  GLN A 175      59.966  54.810  99.833  0.00  0.00            
ATOM   1428  HG1 GLN A 175      59.949  54.109 100.700  0.00  0.00            
ATOM   1429  HG2 GLN A 175      59.739  55.794 100.309  0.00  0.00            
ATOM   1430  CD  GLN A 175      58.749  54.651  98.884  0.00  0.00            
ATOM   1431  OE1 GLN A 175      59.013  54.936  97.715  0.00  0.00            
ATOM   1432  NE2 GLN A 175      57.560  54.256  99.365  0.00  0.00            
ATOM   1433 HE21 GLN A 175      57.572  53.745 100.225  0.00  0.00            
ATOM   1434 HE22 GLN A 175      56.777  54.273  98.742  0.00  0.00            
ATOM   1435  C   GLN A 175      62.493  53.890  96.949  0.00  0.00            
ATOM   1436  O   GLN A 175      62.155  54.295  95.848  0.00  0.00            
ATOM   1437  N   LEU A 176      63.836  53.611  97.216  0.00  0.00            
ATOM   1438  HN  LEU A 176      64.186  53.335  98.110  0.00  0.00            
ATOM   1439  CA  LEU A 176      64.873  53.728  96.225  0.00  0.00            
ATOM   1440  HA  LEU A 176      64.534  54.526  95.587  0.00  0.00            
ATOM   1441  CB  LEU A 176      66.280  54.065  96.888  0.00  0.00            
ATOM   1442  HB1 LEU A 176      66.776  53.225  97.410  0.00  0.00            
ATOM   1443  HB2 LEU A 176      66.978  54.326  96.065  0.00  0.00            
ATOM   1444  CG  LEU A 176      66.304  55.318  97.772  0.00  0.00            
ATOM   1445  HG  LEU A 176      65.502  55.360  98.542  0.00  0.00            
ATOM   1446  CD1 LEU A 176      65.971  56.566  96.921  0.00  0.00            
ATOM   1447 HD11 LEU A 176      64.951  56.404  96.530  0.00  0.00            
ATOM   1448 HD12 LEU A 176      66.134  57.432  97.603  0.00  0.00            
ATOM   1449 HD13 LEU A 176      66.752  56.745  96.148  0.00  0.00            
ATOM   1450  CD2 LEU A 176      67.733  55.362  98.391  0.00  0.00            
ATOM   1451 HD21 LEU A 176      67.819  54.562  99.160  0.00  0.00            
ATOM   1452 HD22 LEU A 176      68.523  55.290  97.621  0.00  0.00            
ATOM   1453 HD23 LEU A 176      67.775  56.355  98.897  0.00  0.00            
ATOM   1454  C   LEU A 176      64.850  52.496  95.341  0.00  0.00            
ATOM   1455  O   LEU A 176      65.226  52.565  94.171  0.00  0.00            
ATOM   1456  N   GLY A 177      64.232  51.364  95.832  0.00  0.00            
ATOM   1457  HN  GLY A 177      64.004  51.329  96.800  0.00  0.00            
ATOM   1458  CA  GLY A 177      63.894  50.094  95.116  0.00  0.00            
ATOM   1459  HA1 GLY A 177      64.839  49.627  94.850  0.00  0.00            
ATOM   1460  HA2 GLY A 177      63.350  49.552  95.875  0.00  0.00            
ATOM   1461  C   GLY A 177      63.042  50.302  93.806  0.00  0.00            
ATOM   1462  O   GLY A 177      63.453  49.815  92.787  0.00  0.00            
ATOM   1463  N   LYS A 178      61.877  50.951  93.895  0.00  0.00            
ATOM   1464  HN  LYS A 178      61.587  51.236  94.803  0.00  0.00            
ATOM   1465  CA  LYS A 178      61.080  51.365  92.759  0.00  0.00            
ATOM   1466  HA  LYS A 178      60.838  50.422  92.275  0.00  0.00            
ATOM   1467  CB  LYS A 178      59.703  52.016  93.124  0.00  0.00            
ATOM   1468  HB1 LYS A 178      59.825  52.595  94.058  0.00  0.00            
ATOM   1469  HB2 LYS A 178      59.464  52.793  92.364  0.00  0.00            
ATOM   1470  CG  LYS A 178      58.594  50.981  93.281  0.00  0.00            
ATOM   1471  HG1 LYS A 178      57.754  51.680  93.473  0.00  0.00            
ATOM   1472  HG2 LYS A 178      58.457  50.462  92.312  0.00  0.00            
ATOM   1473  CD  LYS A 178      58.702  49.926  94.406  0.00  0.00            
ATOM   1474  HD1 LYS A 178      59.658  49.358  94.337  0.00  0.00            
ATOM   1475  HD2 LYS A 178      58.846  50.417  95.397  0.00  0.00            
ATOM   1476  CE  LYS A 178      57.549  48.972  94.516  0.00  0.00            
ATOM   1477  HE1 LYS A 178      57.211  48.620  93.514  0.00  0.00            
ATOM   1478  HE2 LYS A 178      57.765  48.057  95.110  0.00  0.00            
ATOM   1479  NZ  LYS A 178      56.413  49.669  95.037  0.00  0.00            
ATOM   1480  HZ1 LYS A 178      55.615  49.055  95.288  0.00  0.00            
ATOM   1481  HZ2 LYS A 178      56.693  50.236  95.864  0.00  0.00            
ATOM   1482  HZ3 LYS A 178      56.013  50.316  94.332  0.00  0.00            
ATOM   1483  C   LYS A 178      61.754  52.068  91.711  0.00  0.00            
ATOM   1484  O   LYS A 178      61.579  51.691  90.552  0.00  0.00            
ATOM   1485  N   MET A 179      62.577  53.035  91.977  0.00  0.00            
ATOM   1486  HN  MET A 179      62.656  53.473  92.865  0.00  0.00            
ATOM   1487  CA  MET A 179      63.499  53.651  91.053  0.00  0.00            
ATOM   1488  HA  MET A 179      62.895  54.063  90.263  0.00  0.00            
ATOM   1489  CB  MET A 179      64.325  54.794  91.873  0.00  0.00            
ATOM   1490  HB1 MET A 179      64.969  54.278  92.610  0.00  0.00            
ATOM   1491  HB2 MET A 179      65.023  55.322  91.197  0.00  0.00            
ATOM   1492  CG  MET A 179      63.447  55.861  92.636  0.00  0.00            
ATOM   1493  HG1 MET A 179      62.750  56.187  91.833  0.00  0.00            
ATOM   1494  HG2 MET A 179      62.823  55.354  93.407  0.00  0.00            
ATOM   1495  SD  MET A 179      64.408  57.078  93.442  0.00  0.00            
ATOM   1496  CE  MET A 179      62.997  58.243  93.628  0.00  0.00            
ATOM   1497  HE1 MET A 179      63.489  59.243  93.646  0.00  0.00            
ATOM   1498  HE2 MET A 179      62.338  58.101  92.741  0.00  0.00            
ATOM   1499  HE3 MET A 179      62.486  58.181  94.606  0.00  0.00            
ATOM   1500  C   MET A 179      64.536  52.783  90.422  0.00  0.00            
ATOM   1501  O   MET A 179      64.760  52.895  89.169  0.00  0.00            
ATOM   1502  N   ARG A 180      65.179  51.930  91.237  0.00  0.00            
ATOM   1503  HN  ARG A 180      65.009  51.863  92.221  0.00  0.00            
ATOM   1504  CA  ARG A 180      66.242  50.946  90.725  0.00  0.00            
ATOM   1505  HA  ARG A 180      67.073  51.479  90.280  0.00  0.00            
ATOM   1506  CB  ARG A 180      66.859  50.213  91.943  0.00  0.00            
ATOM   1507  HB1 ARG A 180      66.022  49.992  92.643  0.00  0.00            
ATOM   1508  HB2 ARG A 180      67.425  49.302  91.660  0.00  0.00            
ATOM   1509  CG  ARG A 180      67.824  51.200  92.580  0.00  0.00            
ATOM   1510  HG1 ARG A 180      68.568  51.390  91.774  0.00  0.00            
ATOM   1511  HG2 ARG A 180      67.334  52.165  92.816  0.00  0.00            
ATOM   1512  CD  ARG A 180      68.371  50.706  93.922  0.00  0.00            
ATOM   1513  HD1 ARG A 180      67.579  50.758  94.692  0.00  0.00            
ATOM   1514  HD2 ARG A 180      68.711  49.647  93.880  0.00  0.00            
ATOM   1515  NE  ARG A 180      69.566  51.538  94.223  0.00  0.00            
ATOM   1516  HE  ARG A 180      70.150  51.796  93.451  0.00  0.00            
ATOM   1517  CZ  ARG A 180      69.962  51.925  95.399  0.00  0.00            
ATOM   1518  NH1 ARG A 180      69.221  51.807  96.462  0.00  0.00            
ATOM   1519 HH11 ARG A 180      68.332  51.380  96.305  0.00  0.00            
ATOM   1520 HH12 ARG A 180      69.566  51.945  97.386  0.00  0.00            
ATOM   1521  NH2 ARG A 180      71.076  52.504  95.586  0.00  0.00            
ATOM   1522 HH21 ARG A 180      71.776  52.540  94.874  0.00  0.00            
ATOM   1523 HH22 ARG A 180      71.394  52.513  96.533  0.00  0.00            
ATOM   1524  C   ARG A 180      65.689  49.916  89.810  0.00  0.00            
ATOM   1525  O   ARG A 180      66.358  49.660  88.819  0.00  0.00            
ATOM   1526  N   VAL A 181      64.519  49.382  90.098  0.00  0.00            
ATOM   1527  HN  VAL A 181      64.100  49.622  90.968  0.00  0.00            
ATOM   1528  CA  VAL A 181      63.772  48.491  89.172  0.00  0.00            
ATOM   1529  HA  VAL A 181      64.531  47.755  88.955  0.00  0.00            
ATOM   1530  CB  VAL A 181      62.559  47.958  89.889  0.00  0.00            
ATOM   1531  HB  VAL A 181      61.988  48.806  90.325  0.00  0.00            
ATOM   1532  CG1 VAL A 181      61.599  47.292  88.834  0.00  0.00            
ATOM   1533 HG11 VAL A 181      60.830  46.669  89.349  0.00  0.00            
ATOM   1534 HG12 VAL A 181      61.054  48.093  88.281  0.00  0.00            
ATOM   1535 HG13 VAL A 181      62.186  46.633  88.169  0.00  0.00            
ATOM   1536  CG2 VAL A 181      62.826  46.917  91.036  0.00  0.00            
ATOM   1537 HG21 VAL A 181      63.495  47.441  91.753  0.00  0.00            
ATOM   1538 HG22 VAL A 181      61.907  46.531  91.537  0.00  0.00            
ATOM   1539 HG23 VAL A 181      63.312  46.004  90.636  0.00  0.00            
ATOM   1540  C   VAL A 181      63.320  49.194  87.887  0.00  0.00            
ATOM   1541  O   VAL A 181      63.471  48.636  86.812  0.00  0.00            
ATOM   1542  N   PHE A 182      62.850  50.444  88.020  0.00  0.00            
ATOM   1543  HN  PHE A 182      62.812  50.937  88.886  0.00  0.00            
ATOM   1544  CA  PHE A 182      62.433  51.291  86.871  0.00  0.00            
ATOM   1545  HA  PHE A 182      61.706  50.765  86.260  0.00  0.00            
ATOM   1546  CB  PHE A 182      61.712  52.613  87.433  0.00  0.00            
ATOM   1547  HB1 PHE A 182      60.678  52.258  87.623  0.00  0.00            
ATOM   1548  HB2 PHE A 182      62.289  52.959  88.324  0.00  0.00            
ATOM   1549  CG  PHE A 182      61.675  53.711  86.432  0.00  0.00            
ATOM   1550  CD1 PHE A 182      60.645  53.913  85.470  0.00  0.00            
ATOM   1551  HD1 PHE A 182      59.747  53.319  85.591  0.00  0.00            
ATOM   1552  CE1 PHE A 182      60.636  54.987  84.622  0.00  0.00            
ATOM   1553  HE1 PHE A 182      59.825  55.162  83.929  0.00  0.00            
ATOM   1554  CZ  PHE A 182      61.688  55.953  84.654  0.00  0.00            
ATOM   1555  HZ  PHE A 182      61.696  56.803  83.980  0.00  0.00            
ATOM   1556  CD2 PHE A 182      62.718  54.646  86.445  0.00  0.00            
ATOM   1557  HD2 PHE A 182      63.501  54.594  87.180  0.00  0.00            
ATOM   1558  CE2 PHE A 182      62.710  55.739  85.587  0.00  0.00            
ATOM   1559  HE2 PHE A 182      63.433  56.525  85.753  0.00  0.00            
ATOM   1560  C   PHE A 182      63.555  51.546  85.890  0.00  0.00            
ATOM   1561  O   PHE A 182      63.383  51.397  84.679  0.00  0.00            
ATOM   1562  N   LEU A 183      64.704  51.991  86.458  0.00  0.00            
ATOM   1563  HN  LEU A 183      64.727  52.016  87.453  0.00  0.00            
ATOM   1564  CA  LEU A 183      65.980  52.151  85.754  0.00  0.00            
ATOM   1565  HA  LEU A 183      65.783  52.730  84.867  0.00  0.00            
ATOM   1566  CB  LEU A 183      67.022  52.888  86.691  0.00  0.00            
ATOM   1567  HB1 LEU A 183      67.256  52.381  87.658  0.00  0.00            
ATOM   1568  HB2 LEU A 183      68.023  52.870  86.206  0.00  0.00            
ATOM   1569  CG  LEU A 183      66.667  54.428  86.919  0.00  0.00            
ATOM   1570  HG  LEU A 183      65.768  54.549  87.567  0.00  0.00            
ATOM   1571  CD1 LEU A 183      67.861  55.048  87.642  0.00  0.00            
ATOM   1572 HD11 LEU A 183      67.772  56.147  87.701  0.00  0.00            
ATOM   1573 HD12 LEU A 183      67.934  54.683  88.690  0.00  0.00            
ATOM   1574 HD13 LEU A 183      68.791  54.829  87.061  0.00  0.00            
ATOM   1575  CD2 LEU A 183      66.419  55.201  85.626  0.00  0.00            
ATOM   1576 HD21 LEU A 183      65.586  54.693  85.096  0.00  0.00            
ATOM   1577 HD22 LEU A 183      66.207  56.273  85.838  0.00  0.00            
ATOM   1578 HD23 LEU A 183      67.352  55.041  85.043  0.00  0.00            
ATOM   1579  C   LEU A 183      66.550  50.944  85.145  0.00  0.00            
ATOM   1580  O   LEU A 183      66.924  50.942  83.959  0.00  0.00            
ATOM   1581  N   ALA A 184      66.575  49.804  85.876  0.00  0.00            
ATOM   1582  HN  ALA A 184      66.244  49.893  86.821  0.00  0.00            
ATOM   1583  CA  ALA A 184      66.868  48.517  85.421  0.00  0.00            
ATOM   1584  HA  ALA A 184      67.881  48.494  85.047  0.00  0.00            
ATOM   1585  CB  ALA A 184      66.766  47.554  86.596  0.00  0.00            
ATOM   1586  HB1 ALA A 184      66.893  46.494  86.327  0.00  0.00            
ATOM   1587  HB2 ALA A 184      67.561  47.782  87.328  0.00  0.00            
ATOM   1588  HB3 ALA A 184      65.800  47.604  87.162  0.00  0.00            
ATOM   1589  C   ALA A 184      65.972  48.005  84.293  0.00  0.00            
ATOM   1590  O   ALA A 184      66.492  47.482  83.265  0.00  0.00            
ATOM   1591  N   ALA A 185      64.686  48.168  84.388  0.00  0.00            
ATOM   1592  HN  ALA A 185      64.237  48.408  85.245  0.00  0.00            
ATOM   1593  CA  ALA A 185      63.750  47.938  83.273  0.00  0.00            
ATOM   1594  HA  ALA A 185      63.863  46.881  83.063  0.00  0.00            
ATOM   1595  CB  ALA A 185      62.395  48.204  83.789  0.00  0.00            
ATOM   1596  HB1 ALA A 185      61.658  47.745  83.093  0.00  0.00            
ATOM   1597  HB2 ALA A 185      62.247  47.736  84.785  0.00  0.00            
ATOM   1598  HB3 ALA A 185      62.208  49.267  84.053  0.00  0.00            
ATOM   1599  C   ALA A 185      63.877  48.723  81.948  0.00  0.00            
ATOM   1600  O   ALA A 185      63.905  48.228  80.810  0.00  0.00            
ATOM   1601  N   LEU A 186      64.170  50.071  82.125  0.00  0.00            
ATOM   1602  HN  LEU A 186      64.133  50.436  83.048  0.00  0.00            
ATOM   1603  CA  LEU A 186      64.597  50.869  80.953  0.00  0.00            
ATOM   1604  HA  LEU A 186      63.770  50.925  80.264  0.00  0.00            
ATOM   1605  CB  LEU A 186      64.838  52.325  81.481  0.00  0.00            
ATOM   1606  HB1 LEU A 186      63.847  52.639  81.862  0.00  0.00            
ATOM   1607  HB2 LEU A 186      65.458  52.330  82.402  0.00  0.00            
ATOM   1608  CG  LEU A 186      65.410  53.387  80.508  0.00  0.00            
ATOM   1609  HG  LEU A 186      65.467  53.025  79.466  0.00  0.00            
ATOM   1610  CD1 LEU A 186      64.574  54.655  80.451  0.00  0.00            
ATOM   1611 HD11 LEU A 186      65.012  55.394  79.745  0.00  0.00            
ATOM   1612 HD12 LEU A 186      63.555  54.375  80.116  0.00  0.00            
ATOM   1613 HD13 LEU A 186      64.506  54.997  81.503  0.00  0.00            
ATOM   1614  CD2 LEU A 186      66.805  53.934  80.939  0.00  0.00            
ATOM   1615 HD21 LEU A 186      67.309  54.683  80.287  0.00  0.00            
ATOM   1616 HD22 LEU A 186      66.655  54.261  81.996  0.00  0.00            
ATOM   1617 HD23 LEU A 186      67.490  53.078  81.084  0.00  0.00            
ATOM   1618  C   LEU A 186      65.852  50.463  80.356  0.00  0.00            
ATOM   1619  O   LEU A 186      65.961  50.343  79.155  0.00  0.00            
ATOM   1620  N   GLU A 187      66.955  50.291  81.172  0.00  0.00            
ATOM   1621  HN  GLU A 187      66.841  50.371  82.153  0.00  0.00            
ATOM   1622  CA  GLU A 187      68.244  49.856  80.639  0.00  0.00            
ATOM   1623  HA  GLU A 187      68.648  50.630  79.999  0.00  0.00            
ATOM   1624  CB  GLU A 187      69.050  49.699  81.924  0.00  0.00            
ATOM   1625  HB1 GLU A 187      69.383  50.683  82.302  0.00  0.00            
ATOM   1626  HB2 GLU A 187      68.407  49.244  82.711  0.00  0.00            
ATOM   1627  CG  GLU A 187      70.269  48.780  81.892  0.00  0.00            
ATOM   1628  HG1 GLU A 187      69.868  47.758  81.721  0.00  0.00            
ATOM   1629  HG2 GLU A 187      70.872  49.022  80.992  0.00  0.00            
ATOM   1630  CD  GLU A 187      71.035  48.752  83.117  0.00  0.00            
ATOM   1631  OE1 GLU A 187      72.234  49.119  83.130  0.00  0.00            
ATOM   1632  OE2 GLU A 187      70.436  48.469  84.200  0.00  0.00            
ATOM   1633  C   GLU A 187      68.224  48.511  79.921  0.00  0.00            
ATOM   1634  O   GLU A 187      68.735  48.327  78.815  0.00  0.00            
ATOM   1635  N   GLY A 188      67.466  47.509  80.476  0.00  0.00            
ATOM   1636  HN  GLY A 188      66.949  47.751  81.298  0.00  0.00            
ATOM   1637  CA  GLY A 188      67.150  46.364  79.665  0.00  0.00            
ATOM   1638  HA1 GLY A 188      68.060  45.952  79.233  0.00  0.00            
ATOM   1639  HA2 GLY A 188      66.545  45.686  80.235  0.00  0.00            
ATOM   1640  C   GLY A 188      66.289  46.578  78.474  0.00  0.00            
ATOM   1641  O   GLY A 188      66.469  45.934  77.496  0.00  0.00            
ATOM   1642  N   SER A 189      65.307  47.488  78.544  0.00  0.00            
ATOM   1643  HN  SER A 189      65.079  47.959  79.397  0.00  0.00            
ATOM   1644  CA  SER A 189      64.627  47.873  77.308  0.00  0.00            
ATOM   1645  HA  SER A 189      64.169  46.974  76.917  0.00  0.00            
ATOM   1646  CB  SER A 189      63.520  48.915  77.523  0.00  0.00            
ATOM   1647  HB1 SER A 189      63.905  49.895  77.866  0.00  0.00            
ATOM   1648  HB2 SER A 189      62.993  49.217  76.594  0.00  0.00            
ATOM   1649  OG  SER A 189      62.462  48.532  78.385  0.00  0.00            
ATOM   1650  HG1 SER A 189      62.784  48.559  79.282  0.00  0.00            
ATOM   1651  C   SER A 189      65.527  48.408  76.116  0.00  0.00            
ATOM   1652  O   SER A 189      65.301  48.024  74.953  0.00  0.00            
ATOM   1653  N   LEU A 190      66.499  49.231  76.450  0.00  0.00            
ATOM   1654  HN  LEU A 190      66.490  49.575  77.386  0.00  0.00            
ATOM   1655  CA  LEU A 190      67.536  49.732  75.530  0.00  0.00            
ATOM   1656  HA  LEU A 190      67.069  50.041  74.606  0.00  0.00            
ATOM   1657  CB  LEU A 190      68.377  50.845  76.142  0.00  0.00            
ATOM   1658  HB1 LEU A 190      68.871  50.331  76.998  0.00  0.00            
ATOM   1659  HB2 LEU A 190      69.160  51.218  75.450  0.00  0.00            
ATOM   1660  CG  LEU A 190      67.611  52.089  76.724  0.00  0.00            
ATOM   1661  HG  LEU A 190      66.674  51.733  77.213  0.00  0.00            
ATOM   1662  CD1 LEU A 190      68.368  52.669  77.878  0.00  0.00            
ATOM   1663 HD11 LEU A 190      69.314  53.185  77.603  0.00  0.00            
ATOM   1664 HD12 LEU A 190      67.671  53.413  78.320  0.00  0.00            
ATOM   1665 HD13 LEU A 190      68.616  51.933  78.667  0.00  0.00            
ATOM   1666  CD2 LEU A 190      67.168  53.106  75.746  0.00  0.00            
ATOM   1667 HD21 LEU A 190      67.970  53.867  75.649  0.00  0.00            
ATOM   1668 HD22 LEU A 190      66.865  52.674  74.770  0.00  0.00            
ATOM   1669 HD23 LEU A 190      66.299  53.618  76.216  0.00  0.00            
ATOM   1670  C   LEU A 190      68.503  48.643  75.036  0.00  0.00            
ATOM   1671  O   LEU A 190      68.808  48.623  73.825  0.00  0.00            
ATOM   1672  N   ASP A 191      68.910  47.712  75.877  0.00  0.00            
ATOM   1673  HN  ASP A 191      68.859  47.870  76.859  0.00  0.00            
ATOM   1674  CA  ASP A 191      69.518  46.434  75.505  0.00  0.00            
ATOM   1675  HA  ASP A 191      70.476  46.599  75.028  0.00  0.00            
ATOM   1676  CB  ASP A 191      69.649  45.629  76.860  0.00  0.00            
ATOM   1677  HB1 ASP A 191      69.976  46.333  77.664  0.00  0.00            
ATOM   1678  HB2 ASP A 191      68.673  45.186  77.159  0.00  0.00            
ATOM   1679  CG  ASP A 191      70.719  44.582  76.733  0.00  0.00            
ATOM   1680  OD1 ASP A 191      70.667  43.599  77.511  0.00  0.00            
ATOM   1681  OD2 ASP A 191      71.670  44.734  75.955  0.00  0.00            
ATOM   1682  C   ASP A 191      68.618  45.669  74.540  0.00  0.00            
ATOM   1683  O   ASP A 191      69.114  45.109  73.542  0.00  0.00            
ATOM   1684  N   ARG A 192      67.329  45.558  74.779  0.00  0.00            
ATOM   1685  HN  ARG A 192      67.010  45.993  75.626  0.00  0.00            
ATOM   1686  CA  ARG A 192      66.478  44.791  73.828  0.00  0.00            
ATOM   1687  HA  ARG A 192      66.999  43.946  73.398  0.00  0.00            
ATOM   1688  CB  ARG A 192      65.177  44.183  74.351  0.00  0.00            
ATOM   1689  HB1 ARG A 192      64.511  45.036  74.589  0.00  0.00            
ATOM   1690  HB2 ARG A 192      64.740  43.536  73.567  0.00  0.00            
ATOM   1691  CG  ARG A 192      65.307  43.368  75.707  0.00  0.00            
ATOM   1692  HG1 ARG A 192      65.338  44.145  76.504  0.00  0.00            
ATOM   1693  HG2 ARG A 192      64.366  42.819  75.893  0.00  0.00            
ATOM   1694  CD  ARG A 192      66.476  42.386  75.775  0.00  0.00            
ATOM   1695  HD1 ARG A 192      67.428  42.935  75.579  0.00  0.00            
ATOM   1696  HD2 ARG A 192      66.378  41.813  76.720  0.00  0.00            
ATOM   1697  NE  ARG A 192      66.341  41.399  74.669  0.00  0.00            
ATOM   1698  HE  ARG A 192      65.637  41.458  73.950  0.00  0.00            
ATOM   1699  CZ  ARG A 192      67.189  40.322  74.536  0.00  0.00            
ATOM   1700  NH1 ARG A 192      68.261  40.197  75.267  0.00  0.00            
ATOM   1701 HH11 ARG A 192      68.513  40.754  76.062  0.00  0.00            
ATOM   1702 HH12 ARG A 192      68.946  39.634  74.816  0.00  0.00            
ATOM   1703  NH2 ARG A 192      66.917  39.500  73.603  0.00  0.00            
ATOM   1704 HH21 ARG A 192      66.185  39.713  72.944  0.00  0.00            
ATOM   1705 HH22 ARG A 192      67.537  38.735  73.487  0.00  0.00            
ATOM   1706  C   ARG A 192      66.220  45.549  72.405  0.00  0.00            
ATOM   1707  O   ARG A 192      66.198  44.908  71.320  0.00  0.00            
ATOM   1708  N   GLU A 193      66.179  46.871  72.356  0.00  0.00            
ATOM   1709  HN  GLU A 193      66.219  47.448  73.174  0.00  0.00            
ATOM   1710  CA  GLU A 193      66.210  47.746  71.150  0.00  0.00            
ATOM   1711  HA  GLU A 193      65.466  47.260  70.525  0.00  0.00            
ATOM   1712  CB  GLU A 193      65.799  49.203  71.277  0.00  0.00            
ATOM   1713  HB1 GLU A 193      66.676  49.590  71.827  0.00  0.00            
ATOM   1714  HB2 GLU A 193      65.766  49.516  70.204  0.00  0.00            
ATOM   1715  CG  GLU A 193      64.486  49.366  71.982  0.00  0.00            
ATOM   1716  HG1 GLU A 193      64.478  48.779  72.924  0.00  0.00            
ATOM   1717  HG2 GLU A 193      64.403  50.383  72.427  0.00  0.00            
ATOM   1718  CD  GLU A 193      63.338  48.974  71.050  0.00  0.00            
ATOM   1719  OE1 GLU A 193      63.066  47.785  71.068  0.00  0.00            
ATOM   1720  OE2 GLU A 193      62.744  49.770  70.342  0.00  0.00            
ATOM   1721  C   GLU A 193      67.474  47.672  70.356  0.00  0.00            
ATOM   1722  O   GLU A 193      67.519  47.433  69.147  0.00  0.00            
ATOM   1723  N   ALA A 194      68.605  47.713  71.063  0.00  0.00            
ATOM   1724  HN  ALA A 194      68.539  47.961  72.030  0.00  0.00            
ATOM   1725  CA  ALA A 194      69.862  47.261  70.539  0.00  0.00            
ATOM   1726  HA  ALA A 194      70.103  47.976  69.769  0.00  0.00            
ATOM   1727  CB  ALA A 194      70.932  47.139  71.551  0.00  0.00            
ATOM   1728  HB1 ALA A 194      70.587  46.564  72.437  0.00  0.00            
ATOM   1729  HB2 ALA A 194      71.930  46.730  71.276  0.00  0.00            
ATOM   1730  HB3 ALA A 194      71.128  48.133  72.009  0.00  0.00            
ATOM   1731  C   ALA A 194      69.891  45.853  69.808  0.00  0.00            
ATOM   1732  O   ALA A 194      70.293  45.799  68.617  0.00  0.00            
ATOM   1733  N   GLU A 195      69.452  44.802  70.490  0.00  0.00            
ATOM   1734  HN  GLU A 195      69.113  44.920  71.412  0.00  0.00            
ATOM   1735  CA  GLU A 195      69.291  43.546  69.827  0.00  0.00            
ATOM   1736  HA  GLU A 195      70.295  43.277  69.546  0.00  0.00            
ATOM   1737  CB  GLU A 195      68.764  42.547  70.891  0.00  0.00            
ATOM   1738  HB1 GLU A 195      67.815  42.863  71.375  0.00  0.00            
ATOM   1739  HB2 GLU A 195      68.572  41.580  70.382  0.00  0.00            
ATOM   1740  CG  GLU A 195      69.727  42.255  72.023  0.00  0.00            
ATOM   1741  HG1 GLU A 195      69.934  43.137  72.668  0.00  0.00            
ATOM   1742  HG2 GLU A 195      69.323  41.430  72.636  0.00  0.00            
ATOM   1743  CD  GLU A 195      71.019  41.732  71.526  0.00  0.00            
ATOM   1744  OE1 GLU A 195      71.061  40.671  70.939  0.00  0.00            
ATOM   1745  OE2 GLU A 195      72.125  42.316  71.812  0.00  0.00            
ATOM   1746  C   GLU A 195      68.341  43.512  68.601  0.00  0.00            
ATOM   1747  O   GLU A 195      68.628  42.824  67.654  0.00  0.00            
ATOM   1748  N   ARG A 196      67.161  44.210  68.657  0.00  0.00            
ATOM   1749  HN  ARG A 196      66.859  44.604  69.518  0.00  0.00            
ATOM   1750  CA  ARG A 196      66.232  44.340  67.525  0.00  0.00            
ATOM   1751  HA  ARG A 196      65.856  43.380  67.193  0.00  0.00            
ATOM   1752  CB  ARG A 196      64.974  45.116  68.104  0.00  0.00            
ATOM   1753  HB1 ARG A 196      64.533  44.492  68.914  0.00  0.00            
ATOM   1754  HB2 ARG A 196      65.376  46.032  68.591  0.00  0.00            
ATOM   1755  CG  ARG A 196      63.910  45.454  67.001  0.00  0.00            
ATOM   1756  HG1 ARG A 196      64.476  46.045  66.252  0.00  0.00            
ATOM   1757  HG2 ARG A 196      63.453  44.498  66.692  0.00  0.00            
ATOM   1758  CD  ARG A 196      62.749  46.186  67.599  0.00  0.00            
ATOM   1759  HD1 ARG A 196      61.942  46.379  66.865  0.00  0.00            
ATOM   1760  HD2 ARG A 196      62.374  45.685  68.529  0.00  0.00            
ATOM   1761  NE  ARG A 196      63.173  47.560  68.055  0.00  0.00            
ATOM   1762  HE  ARG A 196      62.884  47.866  68.952  0.00  0.00            
ATOM   1763  CZ  ARG A 196      63.579  48.526  67.235  0.00  0.00            
ATOM   1764  NH1 ARG A 196      63.690  48.563  65.966  0.00  0.00            
ATOM   1765 HH11 ARG A 196      63.262  47.789  65.500  0.00  0.00            
ATOM   1766 HH12 ARG A 196      63.978  49.433  65.573  0.00  0.00            
ATOM   1767  NH2 ARG A 196      63.712  49.680  67.820  0.00  0.00            
ATOM   1768 HH21 ARG A 196      63.479  49.775  68.791  0.00  0.00            
ATOM   1769 HH22 ARG A 196      64.013  50.367  67.156  0.00  0.00            
ATOM   1770  C   ARG A 196      66.884  45.049  66.375  0.00  0.00            
ATOM   1771  O   ARG A 196      66.745  44.683  65.258  0.00  0.00            
ATOM   1772  N   VAL A 197      67.656  46.121  66.702  0.00  0.00            
ATOM   1773  HN  VAL A 197      67.843  46.367  67.648  0.00  0.00            
ATOM   1774  CA  VAL A 197      68.278  47.006  65.651  0.00  0.00            
ATOM   1775  HA  VAL A 197      67.563  47.132  64.847  0.00  0.00            
ATOM   1776  CB  VAL A 197      68.716  48.353  66.160  0.00  0.00            
ATOM   1777  HB  VAL A 197      69.276  48.150  67.096  0.00  0.00            
ATOM   1778  CG1 VAL A 197      69.732  49.055  65.229  0.00  0.00            
ATOM   1779 HG11 VAL A 197      69.871  50.106  65.558  0.00  0.00            
ATOM   1780 HG12 VAL A 197      70.664  48.476  65.319  0.00  0.00            
ATOM   1781 HG13 VAL A 197      69.299  49.017  64.203  0.00  0.00            
ATOM   1782  CG2 VAL A 197      67.507  49.242  66.435  0.00  0.00            
ATOM   1783 HG21 VAL A 197      67.995  50.105  66.941  0.00  0.00            
ATOM   1784 HG22 VAL A 197      66.971  49.636  65.541  0.00  0.00            
ATOM   1785 HG23 VAL A 197      66.808  48.776  67.158  0.00  0.00            
ATOM   1786  C   VAL A 197      69.426  46.194  65.036  0.00  0.00            
ATOM   1787  O   VAL A 197      69.508  46.063  63.794  0.00  0.00            
ATOM   1788  N   ARG A 198      70.314  45.609  65.826  0.00  0.00            
ATOM   1789  HN  ARG A 198      70.227  45.639  66.812  0.00  0.00            
ATOM   1790  CA  ARG A 198      71.390  44.787  65.367  0.00  0.00            
ATOM   1791  HA  ARG A 198      72.054  45.432  64.793  0.00  0.00            
ATOM   1792  CB  ARG A 198      72.293  44.483  66.616  0.00  0.00            
ATOM   1793  HB1 ARG A 198      72.719  45.486  66.840  0.00  0.00            
ATOM   1794  HB2 ARG A 198      71.698  44.160  67.500  0.00  0.00            
ATOM   1795  CG  ARG A 198      73.372  43.462  66.388  0.00  0.00            
ATOM   1796  HG1 ARG A 198      72.891  42.460  66.361  0.00  0.00            
ATOM   1797  HG2 ARG A 198      73.838  43.594  65.383  0.00  0.00            
ATOM   1798  CD  ARG A 198      74.672  43.451  67.221  0.00  0.00            
ATOM   1799  HD1 ARG A 198      75.421  42.775  66.780  0.00  0.00            
ATOM   1800  HD2 ARG A 198      75.181  44.442  67.271  0.00  0.00            
ATOM   1801  NE  ARG A 198      74.272  42.962  68.600  0.00  0.00            
ATOM   1802  HE  ARG A 198      73.314  43.097  68.852  0.00  0.00            
ATOM   1803  CZ  ARG A 198      75.033  42.293  69.415  0.00  0.00            
ATOM   1804  NH1 ARG A 198      76.376  42.257  69.298  0.00  0.00            
ATOM   1805 HH11 ARG A 198      76.913  42.742  68.602  0.00  0.00            
ATOM   1806 HH12 ARG A 198      76.846  41.570  69.851  0.00  0.00            
ATOM   1807  NH2 ARG A 198      74.535  41.713  70.460  0.00  0.00            
ATOM   1808 HH21 ARG A 198      73.568  41.859  70.710  0.00  0.00            
ATOM   1809 HH22 ARG A 198      75.180  41.375  71.149  0.00  0.00            
ATOM   1810  C   ARG A 198      71.106  43.598  64.511  0.00  0.00            
ATOM   1811  O   ARG A 198      71.903  43.368  63.569  0.00  0.00            
ATOM   1812  N   GLY A 199      70.016  42.912  64.853  0.00  0.00            
ATOM   1813  HN  GLY A 199      69.483  43.025  65.691  0.00  0.00            
ATOM   1814  CA  GLY A 199      69.454  41.827  64.021  0.00  0.00            
ATOM   1815  HA1 GLY A 199      70.260  41.121  63.867  0.00  0.00            
ATOM   1816  HA2 GLY A 199      68.694  41.399  64.647  0.00  0.00            
ATOM   1817  C   GLY A 199      68.948  42.088  62.674  0.00  0.00            
ATOM   1818  O   GLY A 199      69.251  41.446  61.665  0.00  0.00            
ATOM   1819  N   GLU A 200      68.084  43.095  62.578  0.00  0.00            
ATOM   1820  HN  GLU A 200      67.694  43.492  63.412  0.00  0.00            
ATOM   1821  CA  GLU A 200      67.754  43.582  61.293  0.00  0.00            
ATOM   1822  HA  GLU A 200      67.423  42.738  60.707  0.00  0.00            
ATOM   1823  CB  GLU A 200      66.499  44.499  61.262  0.00  0.00            
ATOM   1824  HB1 GLU A 200      66.749  45.139  62.133  0.00  0.00            
ATOM   1825  HB2 GLU A 200      66.396  44.928  60.249  0.00  0.00            
ATOM   1826  CG  GLU A 200      65.115  43.741  61.485  0.00  0.00            
ATOM   1827  HG1 GLU A 200      64.885  43.090  60.616  0.00  0.00            
ATOM   1828  HG2 GLU A 200      65.077  43.083  62.388  0.00  0.00            
ATOM   1829  CD  GLU A 200      63.886  44.618  61.488  0.00  0.00            
ATOM   1830  OE1 GLU A 200      62.771  44.001  61.554  0.00  0.00            
ATOM   1831  OE2 GLU A 200      63.975  45.880  61.542  0.00  0.00            
ATOM   1832  C   GLU A 200      68.814  44.138  60.493  0.00  0.00            
ATOM   1833  O   GLU A 200      68.861  43.821  59.337  0.00  0.00            
ATOM   1834  N   ALA A 201      69.748  44.856  61.121  0.00  0.00            
ATOM   1835  HN  ALA A 201      69.650  45.056  62.098  0.00  0.00            
ATOM   1836  CA  ALA A 201      70.956  45.279  60.419  0.00  0.00            
ATOM   1837  HA  ALA A 201      70.705  45.965  59.623  0.00  0.00            
ATOM   1838  CB  ALA A 201      71.731  46.201  61.396  0.00  0.00            
ATOM   1839  HB1 ALA A 201      71.003  46.971  61.734  0.00  0.00            
ATOM   1840  HB2 ALA A 201      72.120  45.715  62.314  0.00  0.00            
ATOM   1841  HB3 ALA A 201      72.592  46.701  60.925  0.00  0.00            
ATOM   1842  C   ALA A 201      71.922  44.170  59.926  0.00  0.00            
ATOM   1843  O   ALA A 201      72.312  44.129  58.773  0.00  0.00            
ATOM   1844  N   GLY A 202      72.211  43.176  60.821  0.00  0.00            
ATOM   1845  HN  GLY A 202      72.063  43.368  61.784  0.00  0.00            
ATOM   1846  CA  GLY A 202      72.999  42.011  60.658  0.00  0.00            
ATOM   1847  HA1 GLY A 202      74.011  42.347  60.477  0.00  0.00            
ATOM   1848  HA2 GLY A 202      72.804  41.367  61.508  0.00  0.00            
ATOM   1849  C   GLY A 202      72.569  41.274  59.467  0.00  0.00            
ATOM   1850  O   GLY A 202      73.444  40.904  58.618  0.00  0.00            
ATOM   1851  N   VAL A 203      71.236  41.043  59.446  0.00  0.00            
ATOM   1852  HN  VAL A 203      70.801  41.577  60.160  0.00  0.00            
ATOM   1853  CA  VAL A 203      70.638  40.308  58.363  0.00  0.00            
ATOM   1854  HA  VAL A 203      71.244  39.422  58.222  0.00  0.00            
ATOM   1855  CB  VAL A 203      69.261  39.849  58.773  0.00  0.00            
ATOM   1856  HB  VAL A 203      68.679  40.556  59.406  0.00  0.00            
ATOM   1857  CG1 VAL A 203      68.490  39.404  57.491  0.00  0.00            
ATOM   1858 HG11 VAL A 203      69.052  38.621  56.940  0.00  0.00            
ATOM   1859 HG12 VAL A 203      67.513  38.904  57.652  0.00  0.00            
ATOM   1860 HG13 VAL A 203      68.383  40.174  56.701  0.00  0.00            
ATOM   1861  CG2 VAL A 203      69.510  38.678  59.703  0.00  0.00            
ATOM   1862 HG21 VAL A 203      70.204  37.981  59.189  0.00  0.00            
ATOM   1863 HG22 VAL A 203      70.053  38.976  60.624  0.00  0.00            
ATOM   1864 HG23 VAL A 203      68.608  38.133  60.033  0.00  0.00            
ATOM   1865  C   VAL A 203      70.659  41.126  56.998  0.00  0.00            
ATOM   1866  O   VAL A 203      71.196  40.636  56.029  0.00  0.00            
ATOM   1867  N   ALA A 204      70.279  42.407  57.016  0.00  0.00            
ATOM   1868  HN  ALA A 204      69.904  42.745  57.884  0.00  0.00            
ATOM   1869  CA  ALA A 204      70.242  43.300  55.924  0.00  0.00            
ATOM   1870  HA  ALA A 204      69.586  42.825  55.205  0.00  0.00            
ATOM   1871  CB  ALA A 204      69.883  44.686  56.501  0.00  0.00            
ATOM   1872  HB1 ALA A 204      69.987  45.498  55.745  0.00  0.00            
ATOM   1873  HB2 ALA A 204      68.805  44.555  56.736  0.00  0.00            
ATOM   1874  HB3 ALA A 204      70.496  44.919  57.389  0.00  0.00            
ATOM   1875  C   ALA A 204      71.576  43.504  55.153  0.00  0.00            
ATOM   1876  O   ALA A 204      71.727  43.329  53.898  0.00  0.00            
ATOM   1877  N   LEU A 205      72.689  43.740  55.939  0.00  0.00            
ATOM   1878  HN  LEU A 205      72.512  43.764  56.928  0.00  0.00            
ATOM   1879  CA  LEU A 205      74.069  43.799  55.529  0.00  0.00            
ATOM   1880  HA  LEU A 205      74.084  44.419  54.646  0.00  0.00            
ATOM   1881  CB  LEU A 205      74.898  44.446  56.695  0.00  0.00            
ATOM   1882  HB1 LEU A 205      74.821  43.738  57.548  0.00  0.00            
ATOM   1883  HB2 LEU A 205      75.985  44.388  56.500  0.00  0.00            
ATOM   1884  CG  LEU A 205      74.422  45.875  56.989  0.00  0.00            
ATOM   1885  HG  LEU A 205      73.356  45.938  57.306  0.00  0.00            
ATOM   1886  CD1 LEU A 205      75.269  46.313  58.207  0.00  0.00            
ATOM   1887 HD11 LEU A 205      74.997  47.317  58.618  0.00  0.00            
ATOM   1888 HD12 LEU A 205      75.082  45.682  59.098  0.00  0.00            
ATOM   1889 HD13 LEU A 205      76.356  46.244  58.002  0.00  0.00            
ATOM   1890  CD2 LEU A 205      74.631  46.722  55.808  0.00  0.00            
ATOM   1891 HD21 LEU A 205      74.421  47.792  55.990  0.00  0.00            
ATOM   1892 HD22 LEU A 205      75.685  46.809  55.473  0.00  0.00            
ATOM   1893 HD23 LEU A 205      74.071  46.326  54.932  0.00  0.00            
ATOM   1894  C   LEU A 205      74.544  42.420  55.002  0.00  0.00            
ATOM   1895  O   LEU A 205      75.166  42.343  53.949  0.00  0.00            
ATOM   1896  N   ARG A 206      74.213  41.315  55.694  0.00  0.00            
ATOM   1897  HN  ARG A 206      73.828  41.284  56.610  0.00  0.00            
ATOM   1898  CA  ARG A 206      74.472  40.030  55.035  0.00  0.00            
ATOM   1899  HA  ARG A 206      75.543  39.976  54.919  0.00  0.00            
ATOM   1900  CB  ARG A 206      74.097  38.909  56.006  0.00  0.00            
ATOM   1901  HB1 ARG A 206      73.175  39.216  56.533  0.00  0.00            
ATOM   1902  HB2 ARG A 206      73.836  37.946  55.502  0.00  0.00            
ATOM   1903  CG  ARG A 206      75.220  38.707  57.066  0.00  0.00            
ATOM   1904  HG1 ARG A 206      75.426  39.691  57.535  0.00  0.00            
ATOM   1905  HG2 ARG A 206      74.801  37.999  57.812  0.00  0.00            
ATOM   1906  CD  ARG A 206      76.620  38.156  56.718  0.00  0.00            
ATOM   1907  HD1 ARG A 206      76.560  37.127  56.293  0.00  0.00            
ATOM   1908  HD2 ARG A 206      77.080  38.800  55.938  0.00  0.00            
ATOM   1909  NE  ARG A 206      77.447  38.258  58.012  0.00  0.00            
ATOM   1910  HE  ARG A 206      76.956  38.450  58.858  0.00  0.00            
ATOM   1911  CZ  ARG A 206      78.446  37.412  58.251  0.00  0.00            
ATOM   1912  NH1 ARG A 206      78.763  36.427  57.400  0.00  0.00            
ATOM   1913 HH11 ARG A 206      78.533  36.543  56.433  0.00  0.00            
ATOM   1914 HH12 ARG A 206      79.350  35.683  57.713  0.00  0.00            
ATOM   1915  NH2 ARG A 206      79.092  37.507  59.420  0.00  0.00            
ATOM   1916 HH21 ARG A 206      78.818  38.278  59.993  0.00  0.00            
ATOM   1917 HH22 ARG A 206      79.932  37.062  59.727  0.00  0.00            
ATOM   1918  C   ARG A 206      73.774  39.851  53.725  0.00  0.00            
ATOM   1919  O   ARG A 206      74.264  39.244  52.789  0.00  0.00            
ATOM   1920  N   ARG A 207      72.543  40.329  53.547  0.00  0.00            
ATOM   1921  HN  ARG A 207      71.954  40.749  54.234  0.00  0.00            
ATOM   1922  CA  ARG A 207      71.731  40.240  52.335  0.00  0.00            
ATOM   1923  HA  ARG A 207      71.753  39.212  52.016  0.00  0.00            
ATOM   1924  CB  ARG A 207      70.235  40.583  52.645  0.00  0.00            
ATOM   1925  HB1 ARG A 207      69.742  39.802  53.269  0.00  0.00            
ATOM   1926  HB2 ARG A 207      70.165  41.440  53.350  0.00  0.00            
ATOM   1927  CG  ARG A 207      69.322  40.918  51.404  0.00  0.00            
ATOM   1928  HG1 ARG A 207      68.277  41.061  51.748  0.00  0.00            
ATOM   1929  HG2 ARG A 207      69.751  41.806  50.890  0.00  0.00            
ATOM   1930  CD  ARG A 207      69.290  39.803  50.453  0.00  0.00            
ATOM   1931  HD1 ARG A 207      70.266  39.411  50.095  0.00  0.00            
ATOM   1932  HD2 ARG A 207      68.559  39.040  50.786  0.00  0.00            
ATOM   1933  NE  ARG A 207      68.584  40.485  49.330  0.00  0.00            
ATOM   1934  HE  ARG A 207      68.401  41.467  49.368  0.00  0.00            
ATOM   1935  CZ  ARG A 207      68.359  39.997  48.102  0.00  0.00            
ATOM   1936  NH1 ARG A 207      68.627  38.765  47.732  0.00  0.00            
ATOM   1937 HH11 ARG A 207      69.537  38.435  47.989  0.00  0.00            
ATOM   1938 HH12 ARG A 207      68.490  38.507  46.781  0.00  0.00            
ATOM   1939  NH2 ARG A 207      67.884  40.848  47.180  0.00  0.00            
ATOM   1940 HH21 ARG A 207      67.698  41.738  47.604  0.00  0.00            
ATOM   1941 HH22 ARG A 207      67.667  40.466  46.289  0.00  0.00            
ATOM   1942  C   ARG A 207      72.345  41.021  51.198  0.00  0.00            
ATOM   1943  O   ARG A 207      72.465  40.562  50.065  0.00  0.00            
ATOM   1944  N   GLU A 208      72.813  42.257  51.524  0.00  0.00            
ATOM   1945  HN  GLU A 208      72.582  42.679  52.389  0.00  0.00            
ATOM   1946  CA  GLU A 208      73.435  43.117  50.574  0.00  0.00            
ATOM   1947  HA  GLU A 208      72.836  43.183  49.682  0.00  0.00            
ATOM   1948  CB  GLU A 208      73.839  44.529  51.168  0.00  0.00            
ATOM   1949  HB1 GLU A 208      74.269  44.467  52.188  0.00  0.00            
ATOM   1950  HB2 GLU A 208      74.612  45.027  50.549  0.00  0.00            
ATOM   1951  CG  GLU A 208      72.617  45.456  51.379  0.00  0.00            
ATOM   1952  HG1 GLU A 208      72.090  45.194  52.326  0.00  0.00            
ATOM   1953  HG2 GLU A 208      72.991  46.498  51.517  0.00  0.00            
ATOM   1954  CD  GLU A 208      71.633  45.417  50.202  0.00  0.00            
ATOM   1955  OE1 GLU A 208      70.664  44.662  50.255  0.00  0.00            
ATOM   1956  OE2 GLU A 208      71.707  46.368  49.387  0.00  0.00            
ATOM   1957  C   GLU A 208      74.734  42.535  50.090  0.00  0.00            
ATOM   1958  O   GLU A 208      75.208  42.662  48.975  0.00  0.00            
ATOM   1959  N   LEU A 209      75.435  41.834  51.022  0.00  0.00            
ATOM   1960  HN  LEU A 209      75.035  41.905  51.932  0.00  0.00            
ATOM   1961  CA  LEU A 209      76.699  41.186  50.810  0.00  0.00            
ATOM   1962  HA  LEU A 209      77.415  41.854  50.359  0.00  0.00            
ATOM   1963  CB  LEU A 209      77.226  40.857  52.232  0.00  0.00            
ATOM   1964  HB1 LEU A 209      77.374  41.863  52.675  0.00  0.00            
ATOM   1965  HB2 LEU A 209      76.319  40.387  52.668  0.00  0.00            
ATOM   1966  CG  LEU A 209      78.518  40.037  52.472  0.00  0.00            
ATOM   1967  HG  LEU A 209      78.315  38.982  52.198  0.00  0.00            
ATOM   1968  CD1 LEU A 209      79.723  40.584  51.613  0.00  0.00            
ATOM   1969 HD11 LEU A 209      80.554  39.873  51.782  0.00  0.00            
ATOM   1970 HD12 LEU A 209      79.381  40.511  50.566  0.00  0.00            
ATOM   1971 HD13 LEU A 209      79.989  41.636  51.862  0.00  0.00            
ATOM   1972  CD2 LEU A 209      78.921  40.075  53.887  0.00  0.00            
ATOM   1973 HD21 LEU A 209      78.689  41.112  54.199  0.00  0.00            
ATOM   1974 HD22 LEU A 209      78.425  39.347  54.568  0.00  0.00            
ATOM   1975 HD23 LEU A 209      80.025  40.039  53.993  0.00  0.00            
ATOM   1976  C   LEU A 209      76.714  40.116  49.800  0.00  0.00            
ATOM   1977  O   LEU A 209      77.492  39.989  48.901  0.00  0.00            
ATOM   1978  N   GLY A 210      75.697  39.275  49.894  0.00  0.00            
ATOM   1979  HN  GLY A 210      75.095  39.339  50.689  0.00  0.00            
ATOM   1980  CA  GLY A 210      75.419  38.240  48.920  0.00  0.00            
ATOM   1981  HA1 GLY A 210      76.271  37.611  48.726  0.00  0.00            
ATOM   1982  HA2 GLY A 210      74.575  37.643  49.257  0.00  0.00            
ATOM   1983  C   GLY A 210      74.959  38.773  47.644  0.00  0.00            
ATOM   1984  O   GLY A 210      75.387  38.303  46.555  0.00  0.00            
ATOM   1985  N   SER A 211      74.036  39.706  47.627  0.00  0.00            
ATOM   1986  HN  SER A 211      73.687  40.132  48.463  0.00  0.00            
ATOM   1987  CA  SER A 211      73.505  40.141  46.310  0.00  0.00            
ATOM   1988  HA  SER A 211      73.228  39.237  45.781  0.00  0.00            
ATOM   1989  CB  SER A 211      72.170  41.002  46.506  0.00  0.00            
ATOM   1990  HB1 SER A 211      71.966  41.580  45.578  0.00  0.00            
ATOM   1991  HB2 SER A 211      71.310  40.315  46.615  0.00  0.00            
ATOM   1992  OG  SER A 211      72.167  41.908  47.666  0.00  0.00            
ATOM   1993  HG1 SER A 211      72.174  41.291  48.410  0.00  0.00            
ATOM   1994  C   SER A 211      74.584  40.804  45.455  0.00  0.00            
ATOM   1995  O   SER A 211      74.761  40.471  44.301  0.00  0.00            
ATOM   1996  N   LEU A 212      75.318  41.720  46.058  0.00  0.00            
ATOM   1997  HN  LEU A 212      75.063  41.945  46.992  0.00  0.00            
ATOM   1998  CA  LEU A 212      76.378  42.420  45.331  0.00  0.00            
ATOM   1999  HA  LEU A 212      75.849  42.959  44.561  0.00  0.00            
ATOM   2000  CB  LEU A 212      77.054  43.514  46.262  0.00  0.00            
ATOM   2001  HB1 LEU A 212      76.293  44.181  46.713  0.00  0.00            
ATOM   2002  HB2 LEU A 212      77.537  43.073  47.155  0.00  0.00            
ATOM   2003  CG  LEU A 212      78.155  44.427  45.638  0.00  0.00            
ATOM   2004  HG  LEU A 212      78.923  43.696  45.312  0.00  0.00            
ATOM   2005  CD1 LEU A 212      77.744  45.343  44.457  0.00  0.00            
ATOM   2006 HD11 LEU A 212      78.618  45.769  43.910  0.00  0.00            
ATOM   2007 HD12 LEU A 212      77.168  44.686  43.763  0.00  0.00            
ATOM   2008 HD13 LEU A 212      77.043  46.160  44.734  0.00  0.00            
ATOM   2009  CD2 LEU A 212      78.764  45.360  46.683  0.00  0.00            
ATOM   2010 HD21 LEU A 212      79.726  45.717  46.257  0.00  0.00            
ATOM   2011 HD22 LEU A 212      78.042  46.173  46.858  0.00  0.00            
ATOM   2012 HD23 LEU A 212      79.010  44.759  47.585  0.00  0.00            
ATOM   2013  C   LEU A 212      77.450  41.568  44.652  0.00  0.00            
ATOM   2014  O   LEU A 212      77.937  41.806  43.563  0.00  0.00            
ATOM   2015  N   ASN A 213      77.794  40.491  45.325  0.00  0.00            
ATOM   2016  HN  ASN A 213      77.349  40.392  46.209  0.00  0.00            
ATOM   2017  CA  ASN A 213      78.841  39.491  44.882  0.00  0.00            
ATOM   2018  HA  ASN A 213      79.711  40.059  44.589  0.00  0.00            
ATOM   2019  CB  ASN A 213      79.256  38.367  45.904  0.00  0.00            
ATOM   2020  HB1 ASN A 213      78.418  37.993  46.531  0.00  0.00            
ATOM   2021  HB2 ASN A 213      79.619  37.455  45.395  0.00  0.00            
ATOM   2022  CG  ASN A 213      80.386  38.896  46.747  0.00  0.00            
ATOM   2023  OD1 ASN A 213      81.347  39.406  46.163  0.00  0.00            
ATOM   2024  ND2 ASN A 213      80.291  38.774  48.142  0.00  0.00            
ATOM   2025 HD21 ASN A 213      79.364  38.540  48.444  0.00  0.00            
ATOM   2026 HD22 ASN A 213      81.026  39.137  48.692  0.00  0.00            
ATOM   2027  C   ASN A 213      78.365  38.743  43.638  0.00  0.00            
ATOM   2028  O   ASN A 213      79.221  38.287  42.852  0.00  0.00            
ATOM   2029  N   SER A 214      77.022  38.603  43.402  0.00  0.00            
ATOM   2030  HN  SER A 214      76.320  38.876  44.047  0.00  0.00            
ATOM   2031  CA  SER A 214      76.495  38.258  42.133  0.00  0.00            
ATOM   2032  HA  SER A 214      77.094  37.441  41.748  0.00  0.00            
ATOM   2033  CB  SER A 214      74.979  37.909  42.206  0.00  0.00            
ATOM   2034  HB1 SER A 214      74.393  38.654  42.776  0.00  0.00            
ATOM   2035  HB2 SER A 214      74.519  37.984  41.193  0.00  0.00            
ATOM   2036  OG  SER A 214      74.650  36.597  42.748  0.00  0.00            
ATOM   2037  HG1 SER A 214      75.345  36.084  42.324  0.00  0.00            
ATOM   2038  C   SER A 214      76.629  39.229  40.951  0.00  0.00            
ATOM   2039  O   SER A 214      76.984  38.870  39.811  0.00  0.00            
ATOM   2040  N   TYR A 215      76.362  40.484  41.179  0.00  0.00            
ATOM   2041  HN  TYR A 215      76.072  40.780  42.086  0.00  0.00            
ATOM   2042  CA  TYR A 215      76.712  41.578  40.247  0.00  0.00            
ATOM   2043  HA  TYR A 215      76.246  41.375  39.298  0.00  0.00            
ATOM   2044  CB  TYR A 215      76.134  42.993  40.816  0.00  0.00            
ATOM   2045  HB1 TYR A 215      76.596  43.178  41.806  0.00  0.00            
ATOM   2046  HB2 TYR A 215      76.416  43.757  40.066  0.00  0.00            
ATOM   2047  CG  TYR A 215      74.677  42.929  40.798  0.00  0.00            
ATOM   2048  CD1 TYR A 215      73.874  43.234  39.687  0.00  0.00            
ATOM   2049  HD1 TYR A 215      74.408  43.581  38.817  0.00  0.00            
ATOM   2050  CE1 TYR A 215      72.455  43.164  39.813  0.00  0.00            
ATOM   2051  HE1 TYR A 215      71.806  43.335  38.971  0.00  0.00            
ATOM   2052  CZ  TYR A 215      71.801  42.872  41.083  0.00  0.00            
ATOM   2053  OH  TYR A 215      70.398  42.860  41.177  0.00  0.00            
ATOM   2054  HH  TYR A 215      69.967  42.981  40.335  0.00  0.00            
ATOM   2055  CD2 TYR A 215      74.041  42.713  42.005  0.00  0.00            
ATOM   2056  HD2 TYR A 215      74.646  42.465  42.867  0.00  0.00            
ATOM   2057  CE2 TYR A 215      72.688  42.694  42.224  0.00  0.00            
ATOM   2058  HE2 TYR A 215      72.272  42.518  43.205  0.00  0.00            
ATOM   2059  C   TYR A 215      78.172  41.705  39.881  0.00  0.00            
ATOM   2060  O   TYR A 215      78.466  41.957  38.696  0.00  0.00            
ATOM   2061  N   LEU A 216      79.070  41.489  40.854  0.00  0.00            
ATOM   2062  HN  LEU A 216      78.817  41.555  41.815  0.00  0.00            
ATOM   2063  CA  LEU A 216      80.480  41.174  40.636  0.00  0.00            
ATOM   2064  HA  LEU A 216      80.825  42.099  40.185  0.00  0.00            
ATOM   2065  CB  LEU A 216      81.153  41.168  42.033  0.00  0.00            
ATOM   2066  HB1 LEU A 216      81.025  42.158  42.527  0.00  0.00            
ATOM   2067  HB2 LEU A 216      80.696  40.429  42.728  0.00  0.00            
ATOM   2068  CG  LEU A 216      82.698  40.968  42.061  0.00  0.00            
ATOM   2069  HG  LEU A 216      83.031  39.922  41.867  0.00  0.00            
ATOM   2070  CD1 LEU A 216      83.420  41.890  41.036  0.00  0.00            
ATOM   2071 HD11 LEU A 216      83.065  41.758  39.991  0.00  0.00            
ATOM   2072 HD12 LEU A 216      83.423  42.965  41.314  0.00  0.00            
ATOM   2073 HD13 LEU A 216      84.519  41.709  41.009  0.00  0.00            
ATOM   2074  CD2 LEU A 216      83.224  41.280  43.461  0.00  0.00            
ATOM   2075 HD21 LEU A 216      82.716  40.647  44.217  0.00  0.00            
ATOM   2076 HD22 LEU A 216      84.318  41.070  43.475  0.00  0.00            
ATOM   2077 HD23 LEU A 216      83.015  42.299  43.847  0.00  0.00            
ATOM   2078  C   LEU A 216      80.777  39.882  39.870  0.00  0.00            
ATOM   2079  O   LEU A 216      81.679  39.911  39.003  0.00  0.00            
ATOM   2080  N   GLU A 217      80.101  38.709  40.047  0.00  0.00            
ATOM   2081  HN  GLU A 217      79.458  38.663  40.803  0.00  0.00            
ATOM   2082  CA  GLU A 217      80.272  37.513  39.276  0.00  0.00            
ATOM   2083  HA  GLU A 217      81.314  37.235  39.289  0.00  0.00            
ATOM   2084  CB  GLU A 217      79.241  36.453  39.822  0.00  0.00            
ATOM   2085  HB1 GLU A 217      79.422  36.334  40.907  0.00  0.00            
ATOM   2086  HB2 GLU A 217      78.200  36.718  39.549  0.00  0.00            
ATOM   2087  CG  GLU A 217      79.697  35.095  39.302  0.00  0.00            
ATOM   2088  HG1 GLU A 217      79.822  35.048  38.200  0.00  0.00            
ATOM   2089  HG2 GLU A 217      80.735  34.894  39.653  0.00  0.00            
ATOM   2090  CD  GLU A 217      78.791  33.965  39.761  0.00  0.00            
ATOM   2091  OE1 GLU A 217      77.835  33.703  39.008  0.00  0.00            
ATOM   2092  OE2 GLU A 217      78.993  33.353  40.821  0.00  0.00            
ATOM   2093  C   GLU A 217      79.904  37.691  37.793  0.00  0.00            
ATOM   2094  O   GLU A 217      80.665  37.277  36.958  0.00  0.00            
ATOM   2095  N   GLN A 218      78.861  38.439  37.546  0.00  0.00            
ATOM   2096  HN  GLN A 218      78.333  38.789  38.321  0.00  0.00            
ATOM   2097  CA  GLN A 218      78.566  38.869  36.156  0.00  0.00            
ATOM   2098  HA  GLN A 218      78.556  38.046  35.463  0.00  0.00            
ATOM   2099  CB  GLN A 218      77.162  39.628  36.031  0.00  0.00            
ATOM   2100  HB1 GLN A 218      77.210  40.462  36.766  0.00  0.00            
ATOM   2101  HB2 GLN A 218      76.998  39.958  34.978  0.00  0.00            
ATOM   2102  CG  GLN A 218      75.975  38.732  36.487  0.00  0.00            
ATOM   2103  HG1 GLN A 218      76.183  38.501  37.549  0.00  0.00            
ATOM   2104  HG2 GLN A 218      75.012  39.282  36.386  0.00  0.00            
ATOM   2105  CD  GLN A 218      75.893  37.425  35.682  0.00  0.00            
ATOM   2106  OE1 GLN A 218      75.984  36.284  36.218  0.00  0.00            
ATOM   2107  NE2 GLN A 218      75.652  37.545  34.342  0.00  0.00            
ATOM   2108 HE21 GLN A 218      75.457  38.459  33.981  0.00  0.00            
ATOM   2109 HE22 GLN A 218      75.723  36.723  33.766  0.00  0.00            
ATOM   2110  C   GLN A 218      79.620  39.731  35.471  0.00  0.00            
ATOM   2111  O   GLN A 218      79.847  39.576  34.291  0.00  0.00            
ATOM   2112  N   LEU A 219      80.315  40.675  36.200  0.00  0.00            
ATOM   2113  HN  LEU A 219      80.200  40.736  37.182  0.00  0.00            
ATOM   2114  CA  LEU A 219      81.402  41.505  35.719  0.00  0.00            
ATOM   2115  HA  LEU A 219      81.030  41.971  34.814  0.00  0.00            
ATOM   2116  CB  LEU A 219      82.006  42.624  36.674  0.00  0.00            
ATOM   2117  HB1 LEU A 219      82.481  42.337  37.638  0.00  0.00            
ATOM   2118  HB2 LEU A 219      82.842  43.112  36.131  0.00  0.00            
ATOM   2119  CG  LEU A 219      80.967  43.788  36.968  0.00  0.00            
ATOM   2120  HG  LEU A 219      79.992  43.324  37.248  0.00  0.00            
ATOM   2121  CD1 LEU A 219      81.374  44.655  38.131  0.00  0.00            
ATOM   2122 HD11 LEU A 219      80.632  45.468  38.295  0.00  0.00            
ATOM   2123 HD12 LEU A 219      81.468  43.979  39.005  0.00  0.00            
ATOM   2124 HD13 LEU A 219      82.368  45.114  37.994  0.00  0.00            
ATOM   2125  CD2 LEU A 219      80.776  44.688  35.674  0.00  0.00            
ATOM   2126 HD21 LEU A 219      80.086  44.166  34.974  0.00  0.00            
ATOM   2127 HD22 LEU A 219      80.273  45.610  36.041  0.00  0.00            
ATOM   2128 HD23 LEU A 219      81.641  45.052  35.079  0.00  0.00            
ATOM   2129  C   LEU A 219      82.531  40.597  35.168  0.00  0.00            
ATOM   2130  O   LEU A 219      83.196  40.941  34.178  0.00  0.00            
ATOM   2131  N   ARG A 220      82.706  39.383  35.754  0.00  0.00            
ATOM   2132  HN  ARG A 220      82.246  39.072  36.578  0.00  0.00            
ATOM   2133  CA  ARG A 220      83.627  38.376  35.242  0.00  0.00            
ATOM   2134  HA  ARG A 220      84.615  38.798  35.156  0.00  0.00            
ATOM   2135  CB  ARG A 220      83.718  37.170  36.132  0.00  0.00            
ATOM   2136  HB1 ARG A 220      82.792  36.559  36.092  0.00  0.00            
ATOM   2137  HB2 ARG A 220      84.542  36.514  35.766  0.00  0.00            
ATOM   2138  CG  ARG A 220      84.081  37.404  37.635  0.00  0.00            
ATOM   2139  HG1 ARG A 220      83.097  37.698  38.057  0.00  0.00            
ATOM   2140  HG2 ARG A 220      84.443  36.422  38.003  0.00  0.00            
ATOM   2141  CD  ARG A 220      85.266  38.339  38.010  0.00  0.00            
ATOM   2142  HD1 ARG A 220      86.153  37.837  37.561  0.00  0.00            
ATOM   2143  HD2 ARG A 220      85.118  39.360  37.617  0.00  0.00            
ATOM   2144  NE  ARG A 220      85.388  38.364  39.535  0.00  0.00            
ATOM   2145  HE  ARG A 220      84.646  37.962  40.070  0.00  0.00            
ATOM   2146  CZ  ARG A 220      86.188  39.045  40.315  0.00  0.00            
ATOM   2147  NH1 ARG A 220      87.101  39.844  39.853  0.00  0.00            
ATOM   2148 HH11 ARG A 220      87.201  39.863  38.855  0.00  0.00            
ATOM   2149 HH12 ARG A 220      87.498  40.478  40.514  0.00  0.00            
ATOM   2150  NH2 ARG A 220      85.997  39.115  41.632  0.00  0.00            
ATOM   2151 HH21 ARG A 220      85.290  38.524  42.019  0.00  0.00            
ATOM   2152 HH22 ARG A 220      86.670  39.630  42.160  0.00  0.00            
ATOM   2153  C   ARG A 220      83.289  37.883  33.795  0.00  0.00            
ATOM   2154  O   ARG A 220      84.168  37.675  32.969  0.00  0.00            
ATOM   2155  N   GLN A 221      81.984  37.619  33.517  0.00  0.00            
ATOM   2156  HN  GLN A 221      81.302  37.773  34.231  0.00  0.00            
ATOM   2157  CA  GLN A 221      81.570  37.185  32.172  0.00  0.00            
ATOM   2158  HA  GLN A 221      82.186  36.334  31.930  0.00  0.00            
ATOM   2159  CB  GLN A 221      80.101  36.620  32.168  0.00  0.00            
ATOM   2160  HB1 GLN A 221      79.486  37.466  32.521  0.00  0.00            
ATOM   2161  HB2 GLN A 221      79.757  36.338  31.152  0.00  0.00            
ATOM   2162  CG  GLN A 221      79.792  35.427  33.158  0.00  0.00            
ATOM   2163  HG1 GLN A 221      79.930  35.849  34.182  0.00  0.00            
ATOM   2164  HG2 GLN A 221      78.749  35.060  33.076  0.00  0.00            
ATOM   2165  CD  GLN A 221      80.756  34.307  33.066  0.00  0.00            
ATOM   2166  OE1 GLN A 221      81.590  34.019  33.938  0.00  0.00            
ATOM   2167  NE2 GLN A 221      80.705  33.544  31.905  0.00  0.00            
ATOM   2168 HE21 GLN A 221      80.070  33.841  31.199  0.00  0.00            
ATOM   2169 HE22 GLN A 221      81.440  32.874  31.784  0.00  0.00            
ATOM   2170  C   GLN A 221      81.682  38.188  31.016  0.00  0.00            
ATOM   2171  O   GLN A 221      81.537  37.810  29.849  0.00  0.00            
ATOM   2172  N   MET A 222      81.928  39.522  31.280  0.00  0.00            
ATOM   2173  HN  MET A 222      82.045  39.929  32.182  0.00  0.00            
ATOM   2174  CA  MET A 222      82.145  40.474  30.184  0.00  0.00            
ATOM   2175  HA  MET A 222      81.405  40.301  29.413  0.00  0.00            
ATOM   2176  CB  MET A 222      82.252  41.820  30.808  0.00  0.00            
ATOM   2177  HB1 MET A 222      83.142  41.761  31.472  0.00  0.00            
ATOM   2178  HB2 MET A 222      82.466  42.566  30.014  0.00  0.00            
ATOM   2179  CG  MET A 222      81.182  42.285  31.778  0.00  0.00            
ATOM   2180  HG1 MET A 222      81.274  41.703  32.728  0.00  0.00            
ATOM   2181  HG2 MET A 222      81.436  43.337  32.036  0.00  0.00            
ATOM   2182  SD  MET A 222      79.473  42.315  31.184  0.00  0.00            
ATOM   2183  CE  MET A 222      78.542  42.210  32.754  0.00  0.00            
ATOM   2184  HE1 MET A 222      78.714  41.211  33.219  0.00  0.00            
ATOM   2185  HE2 MET A 222      78.815  42.974  33.521  0.00  0.00            
ATOM   2186  HE3 MET A 222      77.456  42.249  32.539  0.00  0.00            
ATOM   2187  C   MET A 222      83.492  40.200  29.498  0.00  0.00            
ATOM   2188  O   MET A 222      83.536  40.131  28.269  0.00  0.00            
ATOM   2189  N   GLU A 223      84.556  40.008  30.291  0.00  0.00            
ATOM   2190  HN  GLU A 223      84.441  40.069  31.284  0.00  0.00            
ATOM   2191  CA  GLU A 223      85.889  39.627  29.860  0.00  0.00            
ATOM   2192  HA  GLU A 223      86.181  40.329  29.084  0.00  0.00            
ATOM   2193  CB  GLU A 223      86.877  39.726  31.015  0.00  0.00            
ATOM   2194  HB1 GLU A 223      86.952  40.835  31.036  0.00  0.00            
ATOM   2195  HB2 GLU A 223      86.523  39.295  31.974  0.00  0.00            
ATOM   2196  CG  GLU A 223      88.322  39.160  30.602  0.00  0.00            
ATOM   2197  HG1 GLU A 223      88.229  38.074  30.428  0.00  0.00            
ATOM   2198  HG2 GLU A 223      88.616  39.531  29.601  0.00  0.00            
ATOM   2199  CD  GLU A 223      89.314  39.338  31.743  0.00  0.00            
ATOM   2200  OE1 GLU A 223      90.168  40.284  31.600  0.00  0.00            
ATOM   2201  OE2 GLU A 223      89.314  38.510  32.698  0.00  0.00            
ATOM   2202  C   GLU A 223      85.978  38.206  29.124  0.00  0.00            
ATOM   2203  O   GLU A 223      86.573  38.052  28.113  0.00  0.00            
ATOM   2204  N   LYS A 224      85.308  37.139  29.668  0.00  0.00            
ATOM   2205  HN  LYS A 224      85.033  37.136  30.622  0.00  0.00            
ATOM   2206  CA  LYS A 224      85.190  35.814  29.063  0.00  0.00            
ATOM   2207  HA  LYS A 224      86.226  35.569  28.913  0.00  0.00            
ATOM   2208  CB  LYS A 224      84.435  34.931  30.023  0.00  0.00            
ATOM   2209  HB1 LYS A 224      83.400  35.298  30.227  0.00  0.00            
ATOM   2210  HB2 LYS A 224      84.306  33.879  29.694  0.00  0.00            
ATOM   2211  CG  LYS A 224      85.154  34.730  31.373  0.00  0.00            
ATOM   2212  HG1 LYS A 224      86.208  34.403  31.199  0.00  0.00            
ATOM   2213  HG2 LYS A 224      85.341  35.669  31.923  0.00  0.00            
ATOM   2214  CD  LYS A 224      84.373  33.913  32.439  0.00  0.00            
ATOM   2215  HD1 LYS A 224      83.522  34.557  32.753  0.00  0.00            
ATOM   2216  HD2 LYS A 224      83.964  32.961  32.033  0.00  0.00            
ATOM   2217  CE  LYS A 224      85.170  33.443  33.678  0.00  0.00            
ATOM   2218  HE1 LYS A 224      85.391  34.353  34.292  0.00  0.00            
ATOM   2219  HE2 LYS A 224      84.477  32.758  34.211  0.00  0.00            
ATOM   2220  NZ  LYS A 224      86.368  32.702  33.364  0.00  0.00            
ATOM   2221  HZ1 LYS A 224      86.028  31.729  33.216  0.00  0.00            
ATOM   2222  HZ2 LYS A 224      86.889  32.980  32.507  0.00  0.00            
ATOM   2223  HZ3 LYS A 224      86.950  32.605  34.217  0.00  0.00            
ATOM   2224  C   LYS A 224      84.502  35.762  27.697  0.00  0.00            
ATOM   2225  O   LYS A 224      84.999  34.987  26.830  0.00  0.00            
ATOM   2226  N   VAL A 225      83.438  36.542  27.477  0.00  0.00            
ATOM   2227  HN  VAL A 225      83.013  37.085  28.190  0.00  0.00            
ATOM   2228  CA  VAL A 225      82.908  36.786  26.169  0.00  0.00            
ATOM   2229  HA  VAL A 225      82.827  35.834  25.668  0.00  0.00            
ATOM   2230  CB  VAL A 225      81.541  37.404  26.264  0.00  0.00            
ATOM   2231  HB  VAL A 225      81.524  38.343  26.849  0.00  0.00            
ATOM   2232  CG1 VAL A 225      80.937  37.627  24.871  0.00  0.00            
ATOM   2233 HG11 VAL A 225      79.897  37.991  25.005  0.00  0.00            
ATOM   2234 HG12 VAL A 225      81.583  38.354  24.322  0.00  0.00            
ATOM   2235 HG13 VAL A 225      81.033  36.629  24.396  0.00  0.00            
ATOM   2236  CG2 VAL A 225      80.699  36.317  27.067  0.00  0.00            
ATOM   2237 HG21 VAL A 225      79.635  36.611  26.971  0.00  0.00            
ATOM   2238 HG22 VAL A 225      80.844  35.271  26.709  0.00  0.00            
ATOM   2239 HG23 VAL A 225      81.009  36.362  28.133  0.00  0.00            
ATOM   2240  C   VAL A 225      83.829  37.561  25.206  0.00  0.00            
ATOM   2241  O   VAL A 225      83.973  37.150  24.053  0.00  0.00            
ATOM   2242  N   LEU A 226      84.479  38.636  25.685  0.00  0.00            
ATOM   2243  HN  LEU A 226      84.232  38.821  26.630  0.00  0.00            
ATOM   2244  CA  LEU A 226      85.383  39.556  25.025  0.00  0.00            
ATOM   2245  HA  LEU A 226      84.980  40.014  24.128  0.00  0.00            
ATOM   2246  CB  LEU A 226      85.804  40.786  25.819  0.00  0.00            
ATOM   2247  HB1 LEU A 226      84.871  41.267  26.186  0.00  0.00            
ATOM   2248  HB2 LEU A 226      86.446  40.353  26.613  0.00  0.00            
ATOM   2249  CG  LEU A 226      86.747  41.863  25.115  0.00  0.00            
ATOM   2250  HG  LEU A 226      87.719  41.454  24.798  0.00  0.00            
ATOM   2251  CD1 LEU A 226      86.085  42.386  23.853  0.00  0.00            
ATOM   2252 HD11 LEU A 226      86.243  41.678  23.007  0.00  0.00            
ATOM   2253 HD12 LEU A 226      85.048  42.784  23.845  0.00  0.00            
ATOM   2254 HD13 LEU A 226      86.586  43.355  23.622  0.00  0.00            
ATOM   2255  CD2 LEU A 226      87.016  42.904  26.208  0.00  0.00            
ATOM   2256 HD21 LEU A 226      86.088  43.412  26.534  0.00  0.00            
ATOM   2257 HD22 LEU A 226      87.648  42.554  27.057  0.00  0.00            
ATOM   2258 HD23 LEU A 226      87.698  43.621  25.703  0.00  0.00            
ATOM   2259  C   LEU A 226      86.577  38.679  24.558  0.00  0.00            
ATOM   2260  O   LEU A 226      86.820  38.653  23.372  0.00  0.00            
ATOM   2261  N   GLU A 227      87.229  37.826  25.393  0.00  0.00            
ATOM   2262  HN  GLU A 227      87.104  37.907  26.383  0.00  0.00            
ATOM   2263  CA  GLU A 227      88.154  36.822  24.971  0.00  0.00            
ATOM   2264  HA  GLU A 227      88.913  37.353  24.411  0.00  0.00            
ATOM   2265  CB  GLU A 227      88.860  36.295  26.176  0.00  0.00            
ATOM   2266  HB1 GLU A 227      88.210  36.033  27.033  0.00  0.00            
ATOM   2267  HB2 GLU A 227      89.417  35.419  25.780  0.00  0.00            
ATOM   2268  CG  GLU A 227      89.991  37.362  26.541  0.00  0.00            
ATOM   2269  HG1 GLU A 227      90.601  37.533  25.635  0.00  0.00            
ATOM   2270  HG2 GLU A 227      89.478  38.310  26.806  0.00  0.00            
ATOM   2271  CD  GLU A 227      90.753  37.024  27.781  0.00  0.00            
ATOM   2272  OE1 GLU A 227      91.458  37.910  28.343  0.00  0.00            
ATOM   2273  OE2 GLU A 227      90.739  35.910  28.378  0.00  0.00            
ATOM   2274  C   GLU A 227      87.629  35.741  24.041  0.00  0.00            
ATOM   2275  O   GLU A 227      88.287  35.307  23.109  0.00  0.00            
ATOM   2276  N   GLU A 228      86.399  35.224  24.224  0.00  0.00            
ATOM   2277  HN  GLU A 228      86.001  35.334  25.132  0.00  0.00            
ATOM   2278  CA  GLU A 228      85.715  34.359  23.271  0.00  0.00            
ATOM   2279  HA  GLU A 228      86.274  33.434  23.319  0.00  0.00            
ATOM   2280  CB  GLU A 228      84.250  33.933  23.662  0.00  0.00            
ATOM   2281  HB1 GLU A 228      84.356  33.687  24.737  0.00  0.00            
ATOM   2282  HB2 GLU A 228      83.525  34.776  23.635  0.00  0.00            
ATOM   2283  CG  GLU A 228      83.656  32.778  22.810  0.00  0.00            
ATOM   2284  HG1 GLU A 228      83.773  33.074  21.740  0.00  0.00            
ATOM   2285  HG2 GLU A 228      84.162  31.786  22.878  0.00  0.00            
ATOM   2286  CD  GLU A 228      82.199  32.650  23.147  0.00  0.00            
ATOM   2287  OE1 GLU A 228      81.272  32.914  22.310  0.00  0.00            
ATOM   2288  OE2 GLU A 228      81.832  32.125  24.220  0.00  0.00            
ATOM   2289  C   GLU A 228      85.667  34.877  21.856  0.00  0.00            
ATOM   2290  O   GLU A 228      86.077  34.085  20.942  0.00  0.00            
ATOM   2291  N   VAL A 229      85.235  36.108  21.621  0.00  0.00            
ATOM   2292  HN  VAL A 229      84.935  36.659  22.404  0.00  0.00            
ATOM   2293  CA  VAL A 229      85.091  36.716  20.324  0.00  0.00            
ATOM   2294  HA  VAL A 229      84.702  35.971  19.639  0.00  0.00            
ATOM   2295  CB  VAL A 229      83.987  37.746  20.490  0.00  0.00            
ATOM   2296  HB  VAL A 229      83.106  37.319  20.996  0.00  0.00            
ATOM   2297  CG1 VAL A 229      84.432  38.997  21.104  0.00  0.00            
ATOM   2298 HG11 VAL A 229      84.676  38.936  22.190  0.00  0.00            
ATOM   2299 HG12 VAL A 229      85.419  39.336  20.741  0.00  0.00            
ATOM   2300 HG13 VAL A 229      83.686  39.758  20.788  0.00  0.00            
ATOM   2301  CG2 VAL A 229      83.516  38.044  19.093  0.00  0.00            
ATOM   2302 HG21 VAL A 229      82.521  38.541  19.123  0.00  0.00            
ATOM   2303 HG22 VAL A 229      84.263  38.489  18.395  0.00  0.00            
ATOM   2304 HG23 VAL A 229      83.220  37.075  18.647  0.00  0.00            
ATOM   2305  C   VAL A 229      86.488  37.292  19.850  0.00  0.00            
ATOM   2306  O   VAL A 229      86.612  37.891  18.836  0.00  0.00            
ATOM   2307  N   ALA A 230      87.505  37.234  20.674  0.00  0.00            
ATOM   2308  HN  ALA A 230      87.446  36.725  21.528  0.00  0.00            
ATOM   2309  CA  ALA A 230      88.753  37.914  20.354  0.00  0.00            
ATOM   2310  HA  ALA A 230      88.564  38.970  20.257  0.00  0.00            
ATOM   2311  CB  ALA A 230      89.810  37.831  21.553  0.00  0.00            
ATOM   2312  HB1 ALA A 230      89.338  38.009  22.543  0.00  0.00            
ATOM   2313  HB2 ALA A 230      90.267  36.819  21.578  0.00  0.00            
ATOM   2314  HB3 ALA A 230      90.663  38.538  21.423  0.00  0.00            
ATOM   2315  C   ALA A 230      89.385  37.583  19.033  0.00  0.00            
ATOM   2316  O   ALA A 230      89.855  38.447  18.242  0.00  0.00            
ATOM   2317  N   ASP A 231      89.326  36.323  18.599  0.00  0.00            
ATOM   2318  HN  ASP A 231      88.970  35.584  19.161  0.00  0.00            
ATOM   2319  CA  ASP A 231      89.908  35.826  17.313  0.00  0.00            
ATOM   2320  HA  ASP A 231      90.618  36.570  16.978  0.00  0.00            
ATOM   2321  CB  ASP A 231      90.696  34.490  17.570  0.00  0.00            
ATOM   2322  HB1 ASP A 231      91.277  34.400  16.635  0.00  0.00            
ATOM   2323  HB2 ASP A 231      91.240  34.650  18.527  0.00  0.00            
ATOM   2324  CG  ASP A 231      89.833  33.356  17.982  0.00  0.00            
ATOM   2325  OD1 ASP A 231      88.863  33.527  18.783  0.00  0.00            
ATOM   2326  OD2 ASP A 231      90.146  32.236  17.480  0.00  0.00            
ATOM   2327  C   ASP A 231      88.873  35.683  16.236  0.00  0.00            
ATOM   2328  O   ASP A 231      89.137  35.201  15.166  0.00  0.00            
ATOM   2329  N   LYS A 232      87.650  36.146  16.582  0.00  0.00            
ATOM   2330  HN  LYS A 232      87.493  36.516  17.495  0.00  0.00            
ATOM   2331  CA  LYS A 232      86.511  35.970  15.780  0.00  0.00            
ATOM   2332  HA  LYS A 232      86.627  35.057  15.222  0.00  0.00            
ATOM   2333  CB  LYS A 232      85.315  35.660  16.779  0.00  0.00            
ATOM   2334  HB1 LYS A 232      85.039  36.636  17.241  0.00  0.00            
ATOM   2335  HB2 LYS A 232      84.421  35.314  16.216  0.00  0.00            
ATOM   2336  CG  LYS A 232      85.578  34.523  17.810  0.00  0.00            
ATOM   2337  HG1 LYS A 232      86.494  34.720  18.402  0.00  0.00            
ATOM   2338  HG2 LYS A 232      84.652  34.444  18.436  0.00  0.00            
ATOM   2339  CD  LYS A 232      85.848  33.211  16.992  0.00  0.00            
ATOM   2340  HD1 LYS A 232      85.199  33.059  16.106  0.00  0.00            
ATOM   2341  HD2 LYS A 232      86.924  33.209  16.713  0.00  0.00            
ATOM   2342  CE  LYS A 232      85.699  31.975  17.855  0.00  0.00            
ATOM   2343  HE1 LYS A 232      84.689  31.612  18.118  0.00  0.00            
ATOM   2344  HE2 LYS A 232      86.168  31.192  17.217  0.00  0.00            
ATOM   2345  NZ  LYS A 232      86.533  32.072  19.039  0.00  0.00            
ATOM   2346  HZ1 LYS A 232      86.562  31.216  19.626  0.00  0.00            
ATOM   2347  HZ2 LYS A 232      87.510  32.263  18.723  0.00  0.00            
ATOM   2348  HZ3 LYS A 232      86.082  32.696  19.747  0.00  0.00            
ATOM   2349  C   LYS A 232      86.182  37.216  14.880  0.00  0.00            
ATOM   2350  O   LYS A 232      86.751  38.283  15.111  0.00  0.00            
ATOM   2351  N   PRO A 233      85.478  37.068  13.799  0.00  0.00            
ATOM   2352  CD  PRO A 233      84.590  35.932  13.507  0.00  0.00            
ATOM   2353  HD1 PRO A 233      83.673  36.190  14.066  0.00  0.00            
ATOM   2354  HD2 PRO A 233      84.957  34.984  13.943  0.00  0.00            
ATOM   2355  CA  PRO A 233      85.361  38.098  12.765  0.00  0.00            
ATOM   2356  HA  PRO A 233      86.295  38.050  12.226  0.00  0.00            
ATOM   2357  CB  PRO A 233      84.346  37.478  11.804  0.00  0.00            
ATOM   2358  HB1 PRO A 233      83.281  37.775  11.979  0.00  0.00            
ATOM   2359  HB2 PRO A 233      84.505  37.915  10.791  0.00  0.00            
ATOM   2360  CG  PRO A 233      84.337  35.955  12.010  0.00  0.00            
ATOM   2361  HG1 PRO A 233      83.406  35.497  11.600  0.00  0.00            
ATOM   2362  HG2 PRO A 233      85.245  35.579  11.496  0.00  0.00            
ATOM   2363  C   PRO A 233      85.156  39.551  13.209  0.00  0.00            
ATOM   2364  O   PRO A 233      84.515  39.838  14.240  0.00  0.00            
ATOM   2365  N   GLN A 234      85.594  40.503  12.362  0.00  0.00            
ATOM   2366  HN  GLN A 234      86.028  40.343  11.479  0.00  0.00            
ATOM   2367  CA  GLN A 234      85.582  41.884  12.734  0.00  0.00            
ATOM   2368  HA  GLN A 234      86.185  41.908  13.632  0.00  0.00            
ATOM   2369  CB  GLN A 234      86.261  42.840  11.764  0.00  0.00            
ATOM   2370  HB1 GLN A 234      86.547  43.856  12.117  0.00  0.00            
ATOM   2371  HB2 GLN A 234      87.208  42.342  11.450  0.00  0.00            
ATOM   2372  CG  GLN A 234      85.514  43.113  10.418  0.00  0.00            
ATOM   2373  HG1 GLN A 234      84.474  43.457  10.553  0.00  0.00            
ATOM   2374  HG2 GLN A 234      86.044  43.924   9.856  0.00  0.00            
ATOM   2375  CD  GLN A 234      85.209  41.875   9.563  0.00  0.00            
ATOM   2376  OE1 GLN A 234      84.295  41.115   9.792  0.00  0.00            
ATOM   2377  NE2 GLN A 234      85.944  41.663   8.525  0.00  0.00            
ATOM   2378 HE21 GLN A 234      86.622  42.364   8.321  0.00  0.00            
ATOM   2379 HE22 GLN A 234      85.675  40.887   7.951  0.00  0.00            
ATOM   2380  C   GLN A 234      84.309  42.483  13.159  0.00  0.00            
ATOM   2381  O   GLN A 234      84.251  43.289  14.068  0.00  0.00            
ATOM   2382  N   THR A 235      83.228  42.209  12.457  0.00  0.00            
ATOM   2383  HN  THR A 235      83.293  41.696  11.614  0.00  0.00            
ATOM   2384  CA  THR A 235      81.906  42.799  12.859  0.00  0.00            
ATOM   2385  HA  THR A 235      82.038  43.748  13.354  0.00  0.00            
ATOM   2386  CB  THR A 235      80.893  42.949  11.650  0.00  0.00            
ATOM   2387  HB  THR A 235      79.831  42.739  11.900  0.00  0.00            
ATOM   2388  OG1 THR A 235      81.064  42.068  10.542  0.00  0.00            
ATOM   2389  HG1 THR A 235      80.858  41.203  10.910  0.00  0.00            
ATOM   2390  CG2 THR A 235      81.072  44.391  11.160  0.00  0.00            
ATOM   2391 HG21 THR A 235      80.806  45.083  11.979  0.00  0.00            
ATOM   2392 HG22 THR A 235      82.087  44.566  10.737  0.00  0.00            
ATOM   2393 HG23 THR A 235      80.375  44.645  10.331  0.00  0.00            
ATOM   2394  C   THR A 235      81.223  41.917  13.925  0.00  0.00            
ATOM   2395  O   THR A 235      80.440  42.430  14.713  0.00  0.00            
ATOM   2396  N   GLU A 236      81.643  40.620  14.032  0.00  0.00            
ATOM   2397  HN  GLU A 236      82.408  40.339  13.462  0.00  0.00            
ATOM   2398  CA  GLU A 236      81.308  39.847  15.190  0.00  0.00            
ATOM   2399  HA  GLU A 236      80.254  39.954  15.375  0.00  0.00            
ATOM   2400  CB  GLU A 236      81.590  38.358  14.904  0.00  0.00            
ATOM   2401  HB1 GLU A 236      80.978  37.986  14.062  0.00  0.00            
ATOM   2402  HB2 GLU A 236      82.663  38.159  14.684  0.00  0.00            
ATOM   2403  CG  GLU A 236      81.079  37.546  16.120  0.00  0.00            
ATOM   2404  HG1 GLU A 236      81.635  37.545  17.087  0.00  0.00            
ATOM   2405  HG2 GLU A 236      80.076  37.820  16.512  0.00  0.00            
ATOM   2406  CD  GLU A 236      80.716  36.067  15.855  0.00  0.00            
ATOM   2407  OE1 GLU A 236      81.315  35.145  16.428  0.00  0.00            
ATOM   2408  OE2 GLU A 236      79.732  35.929  15.144  0.00  0.00            
ATOM   2409  C   GLU A 236      81.890  40.311  16.466  0.00  0.00            
ATOM   2410  O   GLU A 236      81.173  40.420  17.470  0.00  0.00            
ATOM   2411  N   PHE A 237      83.209  40.622  16.461  0.00  0.00            
ATOM   2412  HN  PHE A 237      83.761  40.508  15.635  0.00  0.00            
ATOM   2413  CA  PHE A 237      83.890  41.213  17.558  0.00  0.00            
ATOM   2414  HA  PHE A 237      83.907  40.508  18.378  0.00  0.00            
ATOM   2415  CB  PHE A 237      85.315  41.384  17.026  0.00  0.00            
ATOM   2416  HB1 PHE A 237      85.703  40.373  16.785  0.00  0.00            
ATOM   2417  HB2 PHE A 237      85.323  41.991  16.093  0.00  0.00            
ATOM   2418  CG  PHE A 237      86.298  42.123  17.938  0.00  0.00            
ATOM   2419  CD1 PHE A 237      86.525  43.510  17.826  0.00  0.00            
ATOM   2420  HD1 PHE A 237      85.944  43.940  17.027  0.00  0.00            
ATOM   2421  CE1 PHE A 237      87.468  44.214  18.596  0.00  0.00            
ATOM   2422  HE1 PHE A 237      87.667  45.222  18.270  0.00  0.00            
ATOM   2423  CZ  PHE A 237      88.132  43.510  19.616  0.00  0.00            
ATOM   2424  HZ  PHE A 237      88.866  44.159  20.072  0.00  0.00            
ATOM   2425  CD2 PHE A 237      87.021  41.498  19.009  0.00  0.00            
ATOM   2426  HD2 PHE A 237      86.787  40.452  19.123  0.00  0.00            
ATOM   2427  CE2 PHE A 237      87.899  42.177  19.825  0.00  0.00            
ATOM   2428  HE2 PHE A 237      88.365  41.745  20.696  0.00  0.00            
ATOM   2429  C   PHE A 237      83.238  42.617  18.041  0.00  0.00            
ATOM   2430  O   PHE A 237      83.117  42.949  19.250  0.00  0.00            
ATOM   2431  N   LEU A 238      82.825  43.403  17.077  0.00  0.00            
ATOM   2432  HN  LEU A 238      82.884  43.057  16.144  0.00  0.00            
ATOM   2433  CA  LEU A 238      82.183  44.678  17.366  0.00  0.00            
ATOM   2434  HA  LEU A 238      82.746  45.190  18.136  0.00  0.00            
ATOM   2435  CB  LEU A 238      82.170  45.674  16.140  0.00  0.00            
ATOM   2436  HB1 LEU A 238      81.877  45.105  15.232  0.00  0.00            
ATOM   2437  HB2 LEU A 238      81.457  46.522  16.214  0.00  0.00            
ATOM   2438  CG  LEU A 238      83.590  46.294  15.776  0.00  0.00            
ATOM   2439  HG  LEU A 238      84.277  45.425  15.641  0.00  0.00            
ATOM   2440  CD1 LEU A 238      83.475  46.917  14.381  0.00  0.00            
ATOM   2441 HD11 LEU A 238      84.469  47.329  14.085  0.00  0.00            
ATOM   2442 HD12 LEU A 238      83.232  46.151  13.617  0.00  0.00            
ATOM   2443 HD13 LEU A 238      82.767  47.771  14.395  0.00  0.00            
ATOM   2444  CD2 LEU A 238      84.121  47.195  16.917  0.00  0.00            
ATOM   2445 HD21 LEU A 238      84.996  47.791  16.572  0.00  0.00            
ATOM   2446 HD22 LEU A 238      83.302  47.923  17.119  0.00  0.00            
ATOM   2447 HD23 LEU A 238      84.377  46.624  17.828  0.00  0.00            
ATOM   2448  C   LEU A 238      80.782  44.449  17.953  0.00  0.00            
ATOM   2449  O   LEU A 238      80.410  45.103  18.946  0.00  0.00            
ATOM   2450  N   MET A 239      80.010  43.498  17.429  0.00  0.00            
ATOM   2451  HN  MET A 239      80.287  43.025  16.590  0.00  0.00            
ATOM   2452  CA  MET A 239      78.665  43.225  17.792  0.00  0.00            
ATOM   2453  HA  MET A 239      78.074  44.127  17.872  0.00  0.00            
ATOM   2454  CB  MET A 239      77.965  42.210  16.835  0.00  0.00            
ATOM   2455  HB1 MET A 239      78.003  42.673  15.830  0.00  0.00            
ATOM   2456  HB2 MET A 239      78.544  41.283  16.644  0.00  0.00            
ATOM   2457  CG  MET A 239      76.565  41.953  17.263  0.00  0.00            
ATOM   2458  HG1 MET A 239      76.233  41.145  16.585  0.00  0.00            
ATOM   2459  HG2 MET A 239      76.567  41.540  18.298  0.00  0.00            
ATOM   2460  SD  MET A 239      75.489  43.467  17.075  0.00  0.00            
ATOM   2461  CE  MET A 239      74.110  42.575  17.667  0.00  0.00            
ATOM   2462  HE1 MET A 239      73.181  43.185  17.806  0.00  0.00            
ATOM   2463  HE2 MET A 239      73.858  41.667  17.070  0.00  0.00            
ATOM   2464  HE3 MET A 239      74.286  42.305  18.728  0.00  0.00            
ATOM   2465  C   MET A 239      78.715  42.599  19.253  0.00  0.00            
ATOM   2466  O   MET A 239      77.971  43.034  20.138  0.00  0.00            
ATOM   2467  N   LYS A 240      79.737  41.705  19.566  0.00  0.00            
ATOM   2468  HN  LYS A 240      80.397  41.481  18.844  0.00  0.00            
ATOM   2469  CA  LYS A 240      80.219  41.313  20.888  0.00  0.00            
ATOM   2470  HA  LYS A 240      79.314  40.966  21.368  0.00  0.00            
ATOM   2471  CB  LYS A 240      81.029  40.034  20.893  0.00  0.00            
ATOM   2472  HB1 LYS A 240      81.809  40.183  20.121  0.00  0.00            
ATOM   2473  HB2 LYS A 240      81.472  40.061  21.909  0.00  0.00            
ATOM   2474  CG  LYS A 240      80.263  38.672  20.591  0.00  0.00            
ATOM   2475  HG1 LYS A 240      80.007  38.684  19.506  0.00  0.00            
ATOM   2476  HG2 LYS A 240      81.054  37.894  20.579  0.00  0.00            
ATOM   2477  CD  LYS A 240      79.058  38.376  21.457  0.00  0.00            
ATOM   2478  HD1 LYS A 240      79.025  38.913  22.422  0.00  0.00            
ATOM   2479  HD2 LYS A 240      78.183  38.865  20.974  0.00  0.00            
ATOM   2480  CE  LYS A 240      78.882  36.889  21.628  0.00  0.00            
ATOM   2481  HE1 LYS A 240      79.700  36.418  22.206  0.00  0.00            
ATOM   2482  HE2 LYS A 240      77.974  36.779  22.257  0.00  0.00            
ATOM   2483  NZ  LYS A 240      78.820  36.162  20.364  0.00  0.00            
ATOM   2484  HZ1 LYS A 240      79.745  36.049  19.908  0.00  0.00            
ATOM   2485  HZ2 LYS A 240      78.386  35.221  20.398  0.00  0.00            
ATOM   2486  HZ3 LYS A 240      78.306  36.714  19.655  0.00  0.00            
ATOM   2487  C   LYS A 240      80.654  42.450  21.838  0.00  0.00            
ATOM   2488  O   LYS A 240      80.180  42.635  22.988  0.00  0.00            
ATOM   2489  N   TYR A 241      81.538  43.352  21.419  0.00  0.00            
ATOM   2490  HN  TYR A 241      81.898  43.263  20.497  0.00  0.00            
ATOM   2491  CA  TYR A 241      81.893  44.497  22.243  0.00  0.00            
ATOM   2492  HA  TYR A 241      82.223  44.043  23.164  0.00  0.00            
ATOM   2493  CB  TYR A 241      83.099  45.316  21.642  0.00  0.00            
ATOM   2494  HB1 TYR A 241      83.931  44.566  21.642  0.00  0.00            
ATOM   2495  HB2 TYR A 241      82.904  45.667  20.605  0.00  0.00            
ATOM   2496  CG  TYR A 241      83.476  46.550  22.483  0.00  0.00            
ATOM   2497  CD1 TYR A 241      83.166  47.892  22.161  0.00  0.00            
ATOM   2498  HD1 TYR A 241      82.561  48.110  21.291  0.00  0.00            
ATOM   2499  CE1 TYR A 241      83.484  48.919  22.998  0.00  0.00            
ATOM   2500  HE1 TYR A 241      83.169  49.900  22.684  0.00  0.00            
ATOM   2501  CZ  TYR A 241      84.209  48.708  24.148  0.00  0.00            
ATOM   2502  OH  TYR A 241      84.411  49.830  24.981  0.00  0.00            
ATOM   2503  HH  TYR A 241      84.211  50.639  24.504  0.00  0.00            
ATOM   2504  CD2 TYR A 241      84.280  46.368  23.658  0.00  0.00            
ATOM   2505  HD2 TYR A 241      84.708  45.383  23.820  0.00  0.00            
ATOM   2506  CE2 TYR A 241      84.643  47.430  24.456  0.00  0.00            
ATOM   2507  HE2 TYR A 241      85.237  47.234  25.345  0.00  0.00            
ATOM   2508  C   TYR A 241      80.705  45.370  22.621  0.00  0.00            
ATOM   2509  O   TYR A 241      80.578  45.772  23.816  0.00  0.00            
ATOM   2510  N   CYS A 242      79.790  45.708  21.670  0.00  0.00            
ATOM   2511  HN  CYS A 242      79.978  45.525  20.710  0.00  0.00            
ATOM   2512  CA  CYS A 242      78.559  46.349  21.966  0.00  0.00            
ATOM   2513  HA  CYS A 242      78.805  47.300  22.409  0.00  0.00            
ATOM   2514  CB  CYS A 242      77.889  46.610  20.657  0.00  0.00            
ATOM   2515  HB1 CYS A 242      77.656  45.646  20.175  0.00  0.00            
ATOM   2516  HB2 CYS A 242      76.928  47.160  20.787  0.00  0.00            
ATOM   2517  SG  CYS A 242      78.784  47.762  19.593  0.00  0.00            
ATOM   2518  HG1 CYS A 242      79.779  46.891  19.502  0.00  0.00            
ATOM   2519  C   CYS A 242      77.672  45.508  22.834  0.00  0.00            
ATOM   2520  O   CYS A 242      76.979  46.033  23.759  0.00  0.00            
ATOM   2521  N   LEU A 243      77.588  44.202  22.691  0.00  0.00            
ATOM   2522  HN  LEU A 243      78.066  43.696  21.970  0.00  0.00            
ATOM   2523  CA  LEU A 243      76.744  43.399  23.551  0.00  0.00            
ATOM   2524  HA  LEU A 243      75.728  43.764  23.515  0.00  0.00            
ATOM   2525  CB  LEU A 243      76.510  41.994  22.849  0.00  0.00            
ATOM   2526  HB1 LEU A 243      76.230  42.208  21.793  0.00  0.00            
ATOM   2527  HB2 LEU A 243      77.505  41.533  22.969  0.00  0.00            
ATOM   2528  CG  LEU A 243      75.538  40.921  23.401  0.00  0.00            
ATOM   2529  HG  LEU A 243      76.032  40.530  24.312  0.00  0.00            
ATOM   2530  CD1 LEU A 243      74.202  41.611  23.777  0.00  0.00            
ATOM   2531 HD11 LEU A 243      73.420  40.845  23.996  0.00  0.00            
ATOM   2532 HD12 LEU A 243      74.264  42.085  24.782  0.00  0.00            
ATOM   2533 HD13 LEU A 243      73.955  42.305  22.950  0.00  0.00            
ATOM   2534  CD2 LEU A 243      75.365  39.848  22.347  0.00  0.00            
ATOM   2535 HD21 LEU A 243      75.180  40.189  21.311  0.00  0.00            
ATOM   2536 HD22 LEU A 243      76.346  39.327  22.237  0.00  0.00            
ATOM   2537 HD23 LEU A 243      74.596  39.106  22.666  0.00  0.00            
ATOM   2538  C   LEU A 243      77.283  43.079  24.963  0.00  0.00            
ATOM   2539  O   LEU A 243      76.515  43.088  25.928  0.00  0.00            
ATOM   2540  N   VAL A 244      78.568  42.897  25.121  0.00  0.00            
ATOM   2541  HN  VAL A 244      79.263  42.802  24.405  0.00  0.00            
ATOM   2542  CA  VAL A 244      79.302  42.964  26.419  0.00  0.00            
ATOM   2543  HA  VAL A 244      78.810  42.245  27.060  0.00  0.00            
ATOM   2544  CB  VAL A 244      80.752  42.565  26.148  0.00  0.00            
ATOM   2545  HB  VAL A 244      81.299  43.104  25.349  0.00  0.00            
ATOM   2546  CG1 VAL A 244      81.598  42.917  27.450  0.00  0.00            
ATOM   2547 HG11 VAL A 244      81.186  42.540  28.412  0.00  0.00            
ATOM   2548 HG12 VAL A 244      82.548  42.347  27.330  0.00  0.00            
ATOM   2549 HG13 VAL A 244      81.805  43.995  27.563  0.00  0.00            
ATOM   2550  CG2 VAL A 244      80.874  41.021  25.822  0.00  0.00            
ATOM   2551 HG21 VAL A 244      81.930  40.675  25.870  0.00  0.00            
ATOM   2552 HG22 VAL A 244      80.346  40.491  26.632  0.00  0.00            
ATOM   2553 HG23 VAL A 244      80.421  40.815  24.834  0.00  0.00            
ATOM   2554  C   VAL A 244      79.221  44.345  27.167  0.00  0.00            
ATOM   2555  O   VAL A 244      78.938  44.383  28.359  0.00  0.00            
ATOM   2556  N   THR A 245      79.298  45.437  26.376  0.00  0.00            
ATOM   2557  HN  THR A 245      79.599  45.320  25.430  0.00  0.00            
ATOM   2558  CA  THR A 245      78.901  46.839  26.818  0.00  0.00            
ATOM   2559  HA  THR A 245      79.398  47.050  27.759  0.00  0.00            
ATOM   2560  CB  THR A 245      79.157  47.819  25.734  0.00  0.00            
ATOM   2561  HB  THR A 245      78.752  47.541  24.743  0.00  0.00            
ATOM   2562  OG1 THR A 245      80.549  47.950  25.593  0.00  0.00            
ATOM   2563  HG1 THR A 245      80.846  47.182  25.112  0.00  0.00            
ATOM   2564  CG2 THR A 245      78.556  49.236  26.090  0.00  0.00            
ATOM   2565 HG21 THR A 245      78.745  49.655  27.107  0.00  0.00            
ATOM   2566 HG22 THR A 245      78.944  50.039  25.417  0.00  0.00            
ATOM   2567 HG23 THR A 245      77.466  49.176  25.879  0.00  0.00            
ATOM   2568  C   THR A 245      77.466  46.883  27.218  0.00  0.00            
ATOM   2569  O   THR A 245      77.156  47.446  28.261  0.00  0.00            
ATOM   2570  N   SER A 246      76.559  46.307  26.444  0.00  0.00            
ATOM   2571  HN  SER A 246      76.886  45.873  25.617  0.00  0.00            
ATOM   2572  CA  SER A 246      75.136  46.246  26.760  0.00  0.00            
ATOM   2573  HA  SER A 246      74.687  47.223  26.858  0.00  0.00            
ATOM   2574  CB  SER A 246      74.299  45.562  25.676  0.00  0.00            
ATOM   2575  HB1 SER A 246      74.771  44.572  25.530  0.00  0.00            
ATOM   2576  HB2 SER A 246      73.238  45.351  25.907  0.00  0.00            
ATOM   2577  OG  SER A 246      74.264  46.320  24.481  0.00  0.00            
ATOM   2578  HG1 SER A 246      75.177  46.276  24.201  0.00  0.00            
ATOM   2579  C   SER A 246      74.856  45.535  28.019  0.00  0.00            
ATOM   2580  O   SER A 246      74.100  46.018  28.831  0.00  0.00            
ATOM   2581  N   ARG A 247      75.521  44.416  28.297  0.00  0.00            
ATOM   2582  HN  ARG A 247      76.127  43.986  27.631  0.00  0.00            
ATOM   2583  CA  ARG A 247      75.421  43.779  29.606  0.00  0.00            
ATOM   2584  HA  ARG A 247      74.354  43.662  29.711  0.00  0.00            
ATOM   2585  CB  ARG A 247      76.052  42.450  29.429  0.00  0.00            
ATOM   2586  HB1 ARG A 247      77.078  42.424  29.007  0.00  0.00            
ATOM   2587  HB2 ARG A 247      76.124  42.013  30.451  0.00  0.00            
ATOM   2588  CG  ARG A 247      75.277  41.407  28.649  0.00  0.00            
ATOM   2589  HG1 ARG A 247      74.255  41.230  29.031  0.00  0.00            
ATOM   2590  HG2 ARG A 247      75.134  41.908  27.659  0.00  0.00            
ATOM   2591  CD  ARG A 247      76.084  40.162  28.311  0.00  0.00            
ATOM   2592  HD1 ARG A 247      77.048  40.446  27.828  0.00  0.00            
ATOM   2593  HD2 ARG A 247      76.341  39.519  29.176  0.00  0.00            
ATOM   2594  NE  ARG A 247      75.227  39.276  27.375  0.00  0.00            
ATOM   2595  HE  ARG A 247      74.261  39.485  27.261  0.00  0.00            
ATOM   2596  CZ  ARG A 247      75.774  38.306  26.672  0.00  0.00            
ATOM   2597  NH1 ARG A 247      77.051  37.894  26.810  0.00  0.00            
ATOM   2598 HH11 ARG A 247      77.734  38.312  27.414  0.00  0.00            
ATOM   2599 HH12 ARG A 247      77.365  37.076  26.333  0.00  0.00            
ATOM   2600  NH2 ARG A 247      75.072  37.494  25.976  0.00  0.00            
ATOM   2601 HH21 ARG A 247      74.141  37.723  25.683  0.00  0.00            
ATOM   2602 HH22 ARG A 247      75.626  36.921  25.384  0.00  0.00            
ATOM   2603  C   ARG A 247      75.979  44.629  30.751  0.00  0.00            
ATOM   2604  O   ARG A 247      75.301  44.748  31.788  0.00  0.00            
ATOM   2605  N   LEU A 248      77.202  45.140  30.669  0.00  0.00            
ATOM   2606  HN  LEU A 248      77.751  44.968  29.856  0.00  0.00            
ATOM   2607  CA  LEU A 248      77.789  45.886  31.771  0.00  0.00            
ATOM   2608  HA  LEU A 248      77.674  45.353  32.702  0.00  0.00            
ATOM   2609  CB  LEU A 248      79.253  46.237  31.474  0.00  0.00            
ATOM   2610  HB1 LEU A 248      79.697  45.221  31.408  0.00  0.00            
ATOM   2611  HB2 LEU A 248      79.440  46.745  30.509  0.00  0.00            
ATOM   2612  CG  LEU A 248      80.099  46.961  32.587  0.00  0.00            
ATOM   2613  HG  LEU A 248      79.708  46.685  33.585  0.00  0.00            
ATOM   2614  CD1 LEU A 248      81.525  46.362  32.525  0.00  0.00            
ATOM   2615 HD11 LEU A 248      82.124  46.843  33.330  0.00  0.00            
ATOM   2616 HD12 LEU A 248      81.606  45.274  32.696  0.00  0.00            
ATOM   2617 HD13 LEU A 248      81.988  46.445  31.522  0.00  0.00            
ATOM   2618  CD2 LEU A 248      80.122  48.447  32.444  0.00  0.00            
ATOM   2619 HD21 LEU A 248      80.513  48.693  31.438  0.00  0.00            
ATOM   2620 HD22 LEU A 248      79.135  48.875  32.719  0.00  0.00            
ATOM   2621 HD23 LEU A 248      80.899  48.961  33.060  0.00  0.00            
ATOM   2622  C   LEU A 248      77.036  47.239  32.108  0.00  0.00            
ATOM   2623  O   LEU A 248      77.008  47.723  33.236  0.00  0.00            
ATOM   2624  N   GLN A 249      76.511  47.928  31.110  0.00  0.00            
ATOM   2625  HN  GLN A 249      76.684  47.656  30.172  0.00  0.00            
ATOM   2626  CA  GLN A 249      75.547  49.003  31.304  0.00  0.00            
ATOM   2627  HA  GLN A 249      75.961  49.765  31.940  0.00  0.00            
ATOM   2628  CB  GLN A 249      75.085  49.511  29.908  0.00  0.00            
ATOM   2629  HB1 GLN A 249      75.047  48.667  29.183  0.00  0.00            
ATOM   2630  HB2 GLN A 249      74.109  50.033  29.837  0.00  0.00            
ATOM   2631  CG  GLN A 249      76.106  50.473  29.185  0.00  0.00            
ATOM   2632  HG1 GLN A 249      77.043  50.030  28.776  0.00  0.00            
ATOM   2633  HG2 GLN A 249      75.643  51.078  28.376  0.00  0.00            
ATOM   2634  CD  GLN A 249      76.560  51.579  30.138  0.00  0.00            
ATOM   2635  OE1 GLN A 249      77.553  51.548  30.888  0.00  0.00            
ATOM   2636  NE2 GLN A 249      75.948  52.783  30.001  0.00  0.00            
ATOM   2637 HE21 GLN A 249      75.105  52.767  29.476  0.00  0.00            
ATOM   2638 HE22 GLN A 249      76.206  53.473  30.669  0.00  0.00            
ATOM   2639  C   GLN A 249      74.349  48.514  32.110  0.00  0.00            
ATOM   2640  O   GLN A 249      73.915  49.283  32.932  0.00  0.00            
ATOM   2641  N   LYS A 250      73.885  47.205  31.949  0.00  0.00            
ATOM   2642  HN  LYS A 250      74.240  46.547  31.296  0.00  0.00            
ATOM   2643  CA  LYS A 250      72.765  46.744  32.800  0.00  0.00            
ATOM   2644  HA  LYS A 250      72.073  47.565  32.967  0.00  0.00            
ATOM   2645  CB  LYS A 250      72.036  45.559  32.241  0.00  0.00            
ATOM   2646  HB1 LYS A 250      71.520  45.921  31.330  0.00  0.00            
ATOM   2647  HB2 LYS A 250      72.508  44.618  31.872  0.00  0.00            
ATOM   2648  CG  LYS A 250      70.898  45.011  33.145  0.00  0.00            
ATOM   2649  HG1 LYS A 250      71.509  44.539  33.938  0.00  0.00            
ATOM   2650  HG2 LYS A 250      70.279  45.784  33.642  0.00  0.00            
ATOM   2651  CD  LYS A 250      69.981  43.909  32.477  0.00  0.00            
ATOM   2652  HD1 LYS A 250      69.019  44.370  32.180  0.00  0.00            
ATOM   2653  HD2 LYS A 250      70.625  43.581  31.639  0.00  0.00            
ATOM   2654  CE  LYS A 250      69.827  42.588  33.224  0.00  0.00            
ATOM   2655  HE1 LYS A 250      69.368  42.039  32.373  0.00  0.00            
ATOM   2656  HE2 LYS A 250      70.800  42.125  33.492  0.00  0.00            
ATOM   2657  NZ  LYS A 250      68.863  42.722  34.309  0.00  0.00            
ATOM   2658  HZ1 LYS A 250      69.195  43.383  35.044  0.00  0.00            
ATOM   2659  HZ2 LYS A 250      67.950  43.121  34.008  0.00  0.00            
ATOM   2660  HZ3 LYS A 250      68.731  41.775  34.717  0.00  0.00            
ATOM   2661  C   LYS A 250      73.271  46.406  34.231  0.00  0.00            
ATOM   2662  O   LYS A 250      72.511  46.437  35.226  0.00  0.00            
ATOM   2663  N   ILE A 251      74.602  46.143  34.396  0.00  0.00            
ATOM   2664  HN  ILE A 251      75.215  45.940  33.640  0.00  0.00            
ATOM   2665  CA  ILE A 251      75.125  46.000  35.719  0.00  0.00            
ATOM   2666  HA  ILE A 251      74.500  45.323  36.277  0.00  0.00            
ATOM   2667  CB  ILE A 251      76.505  45.320  35.808  0.00  0.00            
ATOM   2668  HB  ILE A 251      77.163  45.963  35.183  0.00  0.00            
ATOM   2669  CG2 ILE A 251      76.984  45.314  37.241  0.00  0.00            
ATOM   2670 HG21 ILE A 251      77.153  46.364  37.573  0.00  0.00            
ATOM   2671 HG22 ILE A 251      76.219  44.962  37.973  0.00  0.00            
ATOM   2672 HG23 ILE A 251      77.890  44.709  37.400  0.00  0.00            
ATOM   2673  CG1 ILE A 251      76.582  43.865  35.193  0.00  0.00            
ATOM   2674 HG11 ILE A 251      76.775  43.786  34.107  0.00  0.00            
ATOM   2675 HG12 ILE A 251      77.515  43.421  35.608  0.00  0.00            
ATOM   2676  CD  ILE A 251      75.438  42.909  35.706  0.00  0.00            
ATOM   2677  HD1 ILE A 251      75.295  42.725  36.788  0.00  0.00            
ATOM   2678  HD2 ILE A 251      74.444  43.300  35.399  0.00  0.00            
ATOM   2679  HD3 ILE A 251      75.520  41.938  35.168  0.00  0.00            
ATOM   2680  C   ILE A 251      75.092  47.339  36.463  0.00  0.00            
ATOM   2681  O   ILE A 251      74.545  47.374  37.564  0.00  0.00            
ATOM   2682  N   LEU A 252      75.552  48.373  35.884  0.00  0.00            
ATOM   2683  HN  LEU A 252      75.832  48.246  34.938  0.00  0.00            
ATOM   2684  CA  LEU A 252      75.576  49.675  36.534  0.00  0.00            
ATOM   2685  HA  LEU A 252      75.883  49.588  37.566  0.00  0.00            
ATOM   2686  CB  LEU A 252      76.542  50.591  35.839  0.00  0.00            
ATOM   2687  HB1 LEU A 252      76.367  50.578  34.742  0.00  0.00            
ATOM   2688  HB2 LEU A 252      76.552  51.612  36.261  0.00  0.00            
ATOM   2689  CG  LEU A 252      78.028  50.125  36.107  0.00  0.00            
ATOM   2690  HG  LEU A 252      78.198  49.071  35.801  0.00  0.00            
ATOM   2691  CD1 LEU A 252      79.053  50.998  35.409  0.00  0.00            
ATOM   2692 HD11 LEU A 252      80.102  50.635  35.537  0.00  0.00            
ATOM   2693 HD12 LEU A 252      78.829  51.058  34.324  0.00  0.00            
ATOM   2694 HD13 LEU A 252      78.942  52.014  35.832  0.00  0.00            
ATOM   2695  CD2 LEU A 252      78.395  50.346  37.560  0.00  0.00            
ATOM   2696 HD21 LEU A 252      77.575  50.044  38.245  0.00  0.00            
ATOM   2697 HD22 LEU A 252      79.155  49.555  37.687  0.00  0.00            
ATOM   2698 HD23 LEU A 252      78.825  51.356  37.733  0.00  0.00            
ATOM   2699  C   LEU A 252      74.256  50.399  36.598  0.00  0.00            
ATOM   2700  O   LEU A 252      73.975  51.283  37.446  0.00  0.00            
ATOM   2701  N   ALA A 253      73.259  50.058  35.816  0.00  0.00            
ATOM   2702  HN  ALA A 253      73.503  49.440  35.062  0.00  0.00            
ATOM   2703  CA  ALA A 253      71.862  50.385  35.883  0.00  0.00            
ATOM   2704  HA  ALA A 253      71.808  51.469  35.866  0.00  0.00            
ATOM   2705  CB  ALA A 253      71.130  49.831  34.680  0.00  0.00            
ATOM   2706  HB1 ALA A 253      71.331  48.742  34.730  0.00  0.00            
ATOM   2707  HB2 ALA A 253      70.064  50.117  34.604  0.00  0.00            
ATOM   2708  HB3 ALA A 253      71.552  50.209  33.730  0.00  0.00            
ATOM   2709  C   ALA A 253      71.303  49.789  37.186  0.00  0.00            
ATOM   2710  O   ALA A 253      70.547  50.486  37.846  0.00  0.00            
ATOM   2711  N   GLU A 254      71.636  48.491  37.617  0.00  0.00            
ATOM   2712  HN  GLU A 254      72.348  47.929  37.208  0.00  0.00            
ATOM   2713  CA  GLU A 254      70.970  47.687  38.641  0.00  0.00            
ATOM   2714  HA  GLU A 254      70.019  48.086  38.950  0.00  0.00            
ATOM   2715  CB  GLU A 254      70.533  46.350  38.122  0.00  0.00            
ATOM   2716  HB1 GLU A 254      71.445  46.141  37.519  0.00  0.00            
ATOM   2717  HB2 GLU A 254      70.312  45.532  38.838  0.00  0.00            
ATOM   2718  CG  GLU A 254      69.383  46.476  37.114  0.00  0.00            
ATOM   2719  HG1 GLU A 254      68.454  46.705  37.684  0.00  0.00            
ATOM   2720  HG2 GLU A 254      69.601  47.348  36.454  0.00  0.00            
ATOM   2721  CD  GLU A 254      68.998  45.317  36.158  0.00  0.00            
ATOM   2722  OE1 GLU A 254      67.946  45.431  35.419  0.00  0.00            
ATOM   2723  OE2 GLU A 254      69.615  44.243  36.289  0.00  0.00            
ATOM   2724  C   GLU A 254      71.659  47.457  39.970  0.00  0.00            
ATOM   2725  O   GLU A 254      71.091  46.966  40.935  0.00  0.00            
ATOM   2726  N   SER A 255      72.903  47.993  40.008  0.00  0.00            
ATOM   2727  HN  SER A 255      73.354  48.397  39.209  0.00  0.00            
ATOM   2728  CA  SER A 255      73.758  47.829  41.186  0.00  0.00            
ATOM   2729  HA  SER A 255      73.270  47.318  42.008  0.00  0.00            
ATOM   2730  CB  SER A 255      75.023  47.035  40.881  0.00  0.00            
ATOM   2731  HB1 SER A 255      74.613  46.084  40.485  0.00  0.00            
ATOM   2732  HB2 SER A 255      75.512  47.638  40.095  0.00  0.00            
ATOM   2733  OG  SER A 255      75.873  46.908  42.007  0.00  0.00            
ATOM   2734  HG1 SER A 255      75.478  46.262  42.601  0.00  0.00            
ATOM   2735  C   SER A 255      74.154  49.178  41.712  0.00  0.00            
ATOM   2736  O   SER A 255      75.114  49.781  41.193  0.00  0.00            
ATOM   2737  N   PRO A 256      73.565  49.712  42.725  0.00  0.00            
ATOM   2738  CD  PRO A 256      72.568  49.137  43.611  0.00  0.00            
ATOM   2739  HD1 PRO A 256      73.079  48.252  44.046  0.00  0.00            
ATOM   2740  HD2 PRO A 256      71.602  48.909  43.137  0.00  0.00            
ATOM   2741  CA  PRO A 256      73.869  51.072  43.162  0.00  0.00            
ATOM   2742  HA  PRO A 256      73.980  51.843  42.409  0.00  0.00            
ATOM   2743  CB  PRO A 256      72.713  51.496  44.047  0.00  0.00            
ATOM   2744  HB1 PRO A 256      72.932  52.234  44.840  0.00  0.00            
ATOM   2745  HB2 PRO A 256      71.852  51.847  43.431  0.00  0.00            
ATOM   2746  CG  PRO A 256      72.273  50.164  44.712  0.00  0.00            
ATOM   2747  HG1 PRO A 256      72.771  49.955  45.674  0.00  0.00            
ATOM   2748  HG2 PRO A 256      71.168  50.129  44.830  0.00  0.00            
ATOM   2749  C   PRO A 256      75.153  51.039  43.925  0.00  0.00            
ATOM   2750  O   PRO A 256      75.605  49.888  44.198  0.00  0.00            
ATOM   2751  N   PRO A 257      75.787  52.187  44.258  0.00  0.00            
ATOM   2752  CD  PRO A 257      75.564  53.443  43.676  0.00  0.00            
ATOM   2753  HD1 PRO A 257      74.695  53.869  44.231  0.00  0.00            
ATOM   2754  HD2 PRO A 257      75.431  53.468  42.570  0.00  0.00            
ATOM   2755  CA  PRO A 257      76.761  52.242  45.313  0.00  0.00            
ATOM   2756  HA  PRO A 257      77.590  51.666  44.934  0.00  0.00            
ATOM   2757  CB  PRO A 257      77.189  53.698  45.364  0.00  0.00            
ATOM   2758  HB1 PRO A 257      76.587  54.299  46.071  0.00  0.00            
ATOM   2759  HB2 PRO A 257      78.220  53.711  45.794  0.00  0.00            
ATOM   2760  CG  PRO A 257      76.868  54.199  43.969  0.00  0.00            
ATOM   2761  HG1 PRO A 257      76.750  55.303  43.885  0.00  0.00            
ATOM   2762  HG2 PRO A 257      77.551  53.752  43.210  0.00  0.00            
ATOM   2763  C   PRO A 257      76.431  51.740  46.689  0.00  0.00            
ATOM   2764  O   PRO A 257      75.305  51.908  47.046  0.00  0.00            
ATOM   2765  N   PRO A 258      77.295  51.198  47.535  0.00  0.00            
ATOM   2766  CD  PRO A 258      78.726  51.051  47.270  0.00  0.00            
ATOM   2767  HD1 PRO A 258      79.224  51.896  46.744  0.00  0.00            
ATOM   2768  HD2 PRO A 258      79.076  50.242  46.594  0.00  0.00            
ATOM   2769  CA  PRO A 258      77.003  50.792  48.868  0.00  0.00            
ATOM   2770  HA  PRO A 258      76.242  50.023  48.818  0.00  0.00            
ATOM   2771  CB  PRO A 258      78.257  50.253  49.483  0.00  0.00            
ATOM   2772  HB1 PRO A 258      78.426  50.525  50.547  0.00  0.00            
ATOM   2773  HB2 PRO A 258      78.365  49.158  49.325  0.00  0.00            
ATOM   2774  CG  PRO A 258      79.392  50.854  48.656  0.00  0.00            
ATOM   2775  HG1 PRO A 258      79.560  51.859  49.091  0.00  0.00            
ATOM   2776  HG2 PRO A 258      80.259  50.168  48.747  0.00  0.00            
ATOM   2777  C   PRO A 258      76.518  51.873  49.862  0.00  0.00            
ATOM   2778  O   PRO A 258      75.874  51.486  50.826  0.00  0.00            
ATOM   2779  N   ALA A 259      77.057  53.138  49.810  0.00  0.00            
ATOM   2780  HN  ALA A 259      77.726  53.427  49.124  0.00  0.00            
ATOM   2781  CA  ALA A 259      76.813  54.187  50.794  0.00  0.00            
ATOM   2782  HA  ALA A 259      77.469  55.018  50.561  0.00  0.00            
ATOM   2783  CB  ALA A 259      75.367  54.648  50.660  0.00  0.00            
ATOM   2784  HB1 ALA A 259      75.059  54.642  49.593  0.00  0.00            
ATOM   2785  HB2 ALA A 259      74.632  54.120  51.303  0.00  0.00            
ATOM   2786  HB3 ALA A 259      75.297  55.708  50.973  0.00  0.00            
ATOM   2787  C   ALA A 259      77.043  53.927  52.330  0.00  0.00            
ATOM   2788  O   ALA A 259      77.123  52.766  52.866  0.00  0.00            
ATOM   2789  N   ARG A 260      77.013  55.055  53.065  0.00  0.00            
ATOM   2790  HN  ARG A 260      76.861  55.955  52.667  0.00  0.00            
ATOM   2791  CA  ARG A 260      77.156  55.047  54.553  0.00  0.00            
ATOM   2792  HA  ARG A 260      78.040  54.465  54.750  0.00  0.00            
ATOM   2793  CB  ARG A 260      77.208  56.425  55.141  0.00  0.00            
ATOM   2794  HB1 ARG A 260      76.376  57.111  54.852  0.00  0.00            
ATOM   2795  HB2 ARG A 260      77.130  56.410  56.250  0.00  0.00            
ATOM   2796  CG  ARG A 260      78.592  57.091  54.882  0.00  0.00            
ATOM   2797  HG1 ARG A 260      78.696  57.297  53.795  0.00  0.00            
ATOM   2798  HG2 ARG A 260      78.482  58.072  55.397  0.00  0.00            
ATOM   2799  CD  ARG A 260      79.918  56.331  55.353  0.00  0.00            
ATOM   2800  HD1 ARG A 260      79.923  56.091  56.439  0.00  0.00            
ATOM   2801  HD2 ARG A 260      79.993  55.445  54.690  0.00  0.00            
ATOM   2802  NE  ARG A 260      81.065  57.226  55.034  0.00  0.00            
ATOM   2803  HE  ARG A 260      81.122  58.229  55.099  0.00  0.00            
ATOM   2804  CZ  ARG A 260      82.333  56.766  55.003  0.00  0.00            
ATOM   2805  NH1 ARG A 260      82.632  55.518  55.390  0.00  0.00            
ATOM   2806 HH11 ARG A 260      81.888  54.856  55.306  0.00  0.00            
ATOM   2807 HH12 ARG A 260      83.536  55.091  55.289  0.00  0.00            
ATOM   2808  NH2 ARG A 260      83.306  57.600  54.695  0.00  0.00            
ATOM   2809 HH21 ARG A 260      83.109  58.579  54.651  0.00  0.00            
ATOM   2810 HH22 ARG A 260      84.264  57.426  54.927  0.00  0.00            
ATOM   2811  C   ARG A 260      76.043  54.321  55.307  0.00  0.00            
ATOM   2812  O   ARG A 260      74.831  54.405  55.060  0.00  0.00            
ATOM   2813  N   LEU A 261      76.399  53.522  56.358  0.00  0.00            
ATOM   2814  HN  LEU A 261      77.356  53.339  56.601  0.00  0.00            
ATOM   2815  CA  LEU A 261      75.468  52.854  57.244  0.00  0.00            
ATOM   2816  HA  LEU A 261      75.003  52.029  56.717  0.00  0.00            
ATOM   2817  CB  LEU A 261      76.368  52.202  58.339  0.00  0.00            
ATOM   2818  HB1 LEU A 261      77.146  51.536  57.920  0.00  0.00            
ATOM   2819  HB2 LEU A 261      76.961  52.906  58.972  0.00  0.00            
ATOM   2820  CG  LEU A 261      75.519  51.367  59.380  0.00  0.00            
ATOM   2821  HG  LEU A 261      74.731  51.957  59.883  0.00  0.00            
ATOM   2822  CD1 LEU A 261      74.703  50.312  58.728  0.00  0.00            
ATOM   2823 HD11 LEU A 261      75.405  49.671  58.141  0.00  0.00            
ATOM   2824 HD12 LEU A 261      74.194  49.741  59.531  0.00  0.00            
ATOM   2825 HD13 LEU A 261      73.973  50.620  57.954  0.00  0.00            
ATOM   2826  CD2 LEU A 261      76.431  50.744  60.465  0.00  0.00            
ATOM   2827 HD21 LEU A 261      77.150  50.029  60.014  0.00  0.00            
ATOM   2828 HD22 LEU A 261      77.058  51.454  61.050  0.00  0.00            
ATOM   2829 HD23 LEU A 261      75.837  50.174  61.211  0.00  0.00            
ATOM   2830  C   LEU A 261      74.359  53.716  57.889  0.00  0.00            
ATOM   2831  O   LEU A 261      74.571  54.642  58.623  0.00  0.00            
ATOM   2832  N   ASP A 262      73.079  53.489  57.572  0.00  0.00            
ATOM   2833  HN  ASP A 262      72.920  52.687  56.997  0.00  0.00            
ATOM   2834  CA  ASP A 262      71.878  53.820  58.347  0.00  0.00            
ATOM   2835  HA  ASP A 262      71.871  54.829  58.718  0.00  0.00            
ATOM   2836  CB  ASP A 262      70.617  53.547  57.501  0.00  0.00            
ATOM   2837  HB1 ASP A 262      70.581  52.490  57.149  0.00  0.00            
ATOM   2838  HB2 ASP A 262      69.688  53.577  58.102  0.00  0.00            
ATOM   2839  CG  ASP A 262      70.318  54.478  56.317  0.00  0.00            
ATOM   2840  OD1 ASP A 262      71.064  55.442  56.015  0.00  0.00            
ATOM   2841  OD2 ASP A 262      69.243  54.278  55.703  0.00  0.00            
ATOM   2842  C   ASP A 262      71.863  52.895  59.567  0.00  0.00            
ATOM   2843  O   ASP A 262      71.848  51.629  59.478  0.00  0.00            
ATOM   2844  N   ILE A 263      71.863  53.462  60.774  0.00  0.00            
ATOM   2845  HN  ILE A 263      72.017  54.451  60.867  0.00  0.00            
ATOM   2846  CA  ILE A 263      71.631  52.658  62.011  0.00  0.00            
ATOM   2847  HA  ILE A 263      71.299  51.669  61.754  0.00  0.00            
ATOM   2848  CB  ILE A 263      72.835  52.332  62.873  0.00  0.00            
ATOM   2849  HB  ILE A 263      73.592  52.003  62.134  0.00  0.00            
ATOM   2850  CG2 ILE A 263      73.478  53.627  63.560  0.00  0.00            
ATOM   2851 HG21 ILE A 263      73.635  54.281  62.676  0.00  0.00            
ATOM   2852 HG22 ILE A 263      72.702  54.170  64.137  0.00  0.00            
ATOM   2853 HG23 ILE A 263      74.420  53.481  64.142  0.00  0.00            
ATOM   2854  CG1 ILE A 263      72.623  51.302  64.002  0.00  0.00            
ATOM   2855 HG11 ILE A 263      73.379  51.455  64.806  0.00  0.00            
ATOM   2856 HG12 ILE A 263      71.681  51.441  64.566  0.00  0.00            
ATOM   2857  CD  ILE A 263      72.944  49.892  63.515  0.00  0.00            
ATOM   2858  HD1 ILE A 263      72.149  49.653  62.773  0.00  0.00            
ATOM   2859  HD2 ILE A 263      73.941  49.804  63.043  0.00  0.00            
ATOM   2860  HD3 ILE A 263      72.809  49.133  64.315  0.00  0.00            
ATOM   2861  C   ILE A 263      70.564  53.365  62.818  0.00  0.00            
ATOM   2862  O   ILE A 263      70.495  54.586  62.943  0.00  0.00            
ATOM   2863  N   GLN A 264      69.775  52.519  63.463  0.00  0.00            
ATOM   2864  HN  GLN A 264      70.168  51.599  63.458  0.00  0.00            
ATOM   2865  CA  GLN A 264      68.501  53.007  64.094  0.00  0.00            
ATOM   2866  HA  GLN A 264      68.153  53.992  63.808  0.00  0.00            
ATOM   2867  CB  GLN A 264      67.369  52.168  63.487  0.00  0.00            
ATOM   2868  HB1 GLN A 264      67.551  51.123  63.804  0.00  0.00            
ATOM   2869  HB2 GLN A 264      66.408  52.435  63.973  0.00  0.00            
ATOM   2870  CG  GLN A 264      67.358  51.990  61.999  0.00  0.00            
ATOM   2871  HG1 GLN A 264      68.196  51.438  61.518  0.00  0.00            
ATOM   2872  HG2 GLN A 264      66.416  51.467  61.692  0.00  0.00            
ATOM   2873  CD  GLN A 264      67.412  53.388  61.291  0.00  0.00            
ATOM   2874  OE1 GLN A 264      68.344  53.590  60.519  0.00  0.00            
ATOM   2875  NE2 GLN A 264      66.407  54.296  61.530  0.00  0.00            
ATOM   2876 HE21 GLN A 264      65.655  53.956  62.102  0.00  0.00            
ATOM   2877 HE22 GLN A 264      66.416  55.220  61.143  0.00  0.00            
ATOM   2878  C   GLN A 264      68.591  52.773  65.629  0.00  0.00            
ATOM   2879  O   GLN A 264      67.551  52.829  66.250  0.00  0.00            
ATOM   2880  N   LEU A 265      69.821  52.794  66.214  0.00  0.00            
ATOM   2881  HN  LEU A 265      70.670  52.692  65.712  0.00  0.00            
ATOM   2882  CA  LEU A 265      70.005  53.060  67.591  0.00  0.00            
ATOM   2883  HA  LEU A 265      69.517  52.277  68.155  0.00  0.00            
ATOM   2884  CB  LEU A 265      71.557  52.961  67.845  0.00  0.00            
ATOM   2885  HB1 LEU A 265      72.095  53.511  67.045  0.00  0.00            
ATOM   2886  HB2 LEU A 265      71.913  53.400  68.794  0.00  0.00            
ATOM   2887  CG  LEU A 265      72.178  51.550  67.631  0.00  0.00            
ATOM   2888  HG  LEU A 265      71.892  51.068  66.669  0.00  0.00            
ATOM   2889  CD1 LEU A 265      73.724  51.642  67.674  0.00  0.00            
ATOM   2890 HD11 LEU A 265      74.018  52.374  66.877  0.00  0.00            
ATOM   2891 HD12 LEU A 265      74.086  52.031  68.647  0.00  0.00            
ATOM   2892 HD13 LEU A 265      74.296  50.699  67.564  0.00  0.00            
ATOM   2893  CD2 LEU A 265      71.692  50.713  68.760  0.00  0.00            
ATOM   2894 HD21 LEU A 265      72.361  49.824  68.846  0.00  0.00            
ATOM   2895 HD22 LEU A 265      71.838  51.222  69.740  0.00  0.00            
ATOM   2896 HD23 LEU A 265      70.683  50.280  68.594  0.00  0.00            
ATOM   2897  C   LEU A 265      69.522  54.458  68.097  0.00  0.00            
ATOM   2898  O   LEU A 265      69.788  55.498  67.433  0.00  0.00            
ATOM   2899  N   PRO A 266      68.827  54.603  69.231  0.00  0.00            
ATOM   2900  CD  PRO A 266      67.963  53.547  69.820  0.00  0.00            
ATOM   2901  HD1 PRO A 266      68.632  52.872  70.397  0.00  0.00            
ATOM   2902  HD2 PRO A 266      67.315  53.012  69.094  0.00  0.00            
ATOM   2903  CA  PRO A 266      68.579  55.831  69.974  0.00  0.00            
ATOM   2904  HA  PRO A 266      67.845  56.286  69.333  0.00  0.00            
ATOM   2905  CB  PRO A 266      67.923  55.371  71.303  0.00  0.00            
ATOM   2906  HB1 PRO A 266      68.641  55.054  72.086  0.00  0.00            
ATOM   2907  HB2 PRO A 266      67.293  56.135  71.809  0.00  0.00            
ATOM   2908  CG  PRO A 266      67.046  54.187  70.843  0.00  0.00            
ATOM   2909  HG1 PRO A 266      66.782  53.465  71.642  0.00  0.00            
ATOM   2910  HG2 PRO A 266      66.077  54.617  70.506  0.00  0.00            
ATOM   2911  C   PRO A 266      69.830  56.774  70.144  0.00  0.00            
ATOM   2912  O   PRO A 266      70.945  56.411  70.317  0.00  0.00            
ATOM   2913  N   ILE A 267      69.577  58.127  70.117  0.00  0.00            
ATOM   2914  HN  ILE A 267      68.706  58.451  69.753  0.00  0.00            
ATOM   2915  CA  ILE A 267      70.506  59.098  70.572  0.00  0.00            
ATOM   2916  HA  ILE A 267      71.488  58.973  70.141  0.00  0.00            
ATOM   2917  CB  ILE A 267      70.166  60.501  70.024  0.00  0.00            
ATOM   2918  HB  ILE A 267      69.381  60.840  70.740  0.00  0.00            
ATOM   2919  CG2 ILE A 267      71.443  61.383  70.208  0.00  0.00            
ATOM   2920 HG21 ILE A 267      72.173  61.054  69.437  0.00  0.00            
ATOM   2921 HG22 ILE A 267      71.240  62.474  70.189  0.00  0.00            
ATOM   2922 HG23 ILE A 267      71.898  61.158  71.198  0.00  0.00            
ATOM   2923  CG1 ILE A 267      69.593  60.574  68.661  0.00  0.00            
ATOM   2924 HG11 ILE A 267      68.646  59.985  68.648  0.00  0.00            
ATOM   2925 HG12 ILE A 267      69.459  61.666  68.526  0.00  0.00            
ATOM   2926  CD  ILE A 267      70.481  60.097  67.457  0.00  0.00            
ATOM   2927  HD1 ILE A 267      71.326  60.820  67.446  0.00  0.00            
ATOM   2928  HD2 ILE A 267      70.940  59.091  67.603  0.00  0.00            
ATOM   2929  HD3 ILE A 267      70.088  60.268  66.425  0.00  0.00            
ATOM   2930  C   ILE A 267      70.695  59.050  72.105  0.00  0.00            
ATOM   2931  O   ILE A 267      69.871  59.386  72.929  0.00  0.00            
ATOM   2932  N   ILE A 268      71.958  58.673  72.562  0.00  0.00            
ATOM   2933  HN  ILE A 268      72.657  58.509  71.880  0.00  0.00            
ATOM   2934  CA  ILE A 268      72.387  58.849  73.971  0.00  0.00            
ATOM   2935  HA  ILE A 268      71.536  58.928  74.625  0.00  0.00            
ATOM   2936  CB  ILE A 268      73.126  57.608  74.511  0.00  0.00            
ATOM   2937  HB  ILE A 268      74.041  57.448  73.896  0.00  0.00            
ATOM   2938  CG2 ILE A 268      73.637  57.871  75.943  0.00  0.00            
ATOM   2939 HG21 ILE A 268      74.105  56.923  76.257  0.00  0.00            
ATOM   2940 HG22 ILE A 268      74.371  58.696  75.858  0.00  0.00            
ATOM   2941 HG23 ILE A 268      72.804  58.181  76.617  0.00  0.00            
ATOM   2942  CG1 ILE A 268      72.232  56.334  74.476  0.00  0.00            
ATOM   2943 HG11 ILE A 268      71.989  56.195  73.400  0.00  0.00            
ATOM   2944 HG12 ILE A 268      72.820  55.462  74.836  0.00  0.00            
ATOM   2945  CD  ILE A 268      70.930  56.357  75.209  0.00  0.00            
ATOM   2946  HD1 ILE A 268      70.578  55.305  75.305  0.00  0.00            
ATOM   2947  HD2 ILE A 268      70.889  56.924  76.162  0.00  0.00            
ATOM   2948  HD3 ILE A 268      70.170  56.801  74.516  0.00  0.00            
ATOM   2949  C   ILE A 268      73.101  60.243  74.057  0.00  0.00            
ATOM   2950  O   ILE A 268      73.899  60.638  73.185  0.00  0.00            
ATOM   2951  N   SER A 269      72.725  61.115  74.969  0.00  0.00            
ATOM   2952  HN  SER A 269      72.029  60.846  75.632  0.00  0.00            
ATOM   2953  CA  SER A 269      73.191  62.508  75.015  0.00  0.00            
ATOM   2954  HA  SER A 269      74.165  62.634  74.572  0.00  0.00            
ATOM   2955  CB  SER A 269      72.275  63.561  74.331  0.00  0.00            
ATOM   2956  HB1 SER A 269      72.831  64.521  74.416  0.00  0.00            
ATOM   2957  HB2 SER A 269      72.044  63.262  73.283  0.00  0.00            
ATOM   2958  OG  SER A 269      71.015  63.709  74.990  0.00  0.00            
ATOM   2959  HG1 SER A 269      70.475  62.978  74.694  0.00  0.00            
ATOM   2960  C   SER A 269      73.452  62.907  76.512  0.00  0.00            
ATOM   2961  O   SER A 269      73.297  62.062  77.385  0.00  0.00            
ATOM   2962  N   ASP A 270      73.912  64.142  76.807  0.00  0.00            
ATOM   2963  HN  ASP A 270      74.234  64.766  76.107  0.00  0.00            
ATOM   2964  CA  ASP A 270      73.981  64.677  78.261  0.00  0.00            
ATOM   2965  HA  ASP A 270      74.196  63.856  78.921  0.00  0.00            
ATOM   2966  CB  ASP A 270      75.013  65.753  78.478  0.00  0.00            
ATOM   2967  HB1 ASP A 270      74.845  66.536  77.713  0.00  0.00            
ATOM   2968  HB2 ASP A 270      75.016  66.259  79.467  0.00  0.00            
ATOM   2969  CG  ASP A 270      76.387  65.206  78.198  0.00  0.00            
ATOM   2970  OD1 ASP A 270      76.645  63.963  78.220  0.00  0.00            
ATOM   2971  OD2 ASP A 270      77.245  66.043  78.081  0.00  0.00            
ATOM   2972  C   ASP A 270      72.588  65.194  78.752  0.00  0.00            
ATOM   2973  O   ASP A 270      72.278  65.283  79.939  0.00  0.00            
ATOM   2974  N   ASP A 271      71.693  65.553  77.822  0.00  0.00            
ATOM   2975  HN  ASP A 271      71.774  65.643  76.830  0.00  0.00            
ATOM   2976  CA  ASP A 271      70.301  65.970  78.117  0.00  0.00            
ATOM   2977  HA  ASP A 271      70.300  66.495  79.054  0.00  0.00            
ATOM   2978  CB  ASP A 271      69.602  66.853  77.015  0.00  0.00            
ATOM   2979  HB1 ASP A 271      69.698  66.342  76.034  0.00  0.00            
ATOM   2980  HB2 ASP A 271      68.527  67.033  77.245  0.00  0.00            
ATOM   2981  CG  ASP A 271      70.047  68.247  76.819  0.00  0.00            
ATOM   2982  OD1 ASP A 271      69.546  68.989  75.920  0.00  0.00            
ATOM   2983  OD2 ASP A 271      70.840  68.692  77.691  0.00  0.00            
ATOM   2984  C   ASP A 271      69.396  64.704  78.231  0.00  0.00            
ATOM   2985  O   ASP A 271      68.381  64.700  78.876  0.00  0.00            
ATOM   2986  N   PHE A 272      69.910  63.530  77.837  0.00  0.00            
ATOM   2987  HN  PHE A 272      70.706  63.447  77.249  0.00  0.00            
ATOM   2988  CA  PHE A 272      69.306  62.163  78.019  0.00  0.00            
ATOM   2989  HA  PHE A 272      68.433  62.173  77.380  0.00  0.00            
ATOM   2990  CB  PHE A 272      70.260  61.029  77.415  0.00  0.00            
ATOM   2991  HB1 PHE A 272      70.172  61.203  76.326  0.00  0.00            
ATOM   2992  HB2 PHE A 272      71.338  61.250  77.607  0.00  0.00            
ATOM   2993  CG  PHE A 272      69.916  59.565  77.693  0.00  0.00            
ATOM   2994  CD1 PHE A 272      69.088  58.832  76.853  0.00  0.00            
ATOM   2995  HD1 PHE A 272      68.685  59.321  75.984  0.00  0.00            
ATOM   2996  CE1 PHE A 272      68.649  57.611  77.312  0.00  0.00            
ATOM   2997  HE1 PHE A 272      67.919  57.153  76.656  0.00  0.00            
ATOM   2998  CZ  PHE A 272      69.149  56.946  78.387  0.00  0.00            
ATOM   2999  HZ  PHE A 272      68.923  55.901  78.543  0.00  0.00            
ATOM   3000  CD2 PHE A 272      70.457  58.960  78.789  0.00  0.00            
ATOM   3001  HD2 PHE A 272      71.108  59.483  79.475  0.00  0.00            
ATOM   3002  CE2 PHE A 272      70.062  57.621  79.147  0.00  0.00            
ATOM   3003  HE2 PHE A 272      70.526  57.149  80.009  0.00  0.00            
ATOM   3004  C   PHE A 272      68.945  61.766  79.467  0.00  0.00            
ATOM   3005  O   PHE A 272      67.843  61.343  79.856  0.00  0.00            
ATOM   3006  N   LYS A 273      69.863  61.988  80.420  0.00  0.00            
ATOM   3007  HN  LYS A 273      70.808  62.281  80.307  0.00  0.00            
ATOM   3008  CA  LYS A 273      69.458  61.871  81.811  0.00  0.00            
ATOM   3009  HA  LYS A 273      69.110  60.857  81.865  0.00  0.00            
ATOM   3010  CB  LYS A 273      70.689  62.120  82.766  0.00  0.00            
ATOM   3011  HB1 LYS A 273      70.297  61.812  83.756  0.00  0.00            
ATOM   3012  HB2 LYS A 273      71.479  61.417  82.430  0.00  0.00            
ATOM   3013  CG  LYS A 273      71.194  63.502  82.826  0.00  0.00            
ATOM   3014  HG1 LYS A 273      71.192  64.039  81.856  0.00  0.00            
ATOM   3015  HG2 LYS A 273      70.512  64.065  83.489  0.00  0.00            
ATOM   3016  CD  LYS A 273      72.619  63.645  83.410  0.00  0.00            
ATOM   3017  HD1 LYS A 273      72.551  63.112  84.385  0.00  0.00            
ATOM   3018  HD2 LYS A 273      73.255  62.919  82.852  0.00  0.00            
ATOM   3019  CE  LYS A 273      73.116  65.074  83.608  0.00  0.00            
ATOM   3020  HE1 LYS A 273      72.415  65.637  84.259  0.00  0.00            
ATOM   3021  HE2 LYS A 273      74.078  65.096  84.152  0.00  0.00            
ATOM   3022  NZ  LYS A 273      73.423  65.702  82.325  0.00  0.00            
ATOM   3023  HZ1 LYS A 273      73.593  66.690  82.610  0.00  0.00            
ATOM   3024  HZ2 LYS A 273      74.248  65.215  81.920  0.00  0.00            
ATOM   3025  HZ3 LYS A 273      72.677  65.683  81.596  0.00  0.00            
ATOM   3026  C   LYS A 273      68.261  62.678  82.272  0.00  0.00            
ATOM   3027  O   LYS A 273      67.452  62.233  83.126  0.00  0.00            
ATOM   3028  N   PHE A 274      67.911  63.851  81.725  0.00  0.00            
ATOM   3029  HN  PHE A 274      68.255  64.155  80.832  0.00  0.00            
ATOM   3030  CA  PHE A 274      66.735  64.523  82.103  0.00  0.00            
ATOM   3031  HA  PHE A 274      66.476  64.373  83.145  0.00  0.00            
ATOM   3032  CB  PHE A 274      66.953  65.988  81.906  0.00  0.00            
ATOM   3033  HB1 PHE A 274      67.139  66.311  80.860  0.00  0.00            
ATOM   3034  HB2 PHE A 274      66.059  66.518  82.314  0.00  0.00            
ATOM   3035  CG  PHE A 274      68.089  66.488  82.792  0.00  0.00            
ATOM   3036  CD1 PHE A 274      68.221  66.235  84.160  0.00  0.00            
ATOM   3037  HD1 PHE A 274      67.446  65.682  84.661  0.00  0.00            
ATOM   3038  CE1 PHE A 274      69.311  66.709  84.862  0.00  0.00            
ATOM   3039  HE1 PHE A 274      69.369  66.504  85.921  0.00  0.00            
ATOM   3040  CZ  PHE A 274      70.387  67.297  84.132  0.00  0.00            
ATOM   3041  HZ  PHE A 274      71.147  67.713  84.772  0.00  0.00            
ATOM   3042  CD2 PHE A 274      69.060  67.304  82.112  0.00  0.00            
ATOM   3043  HD2 PHE A 274      68.881  67.575  81.081  0.00  0.00            
ATOM   3044  CE2 PHE A 274      70.195  67.717  82.831  0.00  0.00            
ATOM   3045  HE2 PHE A 274      70.980  68.290  82.351  0.00  0.00            
ATOM   3046  C   PHE A 274      65.463  63.967  81.391  0.00  0.00            
ATOM   3047  O   PHE A 274      64.347  64.141  81.889  0.00  0.00            
ATOM   3048  N   GLN A 275      65.558  63.434  80.149  0.00  0.00            
ATOM   3049  HN  GLN A 275      66.457  63.494  79.723  0.00  0.00            
ATOM   3050  CA  GLN A 275      64.510  62.565  79.611  0.00  0.00            
ATOM   3051  HA  GLN A 275      63.598  63.133  79.513  0.00  0.00            
ATOM   3052  CB  GLN A 275      64.967  62.009  78.217  0.00  0.00            
ATOM   3053  HB1 GLN A 275      65.850  61.339  78.248  0.00  0.00            
ATOM   3054  HB2 GLN A 275      64.044  61.421  78.025  0.00  0.00            
ATOM   3055  CG  GLN A 275      64.977  63.081  77.130  0.00  0.00            
ATOM   3056  HG1 GLN A 275      65.860  63.757  77.244  0.00  0.00            
ATOM   3057  HG2 GLN A 275      65.209  62.663  76.125  0.00  0.00            
ATOM   3058  CD  GLN A 275      63.719  63.949  77.121  0.00  0.00            
ATOM   3059  OE1 GLN A 275      63.647  65.098  77.631  0.00  0.00            
ATOM   3060  NE2 GLN A 275      62.599  63.529  76.464  0.00  0.00            
ATOM   3061 HE21 GLN A 275      62.737  62.696  75.924  0.00  0.00            
ATOM   3062 HE22 GLN A 275      61.890  64.203  76.256  0.00  0.00            
ATOM   3063  C   GLN A 275      64.094  61.308  80.404  0.00  0.00            
ATOM   3064  O   GLN A 275      62.920  61.011  80.621  0.00  0.00            
ATOM   3065  N   VAL A 276      65.063  60.589  80.966  0.00  0.00            
ATOM   3066  HN  VAL A 276      65.999  60.782  80.657  0.00  0.00            
ATOM   3067  CA  VAL A 276      64.910  59.448  81.925  0.00  0.00            
ATOM   3068  HA  VAL A 276      64.182  58.846  81.417  0.00  0.00            
ATOM   3069  CB  VAL A 276      66.246  58.762  82.062  0.00  0.00            
ATOM   3070  HB  VAL A 276      67.095  59.417  82.335  0.00  0.00            
ATOM   3071  CG1 VAL A 276      66.172  57.690  83.073  0.00  0.00            
ATOM   3072 HG11 VAL A 276      65.751  58.064  84.037  0.00  0.00            
ATOM   3073 HG12 VAL A 276      65.530  56.842  82.745  0.00  0.00            
ATOM   3074 HG13 VAL A 276      67.165  57.220  83.223  0.00  0.00            
ATOM   3075  CG2 VAL A 276      66.730  58.135  80.684  0.00  0.00            
ATOM   3076 HG21 VAL A 276      65.908  57.483  80.312  0.00  0.00            
ATOM   3077 HG22 VAL A 276      66.971  58.952  79.969  0.00  0.00            
ATOM   3078 HG23 VAL A 276      67.589  57.441  80.623  0.00  0.00            
ATOM   3079  C   VAL A 276      64.298  59.757  83.239  0.00  0.00            
ATOM   3080  O   VAL A 276      63.328  59.199  83.664  0.00  0.00            
ATOM   3081  N   TRP A 277      64.701  60.919  83.844  0.00  0.00            
ATOM   3082  HN  TRP A 277      65.441  61.513  83.550  0.00  0.00            
ATOM   3083  CA  TRP A 277      64.128  61.461  85.029  0.00  0.00            
ATOM   3084  HA  TRP A 277      64.018  60.678  85.762  0.00  0.00            
ATOM   3085  CB  TRP A 277      65.108  62.507  85.644  0.00  0.00            
ATOM   3086  HB1 TRP A 277      66.040  62.084  86.078  0.00  0.00            
ATOM   3087  HB2 TRP A 277      65.540  63.100  84.804  0.00  0.00            
ATOM   3088  CG  TRP A 277      64.589  63.564  86.546  0.00  0.00            
ATOM   3089  CD1 TRP A 277      64.734  63.570  87.902  0.00  0.00            
ATOM   3090  HD1 TRP A 277      65.293  62.828  88.444  0.00  0.00            
ATOM   3091  NE1 TRP A 277      64.147  64.714  88.443  0.00  0.00            
ATOM   3092  HE1 TRP A 277      63.903  64.729  89.387  0.00  0.00            
ATOM   3093  CE2 TRP A 277      63.561  65.428  87.469  0.00  0.00            
ATOM   3094  CD2 TRP A 277      63.892  64.784  86.231  0.00  0.00            
ATOM   3095  CE3 TRP A 277      63.504  65.405  84.985  0.00  0.00            
ATOM   3096  HE3 TRP A 277      63.847  65.064  84.014  0.00  0.00            
ATOM   3097  CZ3 TRP A 277      62.795  66.563  85.044  0.00  0.00            
ATOM   3098  HZ3 TRP A 277      62.381  67.011  84.157  0.00  0.00            
ATOM   3099  CZ2 TRP A 277      62.964  66.686  87.431  0.00  0.00            
ATOM   3100  HZ2 TRP A 277      62.676  67.231  88.316  0.00  0.00            
ATOM   3101  CH2 TRP A 277      62.587  67.219  86.251  0.00  0.00            
ATOM   3102  HH2 TRP A 277      62.015  68.131  86.342  0.00  0.00            
ATOM   3103  C   TRP A 277      62.706  62.004  84.762  0.00  0.00            
ATOM   3104  O   TRP A 277      61.864  61.993  85.642  0.00  0.00            
ATOM   3105  N   ARG A 278      62.478  62.587  83.501  0.00  0.00            
ATOM   3106  HN  ARG A 278      63.154  62.826  82.818  0.00  0.00            
ATOM   3107  CA  ARG A 278      61.090  63.209  83.233  0.00  0.00            
ATOM   3108  HA  ARG A 278      60.808  63.909  84.000  0.00  0.00            
ATOM   3109  CB  ARG A 278      61.168  64.047  81.912  0.00  0.00            
ATOM   3110  HB1 ARG A 278      61.877  64.867  82.146  0.00  0.00            
ATOM   3111  HB2 ARG A 278      61.593  63.487  81.059  0.00  0.00            
ATOM   3112  CG  ARG A 278      59.839  64.660  81.519  0.00  0.00            
ATOM   3113  HG1 ARG A 278      59.011  63.923  81.442  0.00  0.00            
ATOM   3114  HG2 ARG A 278      59.663  65.454  82.269  0.00  0.00            
ATOM   3115  CD  ARG A 278      59.747  65.402  80.149  0.00  0.00            
ATOM   3116  HD1 ARG A 278      58.910  66.134  80.200  0.00  0.00            
ATOM   3117  HD2 ARG A 278      60.673  65.997  80.050  0.00  0.00            
ATOM   3118  NE  ARG A 278      59.594  64.359  79.115  0.00  0.00            
ATOM   3119  HE  ARG A 278      59.099  63.521  79.350  0.00  0.00            
ATOM   3120  CZ  ARG A 278      59.599  64.669  77.805  0.00  0.00            
ATOM   3121  NH1 ARG A 278      60.025  65.790  77.330  0.00  0.00            
ATOM   3122 HH11 ARG A 278      60.490  66.391  77.988  0.00  0.00            
ATOM   3123 HH12 ARG A 278      60.198  65.948  76.361  0.00  0.00            
ATOM   3124  NH2 ARG A 278      59.047  63.824  76.971  0.00  0.00            
ATOM   3125 HH21 ARG A 278      58.938  62.905  77.360  0.00  0.00            
ATOM   3126 HH22 ARG A 278      58.963  64.115  76.027  0.00  0.00            
ATOM   3127  C   ARG A 278      59.994  62.166  83.211  0.00  0.00            
ATOM   3128  O   ARG A 278      58.896  62.371  83.740  0.00  0.00            
ATOM   3129  N   LYS A 279      60.380  61.010  82.656  0.00  0.00            
ATOM   3130  HN  LYS A 279      61.277  60.959  82.205  0.00  0.00            
ATOM   3131  CA  LYS A 279      59.699  59.725  82.587  0.00  0.00            
ATOM   3132  HA  LYS A 279      58.716  59.922  82.181  0.00  0.00            
ATOM   3133  CB  LYS A 279      60.362  58.700  81.655  0.00  0.00            
ATOM   3134  HB1 LYS A 279      61.445  58.622  81.892  0.00  0.00            
ATOM   3135  HB2 LYS A 279      59.897  57.706  81.809  0.00  0.00            
ATOM   3136  CG  LYS A 279      60.188  59.221  80.190  0.00  0.00            
ATOM   3137  HG1 LYS A 279      59.075  59.169  80.137  0.00  0.00            
ATOM   3138  HG2 LYS A 279      60.651  60.227  80.075  0.00  0.00            
ATOM   3139  CD  LYS A 279      60.947  58.429  79.183  0.00  0.00            
ATOM   3140  HD1 LYS A 279      60.681  58.825  78.179  0.00  0.00            
ATOM   3141  HD2 LYS A 279      62.037  58.621  79.206  0.00  0.00            
ATOM   3142  CE  LYS A 279      60.819  56.883  79.220  0.00  0.00            
ATOM   3143  HE1 LYS A 279      61.624  56.370  78.664  0.00  0.00            
ATOM   3144  HE2 LYS A 279      60.965  56.646  80.297  0.00  0.00            
ATOM   3145  NZ  LYS A 279      59.507  56.560  78.744  0.00  0.00            
ATOM   3146  HZ1 LYS A 279      58.788  56.607  79.490  0.00  0.00            
ATOM   3147  HZ2 LYS A 279      59.182  57.201  77.984  0.00  0.00            
ATOM   3148  HZ3 LYS A 279      59.499  55.600  78.339  0.00  0.00            
ATOM   3149  C   LYS A 279      59.455  59.088  83.956  0.00  0.00            
ATOM   3150  O   LYS A 279      58.381  58.474  84.135  0.00  0.00            
ATOM   3151  N   MET A 280      60.421  59.136  84.851  0.00  0.00            
ATOM   3152  HN  MET A 280      61.260  59.542  84.483  0.00  0.00            
ATOM   3153  CA  MET A 280      60.330  58.500  86.171  0.00  0.00            
ATOM   3154  HA  MET A 280      60.327  57.431  86.023  0.00  0.00            
ATOM   3155  CB  MET A 280      61.589  58.849  86.953  0.00  0.00            
ATOM   3156  HB1 MET A 280      62.507  58.769  86.334  0.00  0.00            
ATOM   3157  HB2 MET A 280      61.584  59.934  87.210  0.00  0.00            
ATOM   3158  CG  MET A 280      61.786  57.997  88.205  0.00  0.00            
ATOM   3159  HG1 MET A 280      60.902  58.048  88.878  0.00  0.00            
ATOM   3160  HG2 MET A 280      61.901  56.952  87.844  0.00  0.00            
ATOM   3161  SD  MET A 280      63.099  58.590  89.320  0.00  0.00            
ATOM   3162  CE  MET A 280      64.472  57.728  88.504  0.00  0.00            
ATOM   3163  HE1 MET A 280      64.454  57.878  87.411  0.00  0.00            
ATOM   3164  HE2 MET A 280      65.377  58.311  88.796  0.00  0.00            
ATOM   3165  HE3 MET A 280      64.602  56.675  88.838  0.00  0.00            
ATOM   3166  C   MET A 280      59.117  58.880  87.124  0.00  0.00            
ATOM   3167  O   MET A 280      58.554  57.965  87.799  0.00  0.00            
ATOM   3168  N   PHE A 281      58.689  60.172  87.127  0.00  0.00            
ATOM   3169  HN  PHE A 281      59.176  60.772  86.492  0.00  0.00            
ATOM   3170  CA  PHE A 281      57.647  60.778  87.931  0.00  0.00            
ATOM   3171  HA  PHE A 281      57.993  60.629  88.949  0.00  0.00            
ATOM   3172  CB  PHE A 281      57.636  62.249  87.445  0.00  0.00            
ATOM   3173  HB1 PHE A 281      58.698  62.575  87.520  0.00  0.00            
ATOM   3174  HB2 PHE A 281      57.176  62.293  86.434  0.00  0.00            
ATOM   3175  CG  PHE A 281      56.823  63.193  88.210  0.00  0.00            
ATOM   3176  CD1 PHE A 281      57.150  63.512  89.584  0.00  0.00            
ATOM   3177  HD1 PHE A 281      57.929  63.011  90.131  0.00  0.00            
ATOM   3178  CE1 PHE A 281      56.463  64.402  90.371  0.00  0.00            
ATOM   3179  HE1 PHE A 281      56.613  64.474  91.434  0.00  0.00            
ATOM   3180  CZ  PHE A 281      55.383  65.044  89.765  0.00  0.00            
ATOM   3181  HZ  PHE A 281      54.840  65.806  90.308  0.00  0.00            
ATOM   3182  CD2 PHE A 281      55.752  63.887  87.641  0.00  0.00            
ATOM   3183  HD2 PHE A 281      55.532  63.828  86.583  0.00  0.00            
ATOM   3184  CE2 PHE A 281      54.946  64.791  88.418  0.00  0.00            
ATOM   3185  HE2 PHE A 281      54.120  65.319  87.967  0.00  0.00            
ATOM   3186  C   PHE A 281      56.275  60.081  87.770  0.00  0.00            
ATOM   3187  O   PHE A 281      55.566  59.736  88.697  0.00  0.00            
ATOM   3188  N   ARG A 282      55.933  59.638  86.521  0.00  0.00            
ATOM   3189  HN  ARG A 282      56.459  59.918  85.724  0.00  0.00            
ATOM   3190  CA  ARG A 282      54.815  58.729  86.340  0.00  0.00            
ATOM   3191  HA  ARG A 282      53.952  59.303  86.637  0.00  0.00            
ATOM   3192  CB  ARG A 282      54.481  58.422  84.804  0.00  0.00            
ATOM   3193  HB1 ARG A 282      54.304  59.356  84.232  0.00  0.00            
ATOM   3194  HB2 ARG A 282      55.459  58.039  84.426  0.00  0.00            
ATOM   3195  CG  ARG A 282      53.256  57.526  84.584  0.00  0.00            
ATOM   3196  HG1 ARG A 282      53.060  57.524  83.495  0.00  0.00            
ATOM   3197  HG2 ARG A 282      53.500  56.460  84.746  0.00  0.00            
ATOM   3198  CD  ARG A 282      51.952  58.066  85.241  0.00  0.00            
ATOM   3199  HD1 ARG A 282      51.938  58.129  86.351  0.00  0.00            
ATOM   3200  HD2 ARG A 282      51.626  59.043  84.806  0.00  0.00            
ATOM   3201  NE  ARG A 282      50.889  57.084  84.827  0.00  0.00            
ATOM   3202  HE  ARG A 282      50.005  57.388  84.483  0.00  0.00            
ATOM   3203  CZ  ARG A 282      50.794  55.954  85.438  0.00  0.00            
ATOM   3204  NH1 ARG A 282      51.529  55.527  86.459  0.00  0.00            
ATOM   3205 HH11 ARG A 282      52.307  56.094  86.702  0.00  0.00            
ATOM   3206 HH12 ARG A 282      51.213  54.765  87.015  0.00  0.00            
ATOM   3207  NH2 ARG A 282      49.660  55.258  85.316  0.00  0.00            
ATOM   3208 HH21 ARG A 282      49.004  55.536  84.619  0.00  0.00            
ATOM   3209 HH22 ARG A 282      49.764  54.406  85.838  0.00  0.00            
ATOM   3210  C   ARG A 282      54.934  57.301  87.003  0.00  0.00            
ATOM   3211  O   ARG A 282      53.908  56.671  87.327  0.00  0.00            
ATOM   3212  N   ALA A 283      56.201  56.751  87.198  0.00  0.00            
ATOM   3213  HN  ALA A 283      56.971  57.360  87.045  0.00  0.00            
ATOM   3214  CA  ALA A 283      56.557  55.508  87.759  0.00  0.00            
ATOM   3215  HA  ALA A 283      55.679  54.875  87.723  0.00  0.00            
ATOM   3216  CB  ALA A 283      57.764  54.770  87.074  0.00  0.00            
ATOM   3217  HB1 ALA A 283      58.732  55.146  87.481  0.00  0.00            
ATOM   3218  HB2 ALA A 283      57.642  53.683  87.280  0.00  0.00            
ATOM   3219  HB3 ALA A 283      57.667  54.985  85.992  0.00  0.00            
ATOM   3220  C   ALA A 283      56.785  55.525  89.201  0.00  0.00            
ATOM   3221  O   ALA A 283      56.866  54.482  89.912  0.00  0.00            
ATOM   3222  N   LEU A 284      56.805  56.716  89.836  0.00  0.00            
ATOM   3223  HN  LEU A 284      56.960  57.557  89.334  0.00  0.00            
ATOM   3224  CA  LEU A 284      56.740  56.916  91.287  0.00  0.00            
ATOM   3225  HA  LEU A 284      57.153  56.003  91.676  0.00  0.00            
ATOM   3226  CB  LEU A 284      57.579  58.172  91.761  0.00  0.00            
ATOM   3227  HB1 LEU A 284      56.990  59.102  91.569  0.00  0.00            
ATOM   3228  HB2 LEU A 284      57.762  58.134  92.851  0.00  0.00            
ATOM   3229  CG  LEU A 284      58.974  58.231  91.152  0.00  0.00            
ATOM   3230  HG  LEU A 284      58.879  58.517  90.086  0.00  0.00            
ATOM   3231  CD1 LEU A 284      59.785  59.463  91.715  0.00  0.00            
ATOM   3232 HD11 LEU A 284      60.757  59.768  91.262  0.00  0.00            
ATOM   3233 HD12 LEU A 284      59.153  60.372  91.681  0.00  0.00            
ATOM   3234 HD13 LEU A 284      60.026  59.311  92.785  0.00  0.00            
ATOM   3235  CD2 LEU A 284      59.822  56.978  91.319  0.00  0.00            
ATOM   3236 HD21 LEU A 284      60.080  56.673  92.348  0.00  0.00            
ATOM   3237 HD22 LEU A 284      59.251  56.206  90.762  0.00  0.00            
ATOM   3238 HD23 LEU A 284      60.767  57.159  90.760  0.00  0.00            
ATOM   3239  C   LEU A 284      55.293  56.978  91.846  0.00  0.00            
ATOM   3240  O   LEU A 284      55.130  57.021  93.047  0.00  0.00            
ATOM   3241  N   MET A 285      54.276  56.964  90.986  0.00  0.00            
ATOM   3242  HN  MET A 285      54.525  56.829  90.038  0.00  0.00            
ATOM   3243  CA  MET A 285      52.879  57.083  91.325  0.00  0.00            
ATOM   3244  HA  MET A 285      52.763  57.864  92.061  0.00  0.00            
ATOM   3245  CB  MET A 285      51.901  57.620  90.260  0.00  0.00            
ATOM   3246  HB1 MET A 285      52.126  57.007  89.364  0.00  0.00            
ATOM   3247  HB2 MET A 285      50.839  57.429  90.509  0.00  0.00            
ATOM   3248  CG  MET A 285      52.110  59.040  89.753  0.00  0.00            
ATOM   3249  HG1 MET A 285      53.027  59.160  89.134  0.00  0.00            
ATOM   3250  HG2 MET A 285      51.301  59.183  89.011  0.00  0.00            
ATOM   3251  SD  MET A 285      52.041  60.296  91.051  0.00  0.00            
ATOM   3252  CE  MET A 285      53.081  61.496  90.087  0.00  0.00            
ATOM   3253  HE1 MET A 285      53.150  62.414  90.719  0.00  0.00            
ATOM   3254  HE2 MET A 285      54.067  61.079  89.831  0.00  0.00            
ATOM   3255  HE3 MET A 285      52.658  61.821  89.114  0.00  0.00            
ATOM   3256  C   MET A 285      52.364  55.778  92.064  0.00  0.00            
ATOM   3257  O   MET A 285      52.878  54.707  91.725  0.00  0.00            
ATOM   3258  N   PRO A 286      51.395  55.808  93.053  0.00  0.00            
ATOM   3259  CD  PRO A 286      51.025  56.960  93.770  0.00  0.00            
ATOM   3260  HD1 PRO A 286      50.433  57.618  93.100  0.00  0.00            
ATOM   3261  HD2 PRO A 286      51.856  57.525  94.227  0.00  0.00            
ATOM   3262  CA  PRO A 286      50.537  54.695  93.283  0.00  0.00            
ATOM   3263  HA  PRO A 286      51.055  53.904  93.804  0.00  0.00            
ATOM   3264  CB  PRO A 286      49.497  55.275  94.179  0.00  0.00            
ATOM   3265  HB1 PRO A 286      48.566  55.533  93.633  0.00  0.00            
ATOM   3266  HB2 PRO A 286      49.243  54.563  94.988  0.00  0.00            
ATOM   3267  CG  PRO A 286      50.135  56.481  94.871  0.00  0.00            
ATOM   3268  HG1 PRO A 286      49.314  57.180  95.095  0.00  0.00            
ATOM   3269  HG2 PRO A 286      50.661  56.128  95.782  0.00  0.00            
ATOM   3270  C   PRO A 286      49.855  54.037  92.029  0.00  0.00            
ATOM   3271  O   PRO A 286      49.720  54.657  91.004  0.00  0.00            
ATOM   3272  N   ALA A 287      49.500  52.715  92.128  0.00  0.00            
ATOM   3273  HN  ALA A 287      49.664  52.267  92.996  0.00  0.00            
ATOM   3274  CA  ALA A 287      48.860  51.846  91.128  0.00  0.00            
ATOM   3275  HA  ALA A 287      49.324  52.000  90.162  0.00  0.00            
ATOM   3276  CB  ALA A 287      48.974  50.286  91.526  0.00  0.00            
ATOM   3277  HB1 ALA A 287      50.010  49.905  91.684  0.00  0.00            
ATOM   3278  HB2 ALA A 287      48.328  50.186  92.415  0.00  0.00            
ATOM   3279  HB3 ALA A 287      48.414  49.665  90.781  0.00  0.00            
ATOM   3280  C   ALA A 287      47.403  52.266  90.986  0.00  0.00            
ATOM   3281  O   ALA A 287      46.680  52.205  91.978  0.00  0.00            
ATOM   3282  N   LEU A 288      46.964  52.629  89.729  0.00  0.00            
ATOM   3283  HN  LEU A 288      47.601  52.505  88.971  0.00  0.00            
ATOM   3284  CA  LEU A 288      45.596  52.958  89.427  0.00  0.00            
ATOM   3285  HA  LEU A 288      45.571  54.027  89.553  0.00  0.00            
ATOM   3286  CB  LEU A 288      45.378  52.684  87.838  0.00  0.00            
ATOM   3287  HB1 LEU A 288      45.542  51.604  87.613  0.00  0.00            
ATOM   3288  HB2 LEU A 288      44.298  52.812  87.608  0.00  0.00            
ATOM   3289  CG  LEU A 288      46.267  53.472  86.913  0.00  0.00            
ATOM   3290  HG  LEU A 288      47.331  53.359  87.241  0.00  0.00            
ATOM   3291  CD1 LEU A 288      46.208  52.906  85.450  0.00  0.00            
ATOM   3292 HD11 LEU A 288      45.181  53.003  85.025  0.00  0.00            
ATOM   3293 HD12 LEU A 288      46.920  53.581  84.929  0.00  0.00            
ATOM   3294 HD13 LEU A 288      46.724  51.928  85.388  0.00  0.00            
ATOM   3295  CD2 LEU A 288      45.968  54.975  87.046  0.00  0.00            
ATOM   3296 HD21 LEU A 288      44.989  55.333  86.662  0.00  0.00            
ATOM   3297 HD22 LEU A 288      46.019  55.303  88.108  0.00  0.00            
ATOM   3298 HD23 LEU A 288      46.758  55.525  86.486  0.00  0.00            
ATOM   3299  C   LEU A 288      44.453  52.367  90.253  0.00  0.00            
ATOM   3300  O   LEU A 288      44.279  51.129  90.402  0.00  0.00            
ATOM   3301  N   GLU A 289      43.576  53.324  90.801  0.00  0.00            
ATOM   3302  HN  GLU A 289      43.614  54.321  90.724  0.00  0.00            
ATOM   3303  CA  GLU A 289      42.399  52.868  91.487  0.00  0.00            
ATOM   3304  HA  GLU A 289      42.684  52.096  92.180  0.00  0.00            
ATOM   3305  CB  GLU A 289      41.709  54.091  92.106  0.00  0.00            
ATOM   3306  HB1 GLU A 289      41.625  54.786  91.242  0.00  0.00            
ATOM   3307  HB2 GLU A 289      40.637  53.870  92.347  0.00  0.00            
ATOM   3308  CG  GLU A 289      42.406  54.735  93.292  0.00  0.00            
ATOM   3309  HG1 GLU A 289      43.359  55.252  93.058  0.00  0.00            
ATOM   3310  HG2 GLU A 289      41.625  55.382  93.733  0.00  0.00            
ATOM   3311  CD  GLU A 289      42.711  53.677  94.332  0.00  0.00            
ATOM   3312  OE1 GLU A 289      43.950  53.389  94.512  0.00  0.00            
ATOM   3313  OE2 GLU A 289      41.807  53.100  95.055  0.00  0.00            
ATOM   3314  C   GLU A 289      41.448  52.167  90.565  0.00  0.00            
ATOM   3315  O   GLU A 289      41.211  52.506  89.416  0.00  0.00            
ATOM   3316  N   GLU A 290      40.747  51.154  91.155  0.00  0.00            
ATOM   3317  HN  GLU A 290      41.013  50.813  92.056  0.00  0.00            
ATOM   3318  CA  GLU A 290      40.096  50.154  90.341  0.00  0.00            
ATOM   3319  HA  GLU A 290      40.563  50.118  89.365  0.00  0.00            
ATOM   3320  CB  GLU A 290      40.291  48.802  90.976  0.00  0.00            
ATOM   3321  HB1 GLU A 290      40.088  48.871  92.061  0.00  0.00            
ATOM   3322  HB2 GLU A 290      39.639  48.065  90.451  0.00  0.00            
ATOM   3323  CG  GLU A 290      41.731  48.271  90.891  0.00  0.00            
ATOM   3324  HG1 GLU A 290      42.043  48.469  89.841  0.00  0.00            
ATOM   3325  HG2 GLU A 290      42.359  48.904  91.541  0.00  0.00            
ATOM   3326  CD  GLU A 290      41.782  46.792  91.240  0.00  0.00            
ATOM   3327  OE1 GLU A 290      41.764  46.406  92.413  0.00  0.00            
ATOM   3328  OE2 GLU A 290      41.804  46.061  90.194  0.00  0.00            
ATOM   3329  C   GLU A 290      38.658  50.496  90.044  0.00  0.00            
ATOM   3330  O   GLU A 290      37.716  49.717  90.241  0.00  0.00            
ATOM   3331  N   LEU A 291      38.402  51.731  89.611  0.00  0.00            
ATOM   3332  HN  LEU A 291      39.243  52.234  89.399  0.00  0.00            
ATOM   3333  CA  LEU A 291      37.229  52.566  89.410  0.00  0.00            
ATOM   3334  HA  LEU A 291      36.768  52.522  90.391  0.00  0.00            
ATOM   3335  CB  LEU A 291      37.635  54.026  89.097  0.00  0.00            
ATOM   3336  HB1 LEU A 291      38.220  53.976  88.150  0.00  0.00            
ATOM   3337  HB2 LEU A 291      36.758  54.646  88.838  0.00  0.00            
ATOM   3338  CG  LEU A 291      38.407  54.854  90.199  0.00  0.00            
ATOM   3339  HG  LEU A 291      39.453  54.477  90.228  0.00  0.00            
ATOM   3340  CD1 LEU A 291      38.500  56.294  89.783  0.00  0.00            
ATOM   3341 HD11 LEU A 291      38.914  56.348  88.758  0.00  0.00            
ATOM   3342 HD12 LEU A 291      37.431  56.622  89.755  0.00  0.00            
ATOM   3343 HD13 LEU A 291      39.100  56.881  90.503  0.00  0.00            
ATOM   3344  CD2 LEU A 291      37.815  54.749  91.675  0.00  0.00            
ATOM   3345 HD21 LEU A 291      36.752  55.073  91.568  0.00  0.00            
ATOM   3346 HD22 LEU A 291      37.954  53.717  92.039  0.00  0.00            
ATOM   3347 HD23 LEU A 291      38.279  55.453  92.399  0.00  0.00            
ATOM   3348  C   LEU A 291      36.196  52.090  88.501  0.00  0.00            
ATOM   3349  O   LEU A 291      36.462  51.617  87.410  0.00  0.00            
ATOM   3350  N   THR A 292      34.896  52.207  88.878  0.00  0.00            
ATOM   3351  HN  THR A 292      34.642  52.452  89.810  0.00  0.00            
ATOM   3352  CA  THR A 292      33.796  51.814  87.969  0.00  0.00            
ATOM   3353  HA  THR A 292      34.083  51.693  86.943  0.00  0.00            
ATOM   3354  CB  THR A 292      33.010  50.555  88.364  0.00  0.00            
ATOM   3355  HB  THR A 292      32.017  50.577  87.855  0.00  0.00            
ATOM   3356  OG1 THR A 292      32.904  50.373  89.740  0.00  0.00            
ATOM   3357  HG1 THR A 292      31.963  50.484  89.894  0.00  0.00            
ATOM   3358  CG2 THR A 292      33.784  49.333  87.831  0.00  0.00            
ATOM   3359 HG21 THR A 292      33.248  48.374  88.008  0.00  0.00            
ATOM   3360 HG22 THR A 292      34.002  49.383  86.741  0.00  0.00            
ATOM   3361 HG23 THR A 292      34.761  49.141  88.317  0.00  0.00            
ATOM   3362  C   THR A 292      32.865  52.999  88.191  0.00  0.00            
ATOM   3363  O   THR A 292      32.515  53.365  89.260  0.00  0.00            
ATOM   3364  N   PHE A 293      32.459  53.636  87.044  0.00  0.00            
ATOM   3365  HN  PHE A 293      32.704  53.253  86.157  0.00  0.00            
ATOM   3366  CA  PHE A 293      31.296  54.473  87.094  0.00  0.00            
ATOM   3367  HA  PHE A 293      31.426  55.357  87.702  0.00  0.00            
ATOM   3368  CB  PHE A 293      30.856  54.978  85.679  0.00  0.00            
ATOM   3369  HB1 PHE A 293      30.621  54.116  85.011  0.00  0.00            
ATOM   3370  HB2 PHE A 293      29.959  55.617  85.810  0.00  0.00            
ATOM   3371  CG  PHE A 293      31.831  55.854  84.977  0.00  0.00            
ATOM   3372  CD1 PHE A 293      31.953  57.191  85.412  0.00  0.00            
ATOM   3373  HD1 PHE A 293      31.439  57.417  86.325  0.00  0.00            
ATOM   3374  CE1 PHE A 293      32.734  58.061  84.635  0.00  0.00            
ATOM   3375  HE1 PHE A 293      32.908  59.062  84.990  0.00  0.00            
ATOM   3376  CZ  PHE A 293      33.520  57.565  83.555  0.00  0.00            
ATOM   3377  HZ  PHE A 293      34.203  58.189  82.994  0.00  0.00            
ATOM   3378  CD2 PHE A 293      32.509  55.381  83.888  0.00  0.00            
ATOM   3379  HD2 PHE A 293      32.241  54.387  83.575  0.00  0.00            
ATOM   3380  CE2 PHE A 293      33.357  56.261  83.156  0.00  0.00            
ATOM   3381  HE2 PHE A 293      33.817  55.799  82.290  0.00  0.00            
ATOM   3382  C   PHE A 293      30.021  53.917  87.687  0.00  0.00            
ATOM   3383  O   PHE A 293      29.576  52.816  87.276  0.00  0.00            
ATOM   3384  N   ASP A 294      29.350  54.660  88.582  0.00  0.00            
ATOM   3385  HN  ASP A 294      29.672  55.578  88.802  0.00  0.00            
ATOM   3386  CA  ASP A 294      28.073  54.325  89.184  0.00  0.00            
ATOM   3387  HA  ASP A 294      28.104  53.261  89.380  0.00  0.00            
ATOM   3388  CB  ASP A 294      28.124  54.871  90.617  0.00  0.00            
ATOM   3389  HB1 ASP A 294      29.025  54.388  91.041  0.00  0.00            
ATOM   3390  HB2 ASP A 294      28.269  55.977  90.643  0.00  0.00            
ATOM   3391  CG  ASP A 294      26.868  54.705  91.443  0.00  0.00            
ATOM   3392  OD1 ASP A 294      25.884  54.098  90.996  0.00  0.00            
ATOM   3393  OD2 ASP A 294      26.988  55.215  92.612  0.00  0.00            
ATOM   3394  C   ASP A 294      26.871  54.722  88.349  0.00  0.00            
ATOM   3395  O   ASP A 294      26.594  55.919  88.168  0.00  0.00            
ATOM   3396  N   PRO A 295      26.096  53.808  87.753  0.00  0.00            
ATOM   3397  CD  PRO A 295      26.449  52.465  87.656  0.00  0.00            
ATOM   3398  HD1 PRO A 295      26.065  51.933  88.557  0.00  0.00            
ATOM   3399  HD2 PRO A 295      27.536  52.250  87.760  0.00  0.00            
ATOM   3400  CA  PRO A 295      24.974  54.150  86.887  0.00  0.00            
ATOM   3401  HA  PRO A 295      25.400  54.859  86.182  0.00  0.00            
ATOM   3402  CB  PRO A 295      24.517  52.772  86.339  0.00  0.00            
ATOM   3403  HB1 PRO A 295      23.762  52.286  87.008  0.00  0.00            
ATOM   3404  HB2 PRO A 295      24.058  52.877  85.334  0.00  0.00            
ATOM   3405  CG  PRO A 295      25.853  52.039  86.327  0.00  0.00            
ATOM   3406  HG1 PRO A 295      25.590  50.957  86.280  0.00  0.00            
ATOM   3407  HG2 PRO A 295      26.447  52.281  85.416  0.00  0.00            
ATOM   3408  C   PRO A 295      23.835  54.779  87.663  0.00  0.00            
ATOM   3409  O   PRO A 295      22.923  55.374  87.061  0.00  0.00            
ATOM   3410  N   SER A 296      23.857  54.648  88.966  0.00  0.00            
ATOM   3411  HN  SER A 296      24.584  54.144  89.418  0.00  0.00            
ATOM   3412  CA  SER A 296      22.834  55.294  89.810  0.00  0.00            
ATOM   3413  HA  SER A 296      21.932  55.449  89.241  0.00  0.00            
ATOM   3414  CB  SER A 296      22.412  54.468  91.034  0.00  0.00            
ATOM   3415  HB1 SER A 296      23.333  54.283  91.615  0.00  0.00            
ATOM   3416  HB2 SER A 296      21.705  54.954  91.739  0.00  0.00            
ATOM   3417  OG  SER A 296      21.821  53.254  90.627  0.00  0.00            
ATOM   3418  HG1 SER A 296      20.864  53.260  90.674  0.00  0.00            
ATOM   3419  C   SER A 296      23.436  56.561  90.496  0.00  0.00            
ATOM   3420  O   SER A 296      23.057  57.117  91.523  0.00  0.00            
ATOM   3421  N   SER A 297      24.502  57.101  89.988  0.00  0.00            
ATOM   3422  HN  SER A 297      25.045  56.508  89.406  0.00  0.00            
ATOM   3423  CA  SER A 297      24.874  58.472  90.330  0.00  0.00            
ATOM   3424  HA  SER A 297      24.354  58.906  91.172  0.00  0.00            
ATOM   3425  CB  SER A 297      26.382  58.649  90.657  0.00  0.00            
ATOM   3426  HB1 SER A 297      26.548  59.690  91.010  0.00  0.00            
ATOM   3427  HB2 SER A 297      26.576  58.010  91.547  0.00  0.00            
ATOM   3428  OG  SER A 297      27.273  58.386  89.523  0.00  0.00            
ATOM   3429  HG1 SER A 297      27.076  57.491  89.262  0.00  0.00            
ATOM   3430  C   SER A 297      24.698  59.323  89.059  0.00  0.00            
ATOM   3431  O   SER A 297      24.594  60.575  89.139  0.00  0.00            
ATOM   3432  N   ALA A 298      24.717  58.629  87.940  0.00  0.00            
ATOM   3433  HN  ALA A 298      24.688  57.633  88.038  0.00  0.00            
ATOM   3434  CA  ALA A 298      24.784  59.125  86.585  0.00  0.00            
ATOM   3435  HA  ALA A 298      25.669  59.749  86.642  0.00  0.00            
ATOM   3436  CB  ALA A 298      24.897  57.970  85.557  0.00  0.00            
ATOM   3437  HB1 ALA A 298      25.121  58.242  84.506  0.00  0.00            
ATOM   3438  HB2 ALA A 298      25.832  57.395  85.747  0.00  0.00            
ATOM   3439  HB3 ALA A 298      24.021  57.295  85.483  0.00  0.00            
ATOM   3440  C   ALA A 298      23.603  59.923  86.204  0.00  0.00            
ATOM   3441  O   ALA A 298      22.483  59.554  86.458  0.00  0.00            
ATOM   3442  N   HIS A 299      23.821  61.117  85.589  0.00  0.00            
ATOM   3443  HN  HIS A 299      24.770  61.423  85.556  0.00  0.00            
ATOM   3444  CA  HIS A 299      22.810  62.039  85.024  0.00  0.00            
ATOM   3445  HA  HIS A 299      22.280  62.325  85.923  0.00  0.00            
ATOM   3446  CB  HIS A 299      23.389  63.360  84.490  0.00  0.00            
ATOM   3447  HB1 HIS A 299      23.829  63.824  85.404  0.00  0.00            
ATOM   3448  HB2 HIS A 299      24.228  63.170  83.801  0.00  0.00            
ATOM   3449  ND1 HIS A 299      22.168  64.307  82.522  0.00  0.00            
ATOM   3450  CG  HIS A 299      22.475  64.397  83.897  0.00  0.00            
ATOM   3451  CE1 HIS A 299      21.378  65.353  82.269  0.00  0.00            
ATOM   3452  HE1 HIS A 299      21.014  65.553  81.257  0.00  0.00            
ATOM   3453  NE2 HIS A 299      21.262  66.132  83.396  0.00  0.00            
ATOM   3454  HE2 HIS A 299      20.545  66.803  83.549  0.00  0.00            
ATOM   3455  CD2 HIS A 299      21.939  65.538  84.431  0.00  0.00            
ATOM   3456  HD2 HIS A 299      21.947  65.935  85.437  0.00  0.00            
ATOM   3457  C   HIS A 299      21.890  61.433  84.020  0.00  0.00            
ATOM   3458  O   HIS A 299      22.383  60.565  83.287  0.00  0.00            
ATOM   3459  N   PRO A 300      20.619  61.821  83.793  0.00  0.00            
ATOM   3460  CD  PRO A 300      19.907  62.679  84.750  0.00  0.00            
ATOM   3461  HD1 PRO A 300      19.984  63.754  84.461  0.00  0.00            
ATOM   3462  HD2 PRO A 300      20.240  62.552  85.806  0.00  0.00            
ATOM   3463  CA  PRO A 300      19.760  60.932  83.008  0.00  0.00            
ATOM   3464  HA  PRO A 300      20.045  59.941  83.320  0.00  0.00            
ATOM   3465  CB  PRO A 300      18.361  61.461  83.327  0.00  0.00            
ATOM   3466  HB1 PRO A 300      18.079  62.263  82.622  0.00  0.00            
ATOM   3467  HB2 PRO A 300      17.597  60.659  83.429  0.00  0.00            
ATOM   3468  CG  PRO A 300      18.469  62.188  84.644  0.00  0.00            
ATOM   3469  HG1 PRO A 300      17.707  62.972  84.798  0.00  0.00            
ATOM   3470  HG2 PRO A 300      18.215  61.486  85.463  0.00  0.00            
ATOM   3471  C   PRO A 300      19.953  60.992  81.473  0.00  0.00            
ATOM   3472  O   PRO A 300      19.427  60.178  80.701  0.00  0.00            
ATOM   3473  N   SER A 301      20.772  61.904  80.989  0.00  0.00            
ATOM   3474  HN  SER A 301      21.249  62.503  81.628  0.00  0.00            
ATOM   3475  CA  SER A 301      21.163  61.963  79.620  0.00  0.00            
ATOM   3476  HA  SER A 301      20.252  61.939  79.059  0.00  0.00            
ATOM   3477  CB  SER A 301      21.861  63.322  79.133  0.00  0.00            
ATOM   3478  HB1 SER A 301      21.962  63.196  78.033  0.00  0.00            
ATOM   3479  HB2 SER A 301      21.118  64.150  79.186  0.00  0.00            
ATOM   3480  OG  SER A 301      23.045  63.682  79.839  0.00  0.00            
ATOM   3481  HG1 SER A 301      22.812  64.043  80.697  0.00  0.00            
ATOM   3482  C   SER A 301      22.189  60.879  79.280  0.00  0.00            
ATOM   3483  O   SER A 301      22.426  60.492  78.093  0.00  0.00            
ATOM   3484  N   LEU A 302      22.920  60.341  80.287  0.00  0.00            
ATOM   3485  HN  LEU A 302      22.584  60.678  81.168  0.00  0.00            
ATOM   3486  CA  LEU A 302      24.092  59.519  80.136  0.00  0.00            
ATOM   3487  HA  LEU A 302      24.477  59.656  79.145  0.00  0.00            
ATOM   3488  CB  LEU A 302      25.045  59.715  81.404  0.00  0.00            
ATOM   3489  HB1 LEU A 302      24.500  59.493  82.348  0.00  0.00            
ATOM   3490  HB2 LEU A 302      25.926  59.050  81.334  0.00  0.00            
ATOM   3491  CG  LEU A 302      25.459  61.170  81.635  0.00  0.00            
ATOM   3492  HG  LEU A 302      24.575  61.801  81.857  0.00  0.00            
ATOM   3493  CD1 LEU A 302      26.475  61.341  82.858  0.00  0.00            
ATOM   3494 HD11 LEU A 302      27.397  60.739  82.678  0.00  0.00            
ATOM   3495 HD12 LEU A 302      26.794  62.406  82.810  0.00  0.00            
ATOM   3496 HD13 LEU A 302      26.037  61.167  83.868  0.00  0.00            
ATOM   3497  CD2 LEU A 302      26.079  61.666  80.402  0.00  0.00            
ATOM   3498 HD21 LEU A 302      26.992  61.099  80.108  0.00  0.00            
ATOM   3499 HD22 LEU A 302      25.253  61.669  79.666  0.00  0.00            
ATOM   3500 HD23 LEU A 302      26.319  62.751  80.487  0.00  0.00            
ATOM   3501  C   LEU A 302      23.706  58.101  80.087  0.00  0.00            
ATOM   3502  O   LEU A 302      22.913  57.539  80.797  0.00  0.00            
ATOM   3503  N   VAL A 303      24.613  57.366  79.389  0.00  0.00            
ATOM   3504  HN  VAL A 303      25.253  57.799  78.754  0.00  0.00            
ATOM   3505  CA  VAL A 303      24.606  55.915  79.210  0.00  0.00            
ATOM   3506  HA  VAL A 303      23.773  55.518  79.769  0.00  0.00            
ATOM   3507  CB  VAL A 303      24.304  55.403  77.807  0.00  0.00            
ATOM   3508  HB  VAL A 303      24.619  54.342  77.703  0.00  0.00            
ATOM   3509  CG1 VAL A 303      22.709  55.347  77.627  0.00  0.00            
ATOM   3510 HG11 VAL A 303      22.224  54.609  78.300  0.00  0.00            
ATOM   3511 HG12 VAL A 303      22.420  56.385  77.895  0.00  0.00            
ATOM   3512 HG13 VAL A 303      22.541  55.085  76.563  0.00  0.00            
ATOM   3513  CG2 VAL A 303      24.890  56.334  76.851  0.00  0.00            
ATOM   3514 HG21 VAL A 303      24.472  57.365  76.838  0.00  0.00            
ATOM   3515 HG22 VAL A 303      25.994  56.417  76.901  0.00  0.00            
ATOM   3516 HG23 VAL A 303      24.705  55.974  75.821  0.00  0.00            
ATOM   3517  C   VAL A 303      25.869  55.391  79.724  0.00  0.00            
ATOM   3518  O   VAL A 303      26.904  55.897  79.347  0.00  0.00            
ATOM   3519  N   VAL A 304      25.912  54.412  80.700  0.00  0.00            
ATOM   3520  HN  VAL A 304      25.055  54.057  81.074  0.00  0.00            
ATOM   3521  CA  VAL A 304      27.139  53.913  81.311  0.00  0.00            
ATOM   3522  HA  VAL A 304      27.958  54.577  81.079  0.00  0.00            
ATOM   3523  CB  VAL A 304      27.020  53.888  82.809  0.00  0.00            
ATOM   3524  HB  VAL A 304      26.228  53.221  83.204  0.00  0.00            
ATOM   3525  CG1 VAL A 304      28.293  53.420  83.472  0.00  0.00            
ATOM   3526 HG11 VAL A 304      28.406  52.332  83.244  0.00  0.00            
ATOM   3527 HG12 VAL A 304      29.170  53.994  83.099  0.00  0.00            
ATOM   3528 HG13 VAL A 304      28.220  53.683  84.548  0.00  0.00            
ATOM   3529  CG2 VAL A 304      26.747  55.328  83.339  0.00  0.00            
ATOM   3530 HG21 VAL A 304      27.502  56.026  82.921  0.00  0.00            
ATOM   3531 HG22 VAL A 304      25.753  55.720  83.043  0.00  0.00            
ATOM   3532 HG23 VAL A 304      26.699  55.301  84.452  0.00  0.00            
ATOM   3533  C   VAL A 304      27.415  52.533  80.768  0.00  0.00            
ATOM   3534  O   VAL A 304      26.557  51.613  80.849  0.00  0.00            
ATOM   3535  N   SER A 305      28.657  52.273  80.284  0.00  0.00            
ATOM   3536  HN  SER A 305      29.338  52.978  80.160  0.00  0.00            
ATOM   3537  CA  SER A 305      28.942  50.979  79.667  0.00  0.00            
ATOM   3538  HA  SER A 305      28.215  50.312  80.127  0.00  0.00            
ATOM   3539  CB  SER A 305      28.759  50.957  78.148  0.00  0.00            
ATOM   3540  HB1 SER A 305      28.958  49.984  77.659  0.00  0.00            
ATOM   3541  HB2 SER A 305      27.699  51.270  78.011  0.00  0.00            
ATOM   3542  OG  SER A 305      29.593  51.891  77.482  0.00  0.00            
ATOM   3543  HG1 SER A 305      29.312  52.751  77.820  0.00  0.00            
ATOM   3544  C   SER A 305      30.264  50.436  80.056  0.00  0.00            
ATOM   3545  O   SER A 305      31.034  51.016  80.789  0.00  0.00            
ATOM   3546  N   SER A 306      30.589  49.319  79.414  0.00  0.00            
ATOM   3547  HN  SER A 306      29.785  48.858  79.044  0.00  0.00            
ATOM   3548  CA  SER A 306      31.959  48.761  79.315  0.00  0.00            
ATOM   3549  HA  SER A 306      31.988  48.013  78.541  0.00  0.00            
ATOM   3550  CB  SER A 306      32.936  49.836  78.824  0.00  0.00            
ATOM   3551  HB1 SER A 306      32.354  50.472  78.136  0.00  0.00            
ATOM   3552  HB2 SER A 306      33.378  50.436  79.652  0.00  0.00            
ATOM   3553  OG  SER A 306      33.982  49.259  77.979  0.00  0.00            
ATOM   3554  HG1 SER A 306      33.467  49.125  77.183  0.00  0.00            
ATOM   3555  C   SER A 306      32.500  48.168  80.671  0.00  0.00            
ATOM   3556  O   SER A 306      33.644  48.230  80.967  0.00  0.00            
ATOM   3557  N   SER A 307      31.657  47.512  81.463  0.00  0.00            
ATOM   3558  HN  SER A 307      30.767  47.206  81.129  0.00  0.00            
ATOM   3559  CA  SER A 307      31.865  47.032  82.788  0.00  0.00            
ATOM   3560  HA  SER A 307      30.901  46.551  82.909  0.00  0.00            
ATOM   3561  CB  SER A 307      33.079  46.143  82.955  0.00  0.00            
ATOM   3562  HB1 SER A 307      33.992  46.754  82.774  0.00  0.00            
ATOM   3563  HB2 SER A 307      33.101  45.750  84.001  0.00  0.00            
ATOM   3564  OG  SER A 307      33.142  45.103  81.988  0.00  0.00            
ATOM   3565  HG1 SER A 307      33.216  45.439  81.093  0.00  0.00            
ATOM   3566  C   SER A 307      31.910  48.202  83.858  0.00  0.00            
ATOM   3567  O   SER A 307      32.200  47.983  85.036  0.00  0.00            
ATOM   3568  N   GLY A 308      31.574  49.419  83.410  0.00  0.00            
ATOM   3569  HN  GLY A 308      31.508  49.607  82.432  0.00  0.00            
ATOM   3570  CA  GLY A 308      31.496  50.717  84.083  0.00  0.00            
ATOM   3571  HA1 GLY A 308      30.768  51.307  83.556  0.00  0.00            
ATOM   3572  HA2 GLY A 308      31.238  50.586  85.124  0.00  0.00            
ATOM   3573  C   GLY A 308      32.781  51.520  83.870  0.00  0.00            
ATOM   3574  O   GLY A 308      33.183  52.362  84.692  0.00  0.00            
ATOM   3575  N   ARG A 309      33.478  51.289  82.800  0.00  0.00            
ATOM   3576  HN  ARG A 309      33.163  50.553  82.190  0.00  0.00            
ATOM   3577  CA  ARG A 309      34.733  51.840  82.316  0.00  0.00            
ATOM   3578  HA  ARG A 309      35.092  52.405  83.169  0.00  0.00            
ATOM   3579  CB  ARG A 309      35.710  50.720  81.814  0.00  0.00            
ATOM   3580  HB1 ARG A 309      35.167  50.080  81.091  0.00  0.00            
ATOM   3581  HB2 ARG A 309      36.689  51.130  81.457  0.00  0.00            
ATOM   3582  CG  ARG A 309      36.070  49.745  82.965  0.00  0.00            
ATOM   3583  HG1 ARG A 309      35.146  49.285  83.369  0.00  0.00            
ATOM   3584  HG2 ARG A 309      36.768  48.966  82.615  0.00  0.00            
ATOM   3585  CD  ARG A 309      36.788  50.430  84.170  0.00  0.00            
ATOM   3586  HD1 ARG A 309      36.154  51.165  84.708  0.00  0.00            
ATOM   3587  HD2 ARG A 309      37.068  49.639  84.904  0.00  0.00            
ATOM   3588  NE  ARG A 309      38.122  51.000  83.722  0.00  0.00            
ATOM   3589  HE  ARG A 309      38.524  50.780  82.830  0.00  0.00            
ATOM   3590  CZ  ARG A 309      39.089  51.287  84.595  0.00  0.00            
ATOM   3591  NH1 ARG A 309      38.890  51.504  85.844  0.00  0.00            
ATOM   3592 HH11 ARG A 309      38.059  51.099  86.232  0.00  0.00            
ATOM   3593 HH12 ARG A 309      39.653  51.519  86.484  0.00  0.00            
ATOM   3594  NH2 ARG A 309      40.290  51.428  84.077  0.00  0.00            
ATOM   3595 HH21 ARG A 309      40.336  51.370  83.079  0.00  0.00            
ATOM   3596 HH22 ARG A 309      40.959  51.829  84.721  0.00  0.00            
ATOM   3597  C   ARG A 309      34.552  52.859  81.207  0.00  0.00            
ATOM   3598  O   ARG A 309      35.483  53.350  80.601  0.00  0.00            
ATOM   3599  N   ARG A 310      33.281  53.159  80.804  0.00  0.00            
ATOM   3600  HN  ARG A 310      32.523  52.565  81.067  0.00  0.00            
ATOM   3601  CA  ARG A 310      33.014  54.171  79.880  0.00  0.00            
ATOM   3602  HA  ARG A 310      33.843  54.861  79.798  0.00  0.00            
ATOM   3603  CB  ARG A 310      32.931  53.557  78.438  0.00  0.00            
ATOM   3604  HB1 ARG A 310      33.833  52.936  78.256  0.00  0.00            
ATOM   3605  HB2 ARG A 310      32.126  52.792  78.444  0.00  0.00            
ATOM   3606  CG  ARG A 310      32.812  54.582  77.313  0.00  0.00            
ATOM   3607  HG1 ARG A 310      31.856  55.140  77.383  0.00  0.00            
ATOM   3608  HG2 ARG A 310      33.663  55.271  77.444  0.00  0.00            
ATOM   3609  CD  ARG A 310      32.910  53.970  75.865  0.00  0.00            
ATOM   3610  HD1 ARG A 310      32.681  54.705  75.078  0.00  0.00            
ATOM   3611  HD2 ARG A 310      33.906  53.542  75.611  0.00  0.00            
ATOM   3612  NE  ARG A 310      31.910  52.902  75.631  0.00  0.00            
ATOM   3613  HE  ARG A 310      31.270  52.664  76.357  0.00  0.00            
ATOM   3614  CZ  ARG A 310      31.923  52.043  74.620  0.00  0.00            
ATOM   3615  NH1 ARG A 310      32.904  52.079  73.780  0.00  0.00            
ATOM   3616 HH11 ARG A 310      33.619  52.772  73.860  0.00  0.00            
ATOM   3617 HH12 ARG A 310      32.868  51.444  73.005  0.00  0.00            
ATOM   3618  NH2 ARG A 310      31.001  51.092  74.597  0.00  0.00            
ATOM   3619 HH21 ARG A 310      30.194  51.136  75.186  0.00  0.00            
ATOM   3620 HH22 ARG A 310      31.072  50.346  73.937  0.00  0.00            
ATOM   3621  C   ARG A 310      31.737  54.884  80.168  0.00  0.00            
ATOM   3622  O   ARG A 310      30.836  54.278  80.702  0.00  0.00            
ATOM   3623  N   VAL A 311      31.659  56.173  79.797  0.00  0.00            
ATOM   3624  HN  VAL A 311      32.423  56.712  79.437  0.00  0.00            
ATOM   3625  CA  VAL A 311      30.355  56.893  79.782  0.00  0.00            
ATOM   3626  HA  VAL A 311      29.561  56.168  79.797  0.00  0.00            
ATOM   3627  CB  VAL A 311      30.108  57.684  81.049  0.00  0.00            
ATOM   3628  HB  VAL A 311      30.251  57.069  81.964  0.00  0.00            
ATOM   3629  CG1 VAL A 311      31.221  58.766  81.261  0.00  0.00            
ATOM   3630 HG11 VAL A 311      32.210  58.266  81.191  0.00  0.00            
ATOM   3631 HG12 VAL A 311      31.187  59.469  80.410  0.00  0.00            
ATOM   3632 HG13 VAL A 311      31.044  59.378  82.181  0.00  0.00            
ATOM   3633  CG2 VAL A 311      28.615  58.040  81.198  0.00  0.00            
ATOM   3634 HG21 VAL A 311      27.874  57.229  81.132  0.00  0.00            
ATOM   3635 HG22 VAL A 311      28.511  58.433  82.225  0.00  0.00            
ATOM   3636 HG23 VAL A 311      28.270  58.867  80.538  0.00  0.00            
ATOM   3637  C   VAL A 311      30.146  57.696  78.531  0.00  0.00            
ATOM   3638  O   VAL A 311      31.077  58.290  77.980  0.00  0.00            
ATOM   3639  N   GLU A 312      28.919  57.761  78.072  0.00  0.00            
ATOM   3640  HN  GLU A 312      28.114  57.429  78.559  0.00  0.00            
ATOM   3641  CA  GLU A 312      28.622  58.511  76.888  0.00  0.00            
ATOM   3642  HA  GLU A 312      29.432  59.195  76.664  0.00  0.00            
ATOM   3643  CB  GLU A 312      28.555  57.634  75.621  0.00  0.00            
ATOM   3644  HB1 GLU A 312      27.769  56.854  75.750  0.00  0.00            
ATOM   3645  HB2 GLU A 312      28.154  58.214  74.768  0.00  0.00            
ATOM   3646  CG  GLU A 312      29.883  57.009  75.121  0.00  0.00            
ATOM   3647  HG1 GLU A 312      30.746  57.701  75.112  0.00  0.00            
ATOM   3648  HG2 GLU A 312      30.264  56.136  75.685  0.00  0.00            
ATOM   3649  CD  GLU A 312      29.696  56.437  73.619  0.00  0.00            
ATOM   3650  OE1 GLU A 312      29.339  57.171  72.671  0.00  0.00            
ATOM   3651  OE2 GLU A 312      29.832  55.194  73.520  0.00  0.00            
ATOM   3652  C   GLU A 312      27.338  59.181  77.107  0.00  0.00            
ATOM   3653  O   GLU A 312      26.544  58.702  77.884  0.00  0.00            
ATOM   3654  N   CYS A 313      27.207  60.401  76.484  0.00  0.00            
ATOM   3655  HN  CYS A 313      27.912  60.659  75.823  0.00  0.00            
ATOM   3656  CA  CYS A 313      26.012  61.224  76.422  0.00  0.00            
ATOM   3657  HA  CYS A 313      25.493  61.141  77.361  0.00  0.00            
ATOM   3658  CB  CYS A 313      26.403  62.714  76.318  0.00  0.00            
ATOM   3659  HB1 CYS A 313      27.047  62.956  77.199  0.00  0.00            
ATOM   3660  HB2 CYS A 313      26.974  62.825  75.372  0.00  0.00            
ATOM   3661  SG  CYS A 313      24.960  63.850  76.261  0.00  0.00            
ATOM   3662  HG1 CYS A 313      24.825  63.827  77.578  0.00  0.00            
ATOM   3663  C   CYS A 313      25.179  60.799  75.295  0.00  0.00            
ATOM   3664  O   CYS A 313      25.685  60.576  74.231  0.00  0.00            
ATOM   3665  N   SER A 314      23.918  60.448  75.568  0.00  0.00            
ATOM   3666  HN  SER A 314      23.548  60.537  76.489  0.00  0.00            
ATOM   3667  CA  SER A 314      22.902  60.197  74.559  0.00  0.00            
ATOM   3668  HA  SER A 314      23.441  59.901  73.681  0.00  0.00            
ATOM   3669  CB  SER A 314      22.066  58.858  74.903  0.00  0.00            
ATOM   3670  HB1 SER A 314      22.775  58.042  74.646  0.00  0.00            
ATOM   3671  HB2 SER A 314      21.719  58.772  75.955  0.00  0.00            
ATOM   3672  OG  SER A 314      20.798  58.749  74.119  0.00  0.00            
ATOM   3673  HG1 SER A 314      20.173  58.272  74.667  0.00  0.00            
ATOM   3674  C   SER A 314      22.068  61.359  74.166  0.00  0.00            
ATOM   3675  O   SER A 314      21.571  61.996  75.090  0.00  0.00            
ATOM   3676  N   GLU A 315      21.738  61.646  72.901  0.00  0.00            
ATOM   3677  HN  GLU A 315      22.058  61.114  72.119  0.00  0.00            
ATOM   3678  CA  GLU A 315      20.749  62.664  72.484  0.00  0.00            
ATOM   3679  HA  GLU A 315      21.139  63.631  72.767  0.00  0.00            
ATOM   3680  CB  GLU A 315      20.605  62.600  70.960  0.00  0.00            
ATOM   3681  HB1 GLU A 315      20.482  61.565  70.570  0.00  0.00            
ATOM   3682  HB2 GLU A 315      19.774  63.125  70.438  0.00  0.00            
ATOM   3683  CG  GLU A 315      21.858  63.121  70.236  0.00  0.00            
ATOM   3684  HG1 GLU A 315      21.929  64.209  70.429  0.00  0.00            
ATOM   3685  HG2 GLU A 315      22.784  62.634  70.593  0.00  0.00            
ATOM   3686  CD  GLU A 315      21.780  62.964  68.722  0.00  0.00            
ATOM   3687  OE1 GLU A 315      21.932  61.790  68.200  0.00  0.00            
ATOM   3688  OE2 GLU A 315      21.698  63.967  68.003  0.00  0.00            
ATOM   3689  C   GLU A 315      19.330  62.485  73.067  0.00  0.00            
ATOM   3690  O   GLU A 315      18.720  63.466  73.303  0.00  0.00            
ATOM   3691  N   GLN A 316      18.772  61.210  73.108  0.00  0.00            
ATOM   3692  HN  GLN A 316      19.356  60.458  72.809  0.00  0.00            
ATOM   3693  CA  GLN A 316      17.431  60.811  73.347  0.00  0.00            
ATOM   3694  HA  GLN A 316      16.773  61.657  73.224  0.00  0.00            
ATOM   3695  CB  GLN A 316      17.009  59.713  72.385  0.00  0.00            
ATOM   3696  HB1 GLN A 316      17.660  58.830  72.569  0.00  0.00            
ATOM   3697  HB2 GLN A 316      15.973  59.411  72.632  0.00  0.00            
ATOM   3698  CG  GLN A 316      17.081  59.979  70.841  0.00  0.00            
ATOM   3699  HG1 GLN A 316      18.139  59.905  70.504  0.00  0.00            
ATOM   3700  HG2 GLN A 316      16.458  59.212  70.319  0.00  0.00            
ATOM   3701  CD  GLN A 316      16.632  61.393  70.415  0.00  0.00            
ATOM   3702  OE1 GLN A 316      15.784  61.967  71.155  0.00  0.00            
ATOM   3703  NE2 GLN A 316      17.138  62.009  69.288  0.00  0.00            
ATOM   3704 HE21 GLN A 316      17.967  61.545  68.963  0.00  0.00            
ATOM   3705 HE22 GLN A 316      16.736  62.875  68.983  0.00  0.00            
ATOM   3706  C   GLN A 316      17.445  60.163  74.746  0.00  0.00            
ATOM   3707  O   GLN A 316      16.577  59.380  75.150  0.00  0.00            
ATOM   3708  N   LYS A 317      18.403  60.608  75.560  0.00  0.00            
ATOM   3709  HN  LYS A 317      19.000  61.240  75.072  0.00  0.00            
ATOM   3710  CA  LYS A 317      18.773  60.326  76.968  0.00  0.00            
ATOM   3711  HA  LYS A 317      19.713  60.778  77.258  0.00  0.00            
ATOM   3712  CB  LYS A 317      17.669  60.942  77.927  0.00  0.00            
ATOM   3713  HB1 LYS A 317      16.749  60.327  77.807  0.00  0.00            
ATOM   3714  HB2 LYS A 317      18.014  60.845  78.983  0.00  0.00            
ATOM   3715  CG  LYS A 317      17.412  62.454  77.662  0.00  0.00            
ATOM   3716  HG1 LYS A 317      18.185  62.931  77.024  0.00  0.00            
ATOM   3717  HG2 LYS A 317      16.457  62.552  77.092  0.00  0.00            
ATOM   3718  CD  LYS A 317      17.112  63.239  78.955  0.00  0.00            
ATOM   3719  HD1 LYS A 317      16.435  62.608  79.578  0.00  0.00            
ATOM   3720  HD2 LYS A 317      18.019  63.318  79.593  0.00  0.00            
ATOM   3721  CE  LYS A 317      16.310  64.586  78.897  0.00  0.00            
ATOM   3722  HE1 LYS A 317      16.746  65.347  78.230  0.00  0.00            
ATOM   3723  HE2 LYS A 317      15.277  64.405  78.526  0.00  0.00            
ATOM   3724  NZ  LYS A 317      16.292  65.302  80.276  0.00  0.00            
ATOM   3725  HZ1 LYS A 317      15.396  65.831  80.211  0.00  0.00            
ATOM   3726  HZ2 LYS A 317      16.412  64.725  81.127  0.00  0.00            
ATOM   3727  HZ3 LYS A 317      17.030  66.023  80.337  0.00  0.00            
ATOM   3728  C   LYS A 317      19.027  58.820  77.153  0.00  0.00            
ATOM   3729  O   LYS A 317      18.986  57.986  76.197  0.00  0.00            
ATOM   3730  N   ALA A 318      19.237  58.359  78.447  0.00  0.00            
ATOM   3731  HN  ALA A 318      19.415  58.987  79.202  0.00  0.00            
ATOM   3732  CA  ALA A 318      19.254  56.929  78.740  0.00  0.00            
ATOM   3733  HA  ALA A 318      20.009  56.504  78.106  0.00  0.00            
ATOM   3734  CB  ALA A 318      19.725  56.734  80.182  0.00  0.00            
ATOM   3735  HB1 ALA A 318      18.949  57.171  80.844  0.00  0.00            
ATOM   3736  HB2 ALA A 318      19.842  55.657  80.425  0.00  0.00            
ATOM   3737  HB3 ALA A 318      20.667  57.291  80.377  0.00  0.00            
ATOM   3738  C   ALA A 318      17.898  56.183  78.614  0.00  0.00            
ATOM   3739  O   ALA A 318      16.808  56.801  78.761  0.00  0.00            
ATOM   3740  N   PRO A 319      17.882  54.839  78.358  0.00  0.00            
ATOM   3741  CD  PRO A 319      19.023  54.083  77.870  0.00  0.00            
ATOM   3742  HD1 PRO A 319      19.728  54.061  78.729  0.00  0.00            
ATOM   3743  HD2 PRO A 319      19.463  54.708  77.070  0.00  0.00            
ATOM   3744  CA  PRO A 319      16.742  53.964  78.465  0.00  0.00            
ATOM   3745  HA  PRO A 319      16.168  54.139  77.569  0.00  0.00            
ATOM   3746  CB  PRO A 319      17.413  52.567  78.385  0.00  0.00            
ATOM   3747  HB1 PRO A 319      17.679  52.109  79.352  0.00  0.00            
ATOM   3748  HB2 PRO A 319      16.812  51.817  77.834  0.00  0.00            
ATOM   3749  CG  PRO A 319      18.589  52.730  77.433  0.00  0.00            
ATOM   3750  HG1 PRO A 319      19.332  51.934  77.649  0.00  0.00            
ATOM   3751  HG2 PRO A 319      18.352  52.721  76.350  0.00  0.00            
ATOM   3752  C   PRO A 319      15.820  54.036  79.767  0.00  0.00            
ATOM   3753  O   PRO A 319      16.430  54.068  80.836  0.00  0.00            
ATOM   3754  N   PRO A 320      14.469  54.121  79.629  0.00  0.00            
ATOM   3755  CD  PRO A 320      13.753  53.494  78.571  0.00  0.00            
ATOM   3756  HD1 PRO A 320      13.814  52.397  78.741  0.00  0.00            
ATOM   3757  HD2 PRO A 320      14.103  53.680  77.534  0.00  0.00            
ATOM   3758  CA  PRO A 320      13.516  54.389  80.788  0.00  0.00            
ATOM   3759  HA  PRO A 320      13.672  55.435  81.019  0.00  0.00            
ATOM   3760  CB  PRO A 320      12.087  53.997  80.236  0.00  0.00            
ATOM   3761  HB1 PRO A 320      11.794  52.996  80.615  0.00  0.00            
ATOM   3762  HB2 PRO A 320      11.281  54.744  80.409  0.00  0.00            
ATOM   3763  CG  PRO A 320      12.312  53.948  78.750  0.00  0.00            
ATOM   3764  HG1 PRO A 320      11.597  53.248  78.278  0.00  0.00            
ATOM   3765  HG2 PRO A 320      12.202  54.932  78.240  0.00  0.00            
ATOM   3766  C   PRO A 320      13.866  53.661  82.076  0.00  0.00            
ATOM   3767  O   PRO A 320      14.174  52.440  81.979  0.00  0.00            
ATOM   3768  N   ALA A 321      13.803  54.339  83.232  0.00  0.00            
ATOM   3769  HN  ALA A 321      13.547  55.281  83.427  0.00  0.00            
ATOM   3770  CA  ALA A 321      14.226  53.795  84.467  0.00  0.00            
ATOM   3771  HA  ALA A 321      13.943  52.761  84.577  0.00  0.00            
ATOM   3772  CB  ALA A 321      15.780  53.991  84.596  0.00  0.00            
ATOM   3773  HB1 ALA A 321      16.171  53.668  85.586  0.00  0.00            
ATOM   3774  HB2 ALA A 321      16.238  53.469  83.733  0.00  0.00            
ATOM   3775  HB3 ALA A 321      15.963  55.091  84.515  0.00  0.00            
ATOM   3776  C   ALA A 321      13.523  54.608  85.537  0.00  0.00            
ATOM   3777  O   ALA A 321      12.884  55.556  85.240  0.00  0.00            
ATOM   3778  N   GLY A 322      13.568  54.286  86.842  0.00  0.00            
ATOM   3779  HN  GLY A 322      14.058  53.510  87.219  0.00  0.00            
ATOM   3780  CA  GLY A 322      13.203  55.203  87.893  0.00  0.00            
ATOM   3781  HA1 GLY A 322      12.448  55.928  87.659  0.00  0.00            
ATOM   3782  HA2 GLY A 322      12.871  54.595  88.721  0.00  0.00            
ATOM   3783  C   GLY A 322      14.459  55.925  88.264  0.00  0.00            
ATOM   3784  O   GLY A 322      15.521  55.420  88.140  0.00  0.00            
ATOM   3785  N   GLU A 323      14.298  57.169  88.793  0.00  0.00            
ATOM   3786  HN  GLU A 323      13.402  57.576  88.915  0.00  0.00            
ATOM   3787  CA  GLU A 323      15.294  57.976  89.461  0.00  0.00            
ATOM   3788  HA  GLU A 323      16.104  58.017  88.748  0.00  0.00            
ATOM   3789  CB  GLU A 323      14.826  59.431  89.674  0.00  0.00            
ATOM   3790  HB1 GLU A 323      14.519  59.830  88.687  0.00  0.00            
ATOM   3791  HB2 GLU A 323      13.918  59.290  90.295  0.00  0.00            
ATOM   3792  CG  GLU A 323      15.848  60.422  90.225  0.00  0.00            
ATOM   3793  HG1 GLU A 323      16.428  60.136  91.127  0.00  0.00            
ATOM   3794  HG2 GLU A 323      16.624  60.440  89.430  0.00  0.00            
ATOM   3795  CD  GLU A 323      15.213  61.775  90.471  0.00  0.00            
ATOM   3796  OE1 GLU A 323      15.233  62.560  89.479  0.00  0.00            
ATOM   3797  OE2 GLU A 323      14.548  61.963  91.495  0.00  0.00            
ATOM   3798  C   GLU A 323      15.873  57.397  90.719  0.00  0.00            
ATOM   3799  O   GLU A 323      15.172  57.062  91.676  0.00  0.00            
ATOM   3800  N   ASP A 324      17.187  57.415  90.879  0.00  0.00            
ATOM   3801  HN  ASP A 324      17.779  57.735  90.155  0.00  0.00            
ATOM   3802  CA  ASP A 324      17.809  57.154  92.145  0.00  0.00            
ATOM   3803  HA  ASP A 324      17.114  56.666  92.809  0.00  0.00            
ATOM   3804  CB  ASP A 324      19.137  56.353  91.945  0.00  0.00            
ATOM   3805  HB1 ASP A 324      19.769  56.881  91.204  0.00  0.00            
ATOM   3806  HB2 ASP A 324      19.595  56.249  92.959  0.00  0.00            
ATOM   3807  CG  ASP A 324      18.801  54.920  91.619  0.00  0.00            
ATOM   3808  OD1 ASP A 324      17.946  54.393  92.383  0.00  0.00            
ATOM   3809  OD2 ASP A 324      19.277  54.311  90.611  0.00  0.00            
ATOM   3810  C   ASP A 324      18.122  58.586  92.639  0.00  0.00            
ATOM   3811  O   ASP A 324      18.772  59.345  91.918  0.00  0.00            
ATOM   3812  N   PRO A 325      17.705  59.031  93.831  0.00  0.00            
ATOM   3813  CD  PRO A 325      16.969  58.158  94.822  0.00  0.00            
ATOM   3814  HD1 PRO A 325      17.399  57.158  95.065  0.00  0.00            
ATOM   3815  HD2 PRO A 325      15.897  57.929  94.661  0.00  0.00            
ATOM   3816  CA  PRO A 325      17.982  60.375  94.347  0.00  0.00            
ATOM   3817  HA  PRO A 325      17.681  61.043  93.548  0.00  0.00            
ATOM   3818  CB  PRO A 325      17.050  60.472  95.526  0.00  0.00            
ATOM   3819  HB1 PRO A 325      17.302  61.228  96.301  0.00  0.00            
ATOM   3820  HB2 PRO A 325      15.984  60.628  95.256  0.00  0.00            
ATOM   3821  CG  PRO A 325      17.141  58.998  96.018  0.00  0.00            
ATOM   3822  HG1 PRO A 325      18.083  58.831  96.581  0.00  0.00            
ATOM   3823  HG2 PRO A 325      16.452  58.686  96.825  0.00  0.00            
ATOM   3824  C   PRO A 325      19.418  60.684  94.632  0.00  0.00            
ATOM   3825  O   PRO A 325      19.773  61.754  95.159  0.00  0.00            
ATOM   3826  N   ARG A 326      20.372  59.793  94.288  0.00  0.00            
ATOM   3827  HN  ARG A 326      20.145  58.867  93.995  0.00  0.00            
ATOM   3828  CA  ARG A 326      21.819  60.160  94.340  0.00  0.00            
ATOM   3829  HA  ARG A 326      21.980  60.986  95.024  0.00  0.00            
ATOM   3830  CB  ARG A 326      22.587  58.850  94.725  0.00  0.00            
ATOM   3831  HB1 ARG A 326      22.596  58.148  93.857  0.00  0.00            
ATOM   3832  HB2 ARG A 326      23.665  58.933  94.974  0.00  0.00            
ATOM   3833  CG  ARG A 326      21.854  58.084  95.852  0.00  0.00            
ATOM   3834  HG1 ARG A 326      21.881  58.832  96.670  0.00  0.00            
ATOM   3835  HG2 ARG A 326      20.824  57.739  95.620  0.00  0.00            
ATOM   3836  CD  ARG A 326      22.713  56.858  96.400  0.00  0.00            
ATOM   3837  HD1 ARG A 326      23.715  57.188  96.732  0.00  0.00            
ATOM   3838  HD2 ARG A 326      22.339  56.325  97.302  0.00  0.00            
ATOM   3839  NE  ARG A 326      22.929  55.768  95.377  0.00  0.00            
ATOM   3840  HE  ARG A 326      23.704  55.814  94.741  0.00  0.00            
ATOM   3841  CZ  ARG A 326      22.120  54.753  95.164  0.00  0.00            
ATOM   3842  NH1 ARG A 326      21.004  54.493  95.815  0.00  0.00            
ATOM   3843 HH11 ARG A 326      20.755  55.301  96.348  0.00  0.00            
ATOM   3844 HH12 ARG A 326      20.261  54.033  95.319  0.00  0.00            
ATOM   3845  NH2 ARG A 326      22.182  53.934  94.196  0.00  0.00            
ATOM   3846 HH21 ARG A 326      23.102  53.864  93.818  0.00  0.00            
ATOM   3847 HH22 ARG A 326      21.793  53.025  94.312  0.00  0.00            
ATOM   3848  C   ARG A 326      22.256  60.588  92.966  0.00  0.00            
ATOM   3849  O   ARG A 326      23.462  60.775  92.788  0.00  0.00            
ATOM   3850  N   GLN A 327      21.392  60.611  91.965  0.00  0.00            
ATOM   3851  HN  GLN A 327      20.420  60.410  92.082  0.00  0.00            
ATOM   3852  CA  GLN A 327      21.725  60.994  90.616  0.00  0.00            
ATOM   3853  HA  GLN A 327      22.672  60.522  90.441  0.00  0.00            
ATOM   3854  CB  GLN A 327      20.755  60.456  89.504  0.00  0.00            
ATOM   3855  HB1 GLN A 327      19.722  60.522  89.914  0.00  0.00            
ATOM   3856  HB2 GLN A 327      20.823  61.082  88.595  0.00  0.00            
ATOM   3857  CG  GLN A 327      20.886  58.974  89.227  0.00  0.00            
ATOM   3858  HG1 GLN A 327      21.851  58.648  88.774  0.00  0.00            
ATOM   3859  HG2 GLN A 327      20.827  58.440  90.203  0.00  0.00            
ATOM   3860  CD  GLN A 327      19.732  58.462  88.300  0.00  0.00            
ATOM   3861  OE1 GLN A 327      18.942  57.625  88.713  0.00  0.00            
ATOM   3862  NE2 GLN A 327      19.746  58.896  87.075  0.00  0.00            
ATOM   3863 HE21 GLN A 327      20.626  59.285  86.821  0.00  0.00            
ATOM   3864 HE22 GLN A 327      18.954  58.509  86.602  0.00  0.00            
ATOM   3865  C   GLN A 327      21.974  62.554  90.577  0.00  0.00            
ATOM   3866  O   GLN A 327      21.290  63.405  91.176  0.00  0.00            
ATOM   3867  N   PHE A 328      22.976  62.963  89.790  0.00  0.00            
ATOM   3868  HN  PHE A 328      23.670  62.344  89.442  0.00  0.00            
ATOM   3869  CA  PHE A 328      23.100  64.356  89.469  0.00  0.00            
ATOM   3870  HA  PHE A 328      23.082  64.930  90.383  0.00  0.00            
ATOM   3871  CB  PHE A 328      24.502  64.661  88.788  0.00  0.00            
ATOM   3872  HB1 PHE A 328      24.696  63.933  87.976  0.00  0.00            
ATOM   3873  HB2 PHE A 328      24.605  65.711  88.412  0.00  0.00            
ATOM   3874  CG  PHE A 328      25.586  64.418  89.807  0.00  0.00            
ATOM   3875  CD1 PHE A 328      26.272  63.219  89.889  0.00  0.00            
ATOM   3876  HD1 PHE A 328      26.064  62.424  89.180  0.00  0.00            
ATOM   3877  CE1 PHE A 328      27.356  62.980  90.787  0.00  0.00            
ATOM   3878  HE1 PHE A 328      27.896  62.056  90.834  0.00  0.00            
ATOM   3879  CZ  PHE A 328      27.735  64.055  91.646  0.00  0.00            
ATOM   3880  HZ  PHE A 328      28.550  63.971  92.355  0.00  0.00            
ATOM   3881  CD2 PHE A 328      26.000  65.423  90.692  0.00  0.00            
ATOM   3882  HD2 PHE A 328      25.443  66.346  90.604  0.00  0.00            
ATOM   3883  CE2 PHE A 328      27.143  65.300  91.539  0.00  0.00            
ATOM   3884  HE2 PHE A 328      27.528  66.149  92.078  0.00  0.00            
ATOM   3885  C   PHE A 328      21.948  64.969  88.608  0.00  0.00            
ATOM   3886  O   PHE A 328      21.283  64.234  87.870  0.00  0.00            
ATOM   3887  N   ASP A 329      21.637  66.275  88.790  0.00  0.00            
ATOM   3888  HN  ASP A 329      22.211  66.789  89.431  0.00  0.00            
ATOM   3889  CA  ASP A 329      20.418  66.935  88.433  0.00  0.00            
ATOM   3890  HA  ASP A 329      19.700  66.312  87.907  0.00  0.00            
ATOM   3891  CB  ASP A 329      19.835  67.449  89.869  0.00  0.00            
ATOM   3892  HB1 ASP A 329      19.822  66.622  90.612  0.00  0.00            
ATOM   3893  HB2 ASP A 329      20.488  68.240  90.281  0.00  0.00            
ATOM   3894  CG  ASP A 329      18.398  68.016  89.671  0.00  0.00            
ATOM   3895  OD1 ASP A 329      17.747  67.619  88.677  0.00  0.00            
ATOM   3896  OD2 ASP A 329      17.862  68.792  90.525  0.00  0.00            
ATOM   3897  C   ASP A 329      20.716  68.005  87.388  0.00  0.00            
ATOM   3898  O   ASP A 329      20.456  67.783  86.225  0.00  0.00            
ATOM   3899  N   LYS A 330      21.250  69.241  87.759  0.00  0.00            
ATOM   3900  HN  LYS A 330      21.552  69.341  88.701  0.00  0.00            
ATOM   3901  CA  LYS A 330      21.515  70.346  86.770  0.00  0.00            
ATOM   3902  HA  LYS A 330      21.017  70.145  85.839  0.00  0.00            
ATOM   3903  CB  LYS A 330      21.351  71.706  87.413  0.00  0.00            
ATOM   3904  HB1 LYS A 330      22.075  71.861  88.244  0.00  0.00            
ATOM   3905  HB2 LYS A 330      21.476  72.433  86.583  0.00  0.00            
ATOM   3906  CG  LYS A 330      19.940  71.998  88.014  0.00  0.00            
ATOM   3907  HG1 LYS A 330      19.852  71.517  89.005  0.00  0.00            
ATOM   3908  HG2 LYS A 330      19.846  73.076  88.254  0.00  0.00            
ATOM   3909  CD  LYS A 330      18.731  71.513  87.172  0.00  0.00            
ATOM   3910  HD1 LYS A 330      18.526  72.173  86.300  0.00  0.00            
ATOM   3911  HD2 LYS A 330      18.992  70.510  86.770  0.00  0.00            
ATOM   3912  CE  LYS A 330      17.466  71.272  88.072  0.00  0.00            
ATOM   3913  HE1 LYS A 330      17.777  71.075  89.119  0.00  0.00            
ATOM   3914  HE2 LYS A 330      16.921  72.234  87.972  0.00  0.00            
ATOM   3915  NZ  LYS A 330      16.718  70.041  87.604  0.00  0.00            
ATOM   3916  HZ1 LYS A 330      16.593  69.929  86.576  0.00  0.00            
ATOM   3917  HZ2 LYS A 330      17.090  69.172  88.027  0.00  0.00            
ATOM   3918  HZ3 LYS A 330      15.805  70.205  88.068  0.00  0.00            
ATOM   3919  C   LYS A 330      22.948  70.251  86.363  0.00  0.00            
ATOM   3920  O   LYS A 330      23.362  70.756  85.335  0.00  0.00            
ATOM   3921  N   ALA A 331      23.737  69.351  86.960  0.00  0.00            
ATOM   3922  HN  ALA A 331      23.403  68.832  87.743  0.00  0.00            
ATOM   3923  CA  ALA A 331      25.018  68.933  86.536  0.00  0.00            
ATOM   3924  HA  ALA A 331      25.449  69.717  85.938  0.00  0.00            
ATOM   3925  CB  ALA A 331      25.928  68.651  87.835  0.00  0.00            
ATOM   3926  HB1 ALA A 331      26.903  68.183  87.571  0.00  0.00            
ATOM   3927  HB2 ALA A 331      26.127  69.608  88.365  0.00  0.00            
ATOM   3928  HB3 ALA A 331      25.487  68.006  88.637  0.00  0.00            
ATOM   3929  C   ALA A 331      24.958  67.635  85.713  0.00  0.00            
ATOM   3930  O   ALA A 331      24.548  66.581  86.156  0.00  0.00            
ATOM   3931  N   VAL A 332      25.488  67.704  84.495  0.00  0.00            
ATOM   3932  HN  VAL A 332      25.759  68.621  84.219  0.00  0.00            
ATOM   3933  CA  VAL A 332      25.540  66.507  83.584  0.00  0.00            
ATOM   3934  HA  VAL A 332      24.686  65.857  83.622  0.00  0.00            
ATOM   3935  CB  VAL A 332      25.661  66.895  82.118  0.00  0.00            
ATOM   3936  HB  VAL A 332      26.647  67.374  81.959  0.00  0.00            
ATOM   3937  CG1 VAL A 332      25.408  65.708  81.134  0.00  0.00            
ATOM   3938 HG11 VAL A 332      24.354  65.348  81.191  0.00  0.00            
ATOM   3939 HG12 VAL A 332      25.380  65.869  80.039  0.00  0.00            
ATOM   3940 HG13 VAL A 332      26.054  64.829  81.387  0.00  0.00            
ATOM   3941  CG2 VAL A 332      24.490  67.903  81.968  0.00  0.00            
ATOM   3942 HG21 VAL A 332      24.812  68.889  82.356  0.00  0.00            
ATOM   3943 HG22 VAL A 332      24.232  68.137  80.913  0.00  0.00            
ATOM   3944 HG23 VAL A 332      23.529  67.586  82.403  0.00  0.00            
ATOM   3945  C   VAL A 332      26.781  65.635  83.933  0.00  0.00            
ATOM   3946  O   VAL A 332      27.778  65.587  83.229  0.00  0.00            
ATOM   3947  N   ALA A 333      26.649  64.893  85.085  0.00  0.00            
ATOM   3948  HN  ALA A 333      25.830  65.036  85.628  0.00  0.00            
ATOM   3949  CA  ALA A 333      27.807  64.146  85.672  0.00  0.00            
ATOM   3950  HA  ALA A 333      28.650  64.066  84.998  0.00  0.00            
ATOM   3951  CB  ALA A 333      28.456  64.832  86.853  0.00  0.00            
ATOM   3952  HB1 ALA A 333      29.358  64.318  87.238  0.00  0.00            
ATOM   3953  HB2 ALA A 333      28.869  65.777  86.446  0.00  0.00            
ATOM   3954  HB3 ALA A 333      27.740  64.935  87.707  0.00  0.00            
ATOM   3955  C   ALA A 333      27.524  62.776  86.111  0.00  0.00            
ATOM   3956  O   ALA A 333      26.376  62.254  86.260  0.00  0.00            
ATOM   3957  N   VAL A 334      28.574  62.113  86.455  0.00  0.00            
ATOM   3958  HN  VAL A 334      29.473  62.528  86.352  0.00  0.00            
ATOM   3959  CA  VAL A 334      28.599  60.793  86.964  0.00  0.00            
ATOM   3960  HA  VAL A 334      27.731  60.691  87.606  0.00  0.00            
ATOM   3961  CB  VAL A 334      28.544  59.771  85.846  0.00  0.00            
ATOM   3962  HB  VAL A 334      27.648  60.066  85.261  0.00  0.00            
ATOM   3963  CG1 VAL A 334      29.755  59.976  84.975  0.00  0.00            
ATOM   3964 HG11 VAL A 334      29.815  59.292  84.110  0.00  0.00            
ATOM   3965 HG12 VAL A 334      29.798  61.030  84.604  0.00  0.00            
ATOM   3966 HG13 VAL A 334      30.673  59.721  85.550  0.00  0.00            
ATOM   3967  CG2 VAL A 334      28.520  58.294  86.380  0.00  0.00            
ATOM   3968 HG21 VAL A 334      28.445  57.481  85.631  0.00  0.00            
ATOM   3969 HG22 VAL A 334      29.451  58.139  86.971  0.00  0.00            
ATOM   3970 HG23 VAL A 334      27.678  58.256  87.111  0.00  0.00            
ATOM   3971  C   VAL A 334      29.758  60.723  87.890  0.00  0.00            
ATOM   3972  O   VAL A 334      30.754  61.431  87.730  0.00  0.00            
ATOM   3973  N   VAL A 335      29.742  59.931  88.952  0.00  0.00            
ATOM   3974  HN  VAL A 335      28.966  59.345  89.183  0.00  0.00            
ATOM   3975  CA  VAL A 335      30.911  59.573  89.732  0.00  0.00            
ATOM   3976  HA  VAL A 335      31.790  59.889  89.191  0.00  0.00            
ATOM   3977  CB  VAL A 335      30.963  60.230  91.200  0.00  0.00            
ATOM   3978  HB  VAL A 335      31.928  60.050  91.734  0.00  0.00            
ATOM   3979  CG1 VAL A 335      30.905  61.771  91.109  0.00  0.00            
ATOM   3980 HG11 VAL A 335      30.994  62.215  92.128  0.00  0.00            
ATOM   3981 HG12 VAL A 335      31.768  62.229  90.589  0.00  0.00            
ATOM   3982 HG13 VAL A 335      29.961  62.134  90.657  0.00  0.00            
ATOM   3983  CG2 VAL A 335      29.861  59.580  92.102  0.00  0.00            
ATOM   3984 HG21 VAL A 335      29.599  58.512  91.934  0.00  0.00            
ATOM   3985 HG22 VAL A 335      30.052  59.682  93.186  0.00  0.00            
ATOM   3986 HG23 VAL A 335      28.941  60.141  91.843  0.00  0.00            
ATOM   3987  C   VAL A 335      31.209  58.087  89.739  0.00  0.00            
ATOM   3988  O   VAL A 335      30.591  57.299  89.008  0.00  0.00            
ATOM   3989  N   ALA A 336      32.185  57.646  90.498  0.00  0.00            
ATOM   3990  HN  ALA A 336      32.751  58.333  90.949  0.00  0.00            
ATOM   3991  CA  ALA A 336      32.526  56.190  90.757  0.00  0.00            
ATOM   3992  HA  ALA A 336      32.223  55.671  89.856  0.00  0.00            
ATOM   3993  CB  ALA A 336      34.027  56.048  91.120  0.00  0.00            
ATOM   3994  HB1 ALA A 336      34.398  56.428  92.104  0.00  0.00            
ATOM   3995  HB2 ALA A 336      34.329  54.985  91.186  0.00  0.00            
ATOM   3996  HB3 ALA A 336      34.632  56.422  90.264  0.00  0.00            
ATOM   3997  C   ALA A 336      31.766  55.607  91.933  0.00  0.00            
ATOM   3998  O   ALA A 336      31.128  56.255  92.736  0.00  0.00            
ATOM   3999  N   HIS A 337      31.772  54.253  91.911  0.00  0.00            
ATOM   4000  HN  HIS A 337      32.004  53.724  91.101  0.00  0.00            
ATOM   4001  CA  HIS A 337      31.361  53.498  93.152  0.00  0.00            
ATOM   4002  HA  HIS A 337      30.411  53.840  93.554  0.00  0.00            
ATOM   4003  CB  HIS A 337      31.174  52.018  92.830  0.00  0.00            
ATOM   4004  HB1 HIS A 337      32.106  51.615  92.389  0.00  0.00            
ATOM   4005  HB2 HIS A 337      30.887  51.504  93.777  0.00  0.00            
ATOM   4006  ND1 HIS A 337      30.412  51.039  90.631  0.00  0.00            
ATOM   4007  CG  HIS A 337      30.113  51.639  91.824  0.00  0.00            
ATOM   4008  CE1 HIS A 337      29.243  50.815  90.061  0.00  0.00            
ATOM   4009  HE1 HIS A 337      29.186  50.293  89.109  0.00  0.00            
ATOM   4010  NE2 HIS A 337      28.224  51.209  90.847  0.00  0.00            
ATOM   4011  HE2 HIS A 337      27.271  51.031  90.612  0.00  0.00            
ATOM   4012  CD2 HIS A 337      28.801  51.766  91.978  0.00  0.00            
ATOM   4013  HD2 HIS A 337      28.277  52.141  92.843  0.00  0.00            
ATOM   4014  C   HIS A 337      32.347  53.629  94.356  0.00  0.00            
ATOM   4015  O   HIS A 337      31.918  53.743  95.532  0.00  0.00            
ATOM   4016  N   GLN A 338      33.594  53.629  94.069  0.00  0.00            
ATOM   4017  HN  GLN A 338      33.813  53.454  93.111  0.00  0.00            
ATOM   4018  CA  GLN A 338      34.726  53.641  94.999  0.00  0.00            
ATOM   4019  HA  GLN A 338      34.453  53.031  95.852  0.00  0.00            
ATOM   4020  CB  GLN A 338      35.949  52.767  94.433  0.00  0.00            
ATOM   4021  HB1 GLN A 338      36.381  53.278  93.547  0.00  0.00            
ATOM   4022  HB2 GLN A 338      36.705  52.700  95.247  0.00  0.00            
ATOM   4023  CG  GLN A 338      35.521  51.333  94.000  0.00  0.00            
ATOM   4024  HG1 GLN A 338      36.387  50.642  93.990  0.00  0.00            
ATOM   4025  HG2 GLN A 338      34.766  50.899  94.687  0.00  0.00            
ATOM   4026  CD  GLN A 338      34.965  51.182  92.569  0.00  0.00            
ATOM   4027  OE1 GLN A 338      34.823  52.187  91.835  0.00  0.00            
ATOM   4028  NE2 GLN A 338      34.664  49.980  92.053  0.00  0.00            
ATOM   4029 HE21 GLN A 338      34.944  49.147  92.518  0.00  0.00            
ATOM   4030 HE22 GLN A 338      34.164  50.113  91.195  0.00  0.00            
ATOM   4031  C   GLN A 338      35.288  54.965  95.578  0.00  0.00            
ATOM   4032  O   GLN A 338      35.703  55.865  94.862  0.00  0.00            
ATOM   4033  N   GLN A 339      35.309  55.054  96.891  0.00  0.00            
ATOM   4034  HN  GLN A 339      35.121  54.247  97.449  0.00  0.00            
ATOM   4035  CA  GLN A 339      35.621  56.279  97.667  0.00  0.00            
ATOM   4036  HA  GLN A 339      35.692  57.073  96.930  0.00  0.00            
ATOM   4037  CB  GLN A 339      34.542  56.615  98.673  0.00  0.00            
ATOM   4038  HB1 GLN A 339      34.744  57.459  99.359  0.00  0.00            
ATOM   4039  HB2 GLN A 339      33.634  57.024  98.181  0.00  0.00            
ATOM   4040  CG  GLN A 339      34.071  55.337  99.393  0.00  0.00            
ATOM   4041  HG1 GLN A 339      33.309  54.698  98.905  0.00  0.00            
ATOM   4042  HG2 GLN A 339      35.044  54.864  99.662  0.00  0.00            
ATOM   4043  CD  GLN A 339      33.240  55.782 100.623  0.00  0.00            
ATOM   4044  OE1 GLN A 339      33.582  55.580 101.784  0.00  0.00            
ATOM   4045  NE2 GLN A 339      32.072  56.415 100.361  0.00  0.00            
ATOM   4046 HE21 GLN A 339      31.676  56.531  99.452  0.00  0.00            
ATOM   4047 HE22 GLN A 339      31.377  56.177 101.033  0.00  0.00            
ATOM   4048  C   GLN A 339      36.956  56.257  98.293  0.00  0.00            
ATOM   4049  O   GLN A 339      37.524  55.238  98.698  0.00  0.00            
ATOM   4050  N   LEU A 340      37.506  57.452  98.446  0.00  0.00            
ATOM   4051  HN  LEU A 340      37.058  58.324  98.228  0.00  0.00            
ATOM   4052  CA  LEU A 340      38.824  57.643  98.899  0.00  0.00            
ATOM   4053  HA  LEU A 340      39.242  56.659  99.060  0.00  0.00            
ATOM   4054  CB  LEU A 340      39.713  58.405  97.834  0.00  0.00            
ATOM   4055  HB1 LEU A 340      39.366  59.463  97.825  0.00  0.00            
ATOM   4056  HB2 LEU A 340      40.751  58.475  98.201  0.00  0.00            
ATOM   4057  CG  LEU A 340      39.538  58.006  96.395  0.00  0.00            
ATOM   4058  HG  LEU A 340      38.512  58.185  96.006  0.00  0.00            
ATOM   4059  CD1 LEU A 340      40.666  58.708  95.572  0.00  0.00            
ATOM   4060 HD11 LEU A 340      41.655  58.545  96.058  0.00  0.00            
ATOM   4061 HD12 LEU A 340      40.764  58.364  94.522  0.00  0.00            
ATOM   4062 HD13 LEU A 340      40.535  59.804  95.528  0.00  0.00            
ATOM   4063  CD2 LEU A 340      39.810  56.492  96.210  0.00  0.00            
ATOM   4064 HD21 LEU A 340      39.058  55.751  96.571  0.00  0.00            
ATOM   4065 HD22 LEU A 340      39.916  56.266  95.124  0.00  0.00            
ATOM   4066 HD23 LEU A 340      40.767  56.095  96.604  0.00  0.00            
ATOM   4067  C   LEU A 340      38.771  58.485 100.158  0.00  0.00            
ATOM   4068  O   LEU A 340      38.052  59.464 100.245  0.00  0.00            
ATOM   4069  N   SER A 341      39.486  58.100 101.196  0.00  0.00            
ATOM   4070  HN  SER A 341      39.887  57.182 101.232  0.00  0.00            
ATOM   4071  CA  SER A 341      39.282  58.781 102.502  0.00  0.00            
ATOM   4072  HA  SER A 341      39.095  59.810 102.236  0.00  0.00            
ATOM   4073  CB  SER A 341      38.160  58.091 103.374  0.00  0.00            
ATOM   4074  HB1 SER A 341      37.848  58.716 104.233  0.00  0.00            
ATOM   4075  HB2 SER A 341      37.291  58.109 102.684  0.00  0.00            
ATOM   4076  OG  SER A 341      38.407  56.733 103.722  0.00  0.00            
ATOM   4077  HG1 SER A 341      38.324  56.277 102.875  0.00  0.00            
ATOM   4078  C   SER A 341      40.553  58.894 103.377  0.00  0.00            
ATOM   4079  O   SER A 341      40.675  59.713 104.309  0.00  0.00            
ATOM   4080  N   GLU A 342      41.600  58.171 103.081  0.00  0.00            
ATOM   4081  HN  GLU A 342      41.571  57.506 102.329  0.00  0.00            
ATOM   4082  CA  GLU A 342      42.835  58.257 103.764  0.00  0.00            
ATOM   4083  HA  GLU A 342      42.997  59.284 104.036  0.00  0.00            
ATOM   4084  CB  GLU A 342      42.999  57.346 105.026  0.00  0.00            
ATOM   4085  HB1 GLU A 342      42.911  56.257 104.803  0.00  0.00            
ATOM   4086  HB2 GLU A 342      44.056  57.502 105.321  0.00  0.00            
ATOM   4087  CG  GLU A 342      42.099  57.646 106.288  0.00  0.00            
ATOM   4088  HG1 GLU A 342      42.127  58.703 106.629  0.00  0.00            
ATOM   4089  HG2 GLU A 342      41.035  57.570 105.990  0.00  0.00            
ATOM   4090  CD  GLU A 342      42.450  56.726 107.335  0.00  0.00            
ATOM   4091  OE1 GLU A 342      41.618  55.841 107.747  0.00  0.00            
ATOM   4092  OE2 GLU A 342      43.626  56.777 107.854  0.00  0.00            
ATOM   4093  C   GLU A 342      43.905  57.772 102.785  0.00  0.00            
ATOM   4094  O   GLU A 342      43.627  56.964 101.940  0.00  0.00            
ATOM   4095  N   GLY A 343      45.201  58.133 102.977  0.00  0.00            
ATOM   4096  HN  GLY A 343      45.549  58.605 103.773  0.00  0.00            
ATOM   4097  CA  GLY A 343      46.340  57.872 102.133  0.00  0.00            
ATOM   4098  HA1 GLY A 343      47.215  58.371 102.516  0.00  0.00            
ATOM   4099  HA2 GLY A 343      46.447  56.794 102.114  0.00  0.00            
ATOM   4100  C   GLY A 343      46.368  58.300 100.597  0.00  0.00            
ATOM   4101  O   GLY A 343      45.627  59.123 100.118  0.00  0.00            
ATOM   4102  N   GLU A 344      47.317  57.752  99.864  0.00  0.00            
ATOM   4103  HN  GLU A 344      47.874  57.067 100.322  0.00  0.00            
ATOM   4104  CA  GLU A 344      47.666  57.983  98.483  0.00  0.00            
ATOM   4105  HA  GLU A 344      47.572  59.052  98.332  0.00  0.00            
ATOM   4106  CB  GLU A 344      49.157  57.632  98.223  0.00  0.00            
ATOM   4107  HB1 GLU A 344      49.224  56.530  98.062  0.00  0.00            
ATOM   4108  HB2 GLU A 344      49.423  58.004  97.211  0.00  0.00            
ATOM   4109  CG  GLU A 344      50.167  58.194  99.216  0.00  0.00            
ATOM   4110  HG1 GLU A 344      50.112  59.309  99.227  0.00  0.00            
ATOM   4111  HG2 GLU A 344      50.049  57.704 100.206  0.00  0.00            
ATOM   4112  CD  GLU A 344      51.592  57.924  98.696  0.00  0.00            
ATOM   4113  OE1 GLU A 344      52.305  57.107  99.283  0.00  0.00            
ATOM   4114  OE2 GLU A 344      51.989  58.571  97.690  0.00  0.00            
ATOM   4115  C   GLU A 344      46.836  57.249  97.402  0.00  0.00            
ATOM   4116  O   GLU A 344      46.734  56.011  97.406  0.00  0.00            
ATOM   4117  N   HIS A 345      46.354  58.027  96.413  0.00  0.00            
ATOM   4118  HN  HIS A 345      46.574  58.994  96.311  0.00  0.00            
ATOM   4119  CA  HIS A 345      45.458  57.510  95.406  0.00  0.00            
ATOM   4120  HA  HIS A 345      45.568  56.430  95.348  0.00  0.00            
ATOM   4121  CB  HIS A 345      44.000  57.684  95.788  0.00  0.00            
ATOM   4122  HB1 HIS A 345      43.804  58.786  95.798  0.00  0.00            
ATOM   4123  HB2 HIS A 345      43.307  57.240  95.034  0.00  0.00            
ATOM   4124  ND1 HIS A 345      43.253  55.891  97.437  0.00  0.00            
ATOM   4125  CG  HIS A 345      43.640  57.234  97.188  0.00  0.00            
ATOM   4126  CE1 HIS A 345      42.880  55.939  98.761  0.00  0.00            
ATOM   4127  HE1 HIS A 345      42.615  55.077  99.366  0.00  0.00            
ATOM   4128  NE2 HIS A 345      43.071  57.167  99.287  0.00  0.00            
ATOM   4129  HE2 HIS A 345      43.201  57.317 100.264  0.00  0.00            
ATOM   4130  CD2 HIS A 345      43.492  58.031  98.222  0.00  0.00            
ATOM   4131  HD2 HIS A 345      43.612  59.096  98.409  0.00  0.00            
ATOM   4132  C   HIS A 345      45.744  58.068  94.105  0.00  0.00            
ATOM   4133  O   HIS A 345      45.680  59.326  93.937  0.00  0.00            
ATOM   4134  N   TYR A 346      46.019  57.217  93.093  0.00  0.00            
ATOM   4135  HN  TYR A 346      46.038  56.220  93.215  0.00  0.00            
ATOM   4136  CA  TYR A 346      46.138  57.719  91.722  0.00  0.00            
ATOM   4137  HA  TYR A 346      46.098  58.790  91.646  0.00  0.00            
ATOM   4138  CB  TYR A 346      47.638  57.281  91.306  0.00  0.00            
ATOM   4139  HB1 TYR A 346      48.309  57.600  92.135  0.00  0.00            
ATOM   4140  HB2 TYR A 346      47.637  56.176  91.241  0.00  0.00            
ATOM   4141  CG  TYR A 346      48.001  57.914  89.957  0.00  0.00            
ATOM   4142  CD1 TYR A 346      48.188  59.326  90.122  0.00  0.00            
ATOM   4143  HD1 TYR A 346      48.029  59.759  91.092  0.00  0.00            
ATOM   4144  CE1 TYR A 346      48.529  60.069  88.986  0.00  0.00            
ATOM   4145  HE1 TYR A 346      48.669  61.138  89.054  0.00  0.00            
ATOM   4146  CZ  TYR A 346      48.819  59.428  87.765  0.00  0.00            
ATOM   4147  OH  TYR A 346      49.318  60.105  86.635  0.00  0.00            
ATOM   4148  HH  TYR A 346      49.021  59.670  85.830  0.00  0.00            
ATOM   4149  CD2 TYR A 346      48.346  57.293  88.809  0.00  0.00            
ATOM   4150  HD2 TYR A 346      48.077  56.240  88.741  0.00  0.00            
ATOM   4151  CE2 TYR A 346      48.798  58.052  87.681  0.00  0.00            
ATOM   4152  HE2 TYR A 346      48.932  57.541  86.733  0.00  0.00            
ATOM   4153  C   TYR A 346      45.195  57.147  90.765  0.00  0.00            
ATOM   4154  O   TYR A 346      44.840  55.983  90.826  0.00  0.00            
ATOM   4155  N   TRP A 347      44.652  57.928  89.790  0.00  0.00            
ATOM   4156  HN  TRP A 347      44.912  58.889  89.803  0.00  0.00            
ATOM   4157  CA  TRP A 347      43.739  57.344  88.826  0.00  0.00            
ATOM   4158  HA  TRP A 347      44.007  56.328  88.576  0.00  0.00            
ATOM   4159  CB  TRP A 347      42.249  57.331  89.255  0.00  0.00            
ATOM   4160  HB1 TRP A 347      41.696  56.906  88.400  0.00  0.00            
ATOM   4161  HB2 TRP A 347      42.174  56.560  90.051  0.00  0.00            
ATOM   4162  CG  TRP A 347      41.572  58.652  89.629  0.00  0.00            
ATOM   4163  CD1 TRP A 347      40.812  59.375  88.702  0.00  0.00            
ATOM   4164  HD1 TRP A 347      40.730  59.070  87.666  0.00  0.00            
ATOM   4165  NE1 TRP A 347      40.486  60.589  89.279  0.00  0.00            
ATOM   4166  HE1 TRP A 347      39.874  61.218  88.850  0.00  0.00            
ATOM   4167  CE2 TRP A 347      41.050  60.654  90.574  0.00  0.00            
ATOM   4168  CD2 TRP A 347      41.693  59.453  90.824  0.00  0.00            
ATOM   4169  CE3 TRP A 347      42.318  59.273  92.096  0.00  0.00            
ATOM   4170  HE3 TRP A 347      42.871  58.390  92.383  0.00  0.00            
ATOM   4171  CZ3 TRP A 347      42.205  60.285  93.051  0.00  0.00            
ATOM   4172  HZ3 TRP A 347      42.709  60.185  93.998  0.00  0.00            
ATOM   4173  CZ2 TRP A 347      40.978  61.662  91.513  0.00  0.00            
ATOM   4174  HZ2 TRP A 347      40.327  62.494  91.301  0.00  0.00            
ATOM   4175  CH2 TRP A 347      41.522  61.508  92.817  0.00  0.00            
ATOM   4176  HH2 TRP A 347      41.526  62.283  93.562  0.00  0.00            
ATOM   4177  C   TRP A 347      44.018  58.213  87.529  0.00  0.00            
ATOM   4178  O   TRP A 347      44.511  59.347  87.610  0.00  0.00            
ATOM   4179  N   GLU A 348      43.898  57.631  86.323  0.00  0.00            
ATOM   4180  HN  GLU A 348      43.494  56.724  86.247  0.00  0.00            
ATOM   4181  CA  GLU A 348      44.023  58.238  85.048  0.00  0.00            
ATOM   4182  HA  GLU A 348      44.169  59.299  85.157  0.00  0.00            
ATOM   4183  CB  GLU A 348      45.297  57.744  84.286  0.00  0.00            
ATOM   4184  HB1 GLU A 348      45.241  56.649  84.165  0.00  0.00            
ATOM   4185  HB2 GLU A 348      45.293  58.015  83.208  0.00  0.00            
ATOM   4186  CG  GLU A 348      46.550  58.184  85.063  0.00  0.00            
ATOM   4187  HG1 GLU A 348      46.507  59.244  85.408  0.00  0.00            
ATOM   4188  HG2 GLU A 348      46.622  57.520  85.955  0.00  0.00            
ATOM   4189  CD  GLU A 348      47.915  58.028  84.341  0.00  0.00            
ATOM   4190  OE1 GLU A 348      48.146  56.928  83.751  0.00  0.00            
ATOM   4191  OE2 GLU A 348      48.756  58.967  84.238  0.00  0.00            
ATOM   4192  C   GLU A 348      42.789  58.274  84.168  0.00  0.00            
ATOM   4193  O   GLU A 348      42.135  57.250  84.149  0.00  0.00            
ATOM   4194  N   VAL A 349      42.378  59.362  83.460  0.00  0.00            
ATOM   4195  HN  VAL A 349      42.951  60.179  83.503  0.00  0.00            
ATOM   4196  CA  VAL A 349      41.032  59.491  82.768  0.00  0.00            
ATOM   4197  HA  VAL A 349      40.652  58.485  82.729  0.00  0.00            
ATOM   4198  CB  VAL A 349      40.212  60.551  83.416  0.00  0.00            
ATOM   4199  HB  VAL A 349      40.605  61.553  83.165  0.00  0.00            
ATOM   4200  CG1 VAL A 349      38.748  60.405  82.940  0.00  0.00            
ATOM   4201 HG11 VAL A 349      38.336  59.460  83.337  0.00  0.00            
ATOM   4202 HG12 VAL A 349      38.161  61.306  83.222  0.00  0.00            
ATOM   4203 HG13 VAL A 349      38.702  60.366  81.834  0.00  0.00            
ATOM   4204  CG2 VAL A 349      40.341  60.536  84.963  0.00  0.00            
ATOM   4205 HG21 VAL A 349      39.972  59.536  85.296  0.00  0.00            
ATOM   4206 HG22 VAL A 349      41.371  60.795  85.280  0.00  0.00            
ATOM   4207 HG23 VAL A 349      39.675  61.390  85.211  0.00  0.00            
ATOM   4208  C   VAL A 349      41.246  59.965  81.315  0.00  0.00            
ATOM   4209  O   VAL A 349      42.037  60.910  81.077  0.00  0.00            
ATOM   4210  N   ASP A 350      40.573  59.320  80.342  0.00  0.00            
ATOM   4211  HN  ASP A 350      40.090  58.452  80.398  0.00  0.00            
ATOM   4212  CA  ASP A 350      40.576  59.851  79.050  0.00  0.00            
ATOM   4213  HA  ASP A 350      41.443  60.452  78.816  0.00  0.00            
ATOM   4214  CB  ASP A 350      40.451  58.725  77.992  0.00  0.00            
ATOM   4215  HB1 ASP A 350      39.890  57.868  78.414  0.00  0.00            
ATOM   4216  HB2 ASP A 350      39.956  59.004  77.037  0.00  0.00            
ATOM   4217  CG  ASP A 350      41.735  58.064  77.531  0.00  0.00            
ATOM   4218  OD1 ASP A 350      41.667  56.841  77.235  0.00  0.00            
ATOM   4219  OD2 ASP A 350      42.814  58.698  77.552  0.00  0.00            
ATOM   4220  C   ASP A 350      39.331  60.778  79.030  0.00  0.00            
ATOM   4221  O   ASP A 350      38.224  60.363  79.357  0.00  0.00            
ATOM   4222  N   VAL A 351      39.508  62.095  78.636  0.00  0.00            
ATOM   4223  HN  VAL A 351      40.425  62.320  78.333  0.00  0.00            
ATOM   4224  CA  VAL A 351      38.512  63.187  78.726  0.00  0.00            
ATOM   4225  HA  VAL A 351      37.706  62.780  79.318  0.00  0.00            
ATOM   4226  CB  VAL A 351      38.961  64.544  79.486  0.00  0.00            
ATOM   4227  HB  VAL A 351      38.006  65.116  79.435  0.00  0.00            
ATOM   4228  CG1 VAL A 351      39.259  64.128  80.966  0.00  0.00            
ATOM   4229 HG11 VAL A 351      40.140  63.487  81.176  0.00  0.00            
ATOM   4230 HG12 VAL A 351      39.428  65.087  81.503  0.00  0.00            
ATOM   4231 HG13 VAL A 351      38.350  63.691  81.450  0.00  0.00            
ATOM   4232  CG2 VAL A 351      40.120  65.271  78.796  0.00  0.00            
ATOM   4233 HG21 VAL A 351      41.053  64.671  78.877  0.00  0.00            
ATOM   4234 HG22 VAL A 351      39.839  65.446  77.741  0.00  0.00            
ATOM   4235 HG23 VAL A 351      40.269  66.287  79.239  0.00  0.00            
ATOM   4236  C   VAL A 351      37.960  63.509  77.363  0.00  0.00            
ATOM   4237  O   VAL A 351      36.948  64.179  77.192  0.00  0.00            
ATOM   4238  N   GLY A 352      38.543  62.911  76.272  0.00  0.00            
ATOM   4239  HN  GLY A 352      39.235  62.215  76.420  0.00  0.00            
ATOM   4240  CA  GLY A 352      38.199  63.257  74.964  0.00  0.00            
ATOM   4241  HA1 GLY A 352      38.495  62.433  74.334  0.00  0.00            
ATOM   4242  HA2 GLY A 352      37.125  63.352  74.877  0.00  0.00            
ATOM   4243  C   GLY A 352      38.688  64.696  74.487  0.00  0.00            
ATOM   4244  O   GLY A 352      39.023  65.559  75.283  0.00  0.00            
ATOM   4245  N   ASP A 353      38.702  64.893  73.133  0.00  0.00            
ATOM   4246  HN  ASP A 353      38.652  64.068  72.568  0.00  0.00            
ATOM   4247  CA  ASP A 353      38.996  66.163  72.490  0.00  0.00            
ATOM   4248  HA  ASP A 353      39.670  66.694  73.148  0.00  0.00            
ATOM   4249  CB  ASP A 353      39.862  65.964  71.210  0.00  0.00            
ATOM   4250  HB1 ASP A 353      40.088  66.966  70.776  0.00  0.00            
ATOM   4251  HB2 ASP A 353      40.811  65.474  71.518  0.00  0.00            
ATOM   4252  CG  ASP A 353      39.337  65.142  70.036  0.00  0.00            
ATOM   4253  OD1 ASP A 353      39.920  65.163  68.895  0.00  0.00            
ATOM   4254  OD2 ASP A 353      38.241  64.555  70.132  0.00  0.00            
ATOM   4255  C   ASP A 353      37.824  67.022  72.157  0.00  0.00            
ATOM   4256  O   ASP A 353      37.849  67.991  71.458  0.00  0.00            
ATOM   4257  N   LYS A 354      36.666  66.745  72.815  0.00  0.00            
ATOM   4258  HN  LYS A 354      36.535  65.967  73.426  0.00  0.00            
ATOM   4259  CA  LYS A 354      35.425  67.553  72.820  0.00  0.00            
ATOM   4260  HA  LYS A 354      34.968  67.519  71.843  0.00  0.00            
ATOM   4261  CB  LYS A 354      34.281  67.054  73.692  0.00  0.00            
ATOM   4262  HB1 LYS A 354      33.421  67.753  73.641  0.00  0.00            
ATOM   4263  HB2 LYS A 354      34.007  66.047  73.319  0.00  0.00            
ATOM   4264  CG  LYS A 354      34.726  66.899  75.099  0.00  0.00            
ATOM   4265  HG1 LYS A 354      35.397  66.013  75.034  0.00  0.00            
ATOM   4266  HG2 LYS A 354      35.319  67.779  75.432  0.00  0.00            
ATOM   4267  CD  LYS A 354      33.650  66.522  76.070  0.00  0.00            
ATOM   4268  HD1 LYS A 354      34.218  65.991  76.863  0.00  0.00            
ATOM   4269  HD2 LYS A 354      33.037  67.276  76.608  0.00  0.00            
ATOM   4270  CE  LYS A 354      32.673  65.501  75.574  0.00  0.00            
ATOM   4271  HE1 LYS A 354      31.807  65.989  75.092  0.00  0.00            
ATOM   4272  HE2 LYS A 354      33.124  64.815  74.829  0.00  0.00            
ATOM   4273  NZ  LYS A 354      31.971  64.743  76.693  0.00  0.00            
ATOM   4274  HZ1 LYS A 354      32.733  64.231  77.198  0.00  0.00            
ATOM   4275  HZ2 LYS A 354      31.707  65.478  77.379  0.00  0.00            
ATOM   4276  HZ3 LYS A 354      31.111  64.191  76.484  0.00  0.00            
ATOM   4277  C   LYS A 354      35.692  69.091  73.176  0.00  0.00            
ATOM   4278  O   LYS A 354      36.537  69.312  74.033  0.00  0.00            
ATOM   4279  N   PRO A 355      35.014  70.174  72.538  0.00  0.00            
ATOM   4280  CD  PRO A 355      33.941  70.017  71.550  0.00  0.00            
ATOM   4281  HD1 PRO A 355      33.024  69.907  72.178  0.00  0.00            
ATOM   4282  HD2 PRO A 355      34.202  69.191  70.858  0.00  0.00            
ATOM   4283  CA  PRO A 355      35.253  71.589  72.807  0.00  0.00            
ATOM   4284  HA  PRO A 355      36.293  71.659  72.522  0.00  0.00            
ATOM   4285  CB  PRO A 355      34.253  72.384  71.908  0.00  0.00            
ATOM   4286  HB1 PRO A 355      33.388  72.752  72.506  0.00  0.00            
ATOM   4287  HB2 PRO A 355      34.884  73.186  71.454  0.00  0.00            
ATOM   4288  CG  PRO A 355      33.855  71.380  70.813  0.00  0.00            
ATOM   4289  HG1 PRO A 355      32.829  71.559  70.424  0.00  0.00            
ATOM   4290  HG2 PRO A 355      34.612  71.408  70.006  0.00  0.00            
ATOM   4291  C   PRO A 355      35.234  71.958  74.273  0.00  0.00            
ATOM   4292  O   PRO A 355      35.914  72.953  74.577  0.00  0.00            
ATOM   4293  N   ARG A 356      34.462  71.283  75.172  0.00  0.00            
ATOM   4294  HN  ARG A 356      33.905  70.497  74.948  0.00  0.00            
ATOM   4295  CA  ARG A 356      34.459  71.679  76.578  0.00  0.00            
ATOM   4296  HA  ARG A 356      35.438  72.103  76.742  0.00  0.00            
ATOM   4297  CB  ARG A 356      33.269  72.645  76.780  0.00  0.00            
ATOM   4298  HB1 ARG A 356      33.542  73.099  77.763  0.00  0.00            
ATOM   4299  HB2 ARG A 356      33.380  73.468  76.055  0.00  0.00            
ATOM   4300  CG  ARG A 356      31.952  71.831  76.750  0.00  0.00            
ATOM   4301  HG1 ARG A 356      31.934  71.160  75.858  0.00  0.00            
ATOM   4302  HG2 ARG A 356      31.836  71.114  77.590  0.00  0.00            
ATOM   4303  CD  ARG A 356      30.710  72.698  76.923  0.00  0.00            
ATOM   4304  HD1 ARG A 356      30.972  73.721  76.561  0.00  0.00            
ATOM   4305  HD2 ARG A 356      30.012  72.206  76.212  0.00  0.00            
ATOM   4306  NE  ARG A 356      30.211  72.714  78.290  0.00  0.00            
ATOM   4307  HE  ARG A 356      30.792  72.319  78.997  0.00  0.00            
ATOM   4308  CZ  ARG A 356      29.004  73.075  78.642  0.00  0.00            
ATOM   4309  NH1 ARG A 356      28.180  73.584  77.780  0.00  0.00            
ATOM   4310 HH11 ARG A 356      28.478  73.657  76.825  0.00  0.00            
ATOM   4311 HH12 ARG A 356      27.239  73.583  78.120  0.00  0.00            
ATOM   4312  NH2 ARG A 356      28.559  72.912  79.871  0.00  0.00            
ATOM   4313 HH21 ARG A 356      29.315  72.676  80.483  0.00  0.00            
ATOM   4314 HH22 ARG A 356      27.906  73.626  80.137  0.00  0.00            
ATOM   4315  C   ARG A 356      34.475  70.439  77.504  0.00  0.00            
ATOM   4316  O   ARG A 356      33.873  69.430  77.207  0.00  0.00            
ATOM   4317  N   TRP A 357      35.125  70.434  78.679  0.00  0.00            
ATOM   4318  HN  TRP A 357      35.541  71.324  78.847  0.00  0.00            
ATOM   4319  CA  TRP A 357      35.028  69.338  79.590  0.00  0.00            
ATOM   4320  HA  TRP A 357      33.971  69.097  79.621  0.00  0.00            
ATOM   4321  CB  TRP A 357      35.783  68.025  79.241  0.00  0.00            
ATOM   4322  HB1 TRP A 357      35.637  67.308  80.079  0.00  0.00            
ATOM   4323  HB2 TRP A 357      35.307  67.623  78.321  0.00  0.00            
ATOM   4324  CG  TRP A 357      37.205  68.255  78.906  0.00  0.00            
ATOM   4325  CD1 TRP A 357      37.699  68.283  77.617  0.00  0.00            
ATOM   4326  HD1 TRP A 357      37.070  68.012  76.779  0.00  0.00            
ATOM   4327  NE1 TRP A 357      39.029  68.592  77.583  0.00  0.00            
ATOM   4328  HE1 TRP A 357      39.516  68.853  76.774  0.00  0.00            
ATOM   4329  CE2 TRP A 357      39.450  68.730  78.823  0.00  0.00            
ATOM   4330  CD2 TRP A 357      38.338  68.613  79.748  0.00  0.00            
ATOM   4331  CE3 TRP A 357      38.580  68.816  81.122  0.00  0.00            
ATOM   4332  HE3 TRP A 357      37.806  68.787  81.888  0.00  0.00            
ATOM   4333  CZ3 TRP A 357      39.870  69.110  81.598  0.00  0.00            
ATOM   4334  HZ3 TRP A 357      40.039  69.121  82.655  0.00  0.00            
ATOM   4335  CZ2 TRP A 357      40.708  69.165  79.269  0.00  0.00            
ATOM   4336  HZ2 TRP A 357      41.528  69.215  78.577  0.00  0.00            
ATOM   4337  CH2 TRP A 357      40.911  69.210  80.669  0.00  0.00            
ATOM   4338  HH2 TRP A 357      41.897  69.452  81.023  0.00  0.00            
ATOM   4339  C   TRP A 357      35.309  69.800  80.984  0.00  0.00            
ATOM   4340  O   TRP A 357      35.828  70.839  81.193  0.00  0.00            
ATOM   4341  N   ALA A 358      34.836  69.047  82.000  0.00  0.00            
ATOM   4342  HN  ALA A 358      34.088  68.403  81.854  0.00  0.00            
ATOM   4343  CA  ALA A 358      35.244  69.311  83.343  0.00  0.00            
ATOM   4344  HA  ALA A 358      36.258  69.694  83.291  0.00  0.00            
ATOM   4345  CB  ALA A 358      34.180  70.291  83.986  0.00  0.00            
ATOM   4346  HB1 ALA A 358      34.735  70.853  84.764  0.00  0.00            
ATOM   4347  HB2 ALA A 358      33.714  71.032  83.291  0.00  0.00            
ATOM   4348  HB3 ALA A 358      33.259  69.757  84.304  0.00  0.00            
ATOM   4349  C   ALA A 358      35.491  67.982  84.091  0.00  0.00            
ATOM   4350  O   ALA A 358      35.067  66.910  83.680  0.00  0.00            
ATOM   4351  N   LEU A 359      36.213  67.993  85.250  0.00  0.00            
ATOM   4352  HN  LEU A 359      36.693  68.798  85.588  0.00  0.00            
ATOM   4353  CA  LEU A 359      36.352  66.811  86.053  0.00  0.00            
ATOM   4354  HA  LEU A 359      35.385  66.325  86.083  0.00  0.00            
ATOM   4355  CB  LEU A 359      37.317  65.727  85.457  0.00  0.00            
ATOM   4356  HB1 LEU A 359      37.136  64.757  85.964  0.00  0.00            
ATOM   4357  HB2 LEU A 359      37.028  65.492  84.413  0.00  0.00            
ATOM   4358  CG  LEU A 359      38.852  65.948  85.463  0.00  0.00            
ATOM   4359  HG  LEU A 359      39.175  66.043  86.518  0.00  0.00            
ATOM   4360  CD1 LEU A 359      39.542  64.742  84.984  0.00  0.00            
ATOM   4361 HD11 LEU A 359      39.243  64.696  83.909  0.00  0.00            
ATOM   4362 HD12 LEU A 359      40.616  64.998  84.862  0.00  0.00            
ATOM   4363 HD13 LEU A 359      39.289  63.807  85.533  0.00  0.00            
ATOM   4364  CD2 LEU A 359      39.369  67.149  84.630  0.00  0.00            
ATOM   4365 HD21 LEU A 359      39.076  68.023  85.257  0.00  0.00            
ATOM   4366 HD22 LEU A 359      40.472  67.175  84.542  0.00  0.00            
ATOM   4367 HD23 LEU A 359      38.856  67.187  83.645  0.00  0.00            
ATOM   4368  C   LEU A 359      36.852  67.351  87.389  0.00  0.00            
ATOM   4369  O   LEU A 359      37.425  68.420  87.440  0.00  0.00            
ATOM   4370  N   GLY A 360      36.725  66.616  88.491  0.00  0.00            
ATOM   4371  HN  GLY A 360      36.349  65.688  88.428  0.00  0.00            
ATOM   4372  CA  GLY A 360      37.077  67.203  89.814  0.00  0.00            
ATOM   4373  HA1 GLY A 360      38.019  67.738  89.739  0.00  0.00            
ATOM   4374  HA2 GLY A 360      36.236  67.841  89.999  0.00  0.00            
ATOM   4375  C   GLY A 360      37.109  66.138  90.884  0.00  0.00            
ATOM   4376  O   GLY A 360      37.224  64.957  90.580  0.00  0.00            
ATOM   4377  N   VAL A 361      36.817  66.510  92.118  0.00  0.00            
ATOM   4378  HN  VAL A 361      36.709  67.477  92.343  0.00  0.00            
ATOM   4379  CA  VAL A 361      36.514  65.632  93.203  0.00  0.00            
ATOM   4380  HA  VAL A 361      36.313  64.650  92.805  0.00  0.00            
ATOM   4381  CB  VAL A 361      37.664  65.485  94.202  0.00  0.00            
ATOM   4382  HB  VAL A 361      37.951  66.500  94.545  0.00  0.00            
ATOM   4383  CG1 VAL A 361      37.211  64.846  95.535  0.00  0.00            
ATOM   4384 HG11 VAL A 361      36.861  63.836  95.247  0.00  0.00            
ATOM   4385 HG12 VAL A 361      38.009  64.684  96.287  0.00  0.00            
ATOM   4386 HG13 VAL A 361      36.347  65.310  96.048  0.00  0.00            
ATOM   4387  CG2 VAL A 361      38.811  64.816  93.429  0.00  0.00            
ATOM   4388 HG21 VAL A 361      38.748  63.705  93.389  0.00  0.00            
ATOM   4389 HG22 VAL A 361      39.058  65.311  92.470  0.00  0.00            
ATOM   4390 HG23 VAL A 361      39.682  64.828  94.108  0.00  0.00            
ATOM   4391  C   VAL A 361      35.226  66.113  93.884  0.00  0.00            
ATOM   4392  O   VAL A 361      35.086  67.364  94.162  0.00  0.00            
ATOM   4393  N   ILE A 362      34.329  65.243  94.351  0.00  0.00            
ATOM   4394  HN  ILE A 362      34.474  64.276  94.169  0.00  0.00            
ATOM   4395  CA  ILE A 362      33.219  65.610  95.131  0.00  0.00            
ATOM   4396  HA  ILE A 362      33.316  66.658  95.347  0.00  0.00            
ATOM   4397  CB  ILE A 362      31.894  65.426  94.396  0.00  0.00            
ATOM   4398  HB  ILE A 362      31.972  66.020  93.459  0.00  0.00            
ATOM   4399  CG2 ILE A 362      31.626  63.990  93.845  0.00  0.00            
ATOM   4400 HG21 ILE A 362      31.351  63.309  94.681  0.00  0.00            
ATOM   4401 HG22 ILE A 362      30.792  64.024  93.107  0.00  0.00            
ATOM   4402 HG23 ILE A 362      32.513  63.488  93.405  0.00  0.00            
ATOM   4403  CG1 ILE A 362      30.729  66.029  95.231  0.00  0.00            
ATOM   4404 HG11 ILE A 362      30.522  65.409  96.130  0.00  0.00            
ATOM   4405 HG12 ILE A 362      31.116  67.019  95.563  0.00  0.00            
ATOM   4406  CD  ILE A 362      29.483  66.127  94.398  0.00  0.00            
ATOM   4407  HD1 ILE A 362      29.324  65.112  93.964  0.00  0.00            
ATOM   4408  HD2 ILE A 362      28.595  66.416  94.998  0.00  0.00            
ATOM   4409  HD3 ILE A 362      29.689  66.862  93.584  0.00  0.00            
ATOM   4410  C   ILE A 362      33.292  64.837  96.471  0.00  0.00            
ATOM   4411  O   ILE A 362      33.414  63.604  96.571  0.00  0.00            
ATOM   4412  N   ALA A 363      33.176  65.565  97.570  0.00  0.00            
ATOM   4413  HN  ALA A 363      33.218  66.549  97.434  0.00  0.00            
ATOM   4414  CA  ALA A 363      33.077  64.939  98.889  0.00  0.00            
ATOM   4415  HA  ALA A 363      33.901  64.256  99.026  0.00  0.00            
ATOM   4416  CB  ALA A 363      33.123  65.991 100.005  0.00  0.00            
ATOM   4417  HB1 ALA A 363      32.570  66.916  99.746  0.00  0.00            
ATOM   4418  HB2 ALA A 363      32.672  65.593 100.934  0.00  0.00            
ATOM   4419  HB3 ALA A 363      34.206  66.188 100.128  0.00  0.00            
ATOM   4420  C   ALA A 363      31.755  64.063  99.012  0.00  0.00            
ATOM   4421  O   ALA A 363      30.678  64.387  98.452  0.00  0.00            
ATOM   4422  N   ALA A 364      31.902  62.917  99.733  0.00  0.00            
ATOM   4423  HN  ALA A 364      32.751  62.791 100.226  0.00  0.00            
ATOM   4424  CA  ALA A 364      30.869  61.932  99.954  0.00  0.00            
ATOM   4425  HA  ALA A 364      30.661  61.565  98.963  0.00  0.00            
ATOM   4426  CB  ALA A 364      31.379  60.857 100.820  0.00  0.00            
ATOM   4427  HB1 ALA A 364      32.488  60.828 100.866  0.00  0.00            
ATOM   4428  HB2 ALA A 364      31.102  61.049 101.884  0.00  0.00            
ATOM   4429  HB3 ALA A 364      31.005  59.840 100.561  0.00  0.00            
ATOM   4430  C   ALA A 364      29.470  62.273 100.313  0.00  0.00            
ATOM   4431  O   ALA A 364      28.475  61.753  99.790  0.00  0.00            
ATOM   4432  N   GLU A 365      29.316  63.235 101.247  0.00  0.00            
ATOM   4433  HN  GLU A 365      30.069  63.568 101.810  0.00  0.00            
ATOM   4434  CA  GLU A 365      28.054  63.705 101.719  0.00  0.00            
ATOM   4435  HA  GLU A 365      27.237  63.123 101.325  0.00  0.00            
ATOM   4436  CB  GLU A 365      27.995  63.591 103.307  0.00  0.00            
ATOM   4437  HB1 GLU A 365      28.865  64.114 103.759  0.00  0.00            
ATOM   4438  HB2 GLU A 365      27.120  64.132 103.736  0.00  0.00            
ATOM   4439  CG  GLU A 365      27.891  62.138 103.854  0.00  0.00            
ATOM   4440  HG1 GLU A 365      28.760  61.560 103.467  0.00  0.00            
ATOM   4441  HG2 GLU A 365      27.938  62.227 104.957  0.00  0.00            
ATOM   4442  CD  GLU A 365      26.647  61.450 103.351  0.00  0.00            
ATOM   4443  OE1 GLU A 365      25.503  62.005 103.386  0.00  0.00            
ATOM   4444  OE2 GLU A 365      26.771  60.307 102.815  0.00  0.00            
ATOM   4445  C   GLU A 365      27.721  65.120 101.222  0.00  0.00            
ATOM   4446  O   GLU A 365      26.803  65.792 101.630  0.00  0.00            
ATOM   4447  N   ALA A 366      28.472  65.570 100.203  0.00  0.00            
ATOM   4448  HN  ALA A 366      29.170  64.969  99.814  0.00  0.00            
ATOM   4449  CA  ALA A 366      28.126  66.780  99.373  0.00  0.00            
ATOM   4450  HA  ALA A 366      28.004  67.656  99.983  0.00  0.00            
ATOM   4451  CB  ALA A 366      29.180  67.153  98.300  0.00  0.00            
ATOM   4452  HB1 ALA A 366      30.130  67.483  98.778  0.00  0.00            
ATOM   4453  HB2 ALA A 366      29.381  66.254  97.687  0.00  0.00            
ATOM   4454  HB3 ALA A 366      28.864  68.000  97.661  0.00  0.00            
ATOM   4455  C   ALA A 366      26.699  66.561  98.642  0.00  0.00            
ATOM   4456  O   ALA A 366      26.344  65.465  98.228  0.00  0.00            
ATOM   4457  N   PRO A 367      25.906  67.670  98.456  0.00  0.00            
ATOM   4458  CD  PRO A 367      25.961  68.880  99.304  0.00  0.00            
ATOM   4459  HD1 PRO A 367      26.743  69.536  98.889  0.00  0.00            
ATOM   4460  HD2 PRO A 367      26.138  68.691 100.391  0.00  0.00            
ATOM   4461  CA  PRO A 367      24.728  67.685  97.612  0.00  0.00            
ATOM   4462  HA  PRO A 367      24.136  66.834  97.920  0.00  0.00            
ATOM   4463  CB  PRO A 367      24.184  69.150  97.779  0.00  0.00            
ATOM   4464  HB1 PRO A 367      24.650  69.900  97.104  0.00  0.00            
ATOM   4465  HB2 PRO A 367      23.083  69.225  97.650  0.00  0.00            
ATOM   4466  CG  PRO A 367      24.602  69.486  99.159  0.00  0.00            
ATOM   4467  HG1 PRO A 367      24.566  70.572  99.424  0.00  0.00            
ATOM   4468  HG2 PRO A 367      23.922  69.020  99.894  0.00  0.00            
ATOM   4469  C   PRO A 367      25.010  67.523  96.115  0.00  0.00            
ATOM   4470  O   PRO A 367      26.009  68.053  95.563  0.00  0.00            
ATOM   4471  N   ARG A 368      24.166  66.698  95.429  0.00  0.00            
ATOM   4472  HN  ARG A 368      23.510  66.140  95.939  0.00  0.00            
ATOM   4473  CA  ARG A 368      24.213  66.451  94.049  0.00  0.00            
ATOM   4474  HA  ARG A 368      25.168  66.865  93.750  0.00  0.00            
ATOM   4475  CB  ARG A 368      24.245  64.810  93.922  0.00  0.00            
ATOM   4476  HB1 ARG A 368      23.294  64.390  94.302  0.00  0.00            
ATOM   4477  HB2 ARG A 368      24.217  64.700  92.811  0.00  0.00            
ATOM   4478  CG  ARG A 368      25.373  64.122  94.656  0.00  0.00            
ATOM   4479  HG1 ARG A 368      26.387  64.430  94.316  0.00  0.00            
ATOM   4480  HG2 ARG A 368      25.276  64.307  95.743  0.00  0.00            
ATOM   4481  CD  ARG A 368      25.275  62.629  94.351  0.00  0.00            
ATOM   4482  HD1 ARG A 368      24.321  62.283  94.807  0.00  0.00            
ATOM   4483  HD2 ARG A 368      25.077  62.388  93.283  0.00  0.00            
ATOM   4484  NE  ARG A 368      26.465  61.858  94.892  0.00  0.00            
ATOM   4485  HE  ARG A 368      26.821  62.311  95.710  0.00  0.00            
ATOM   4486  CZ  ARG A 368      26.822  60.564  94.773  0.00  0.00            
ATOM   4487  NH1 ARG A 368      26.136  59.768  94.007  0.00  0.00            
ATOM   4488 HH11 ARG A 368      25.300  60.127  93.594  0.00  0.00            
ATOM   4489 HH12 ARG A 368      26.263  58.771  94.026  0.00  0.00            
ATOM   4490  NH2 ARG A 368      27.950  60.186  95.290  0.00  0.00            
ATOM   4491 HH21 ARG A 368      28.389  61.013  95.633  0.00  0.00            
ATOM   4492 HH22 ARG A 368      28.121  59.194  95.262  0.00  0.00            
ATOM   4493  C   ARG A 368      22.851  66.943  93.378  0.00  0.00            
ATOM   4494  O   ARG A 368      22.742  66.872  92.169  0.00  0.00            
ATOM   4495  N   ARG A 369      21.718  67.221  94.151  0.00  0.00            
ATOM   4496  HN  ARG A 369      21.795  67.324  95.146  0.00  0.00            
ATOM   4497  CA  ARG A 369      20.522  67.779  93.570  0.00  0.00            
ATOM   4498  HA  ARG A 369      20.427  67.298  92.603  0.00  0.00            
ATOM   4499  CB  ARG A 369      19.237  67.354  94.367  0.00  0.00            
ATOM   4500  HB1 ARG A 369      19.350  67.560  95.460  0.00  0.00            
ATOM   4501  HB2 ARG A 369      18.349  67.824  93.904  0.00  0.00            
ATOM   4502  CG  ARG A 369      19.105  65.847  94.602  0.00  0.00            
ATOM   4503  HG1 ARG A 369      19.966  65.527  95.226  0.00  0.00            
ATOM   4504  HG2 ARG A 369      18.091  65.672  95.016  0.00  0.00            
ATOM   4505  CD  ARG A 369      19.272  64.891  93.377  0.00  0.00            
ATOM   4506  HD1 ARG A 369      20.220  64.902  92.807  0.00  0.00            
ATOM   4507  HD2 ARG A 369      19.082  63.842  93.696  0.00  0.00            
ATOM   4508  NE  ARG A 369      18.178  65.185  92.375  0.00  0.00            
ATOM   4509  HE  ARG A 369      17.601  65.998  92.482  0.00  0.00            
ATOM   4510  CZ  ARG A 369      17.835  64.539  91.277  0.00  0.00            
ATOM   4511  NH1 ARG A 369      18.574  63.627  90.716  0.00  0.00            
ATOM   4512 HH11 ARG A 369      19.547  63.574  90.954  0.00  0.00            
ATOM   4513 HH12 ARG A 369      18.311  63.475  89.770  0.00  0.00            
ATOM   4514  NH2 ARG A 369      16.614  64.775  90.850  0.00  0.00            
ATOM   4515 HH21 ARG A 369      16.232  65.675  91.078  0.00  0.00            
ATOM   4516 HH22 ARG A 369      16.291  64.136  90.145  0.00  0.00            
ATOM   4517  C   ARG A 369      20.655  69.285  93.315  0.00  0.00            
ATOM   4518  O   ARG A 369      21.414  70.035  94.028  0.00  0.00            
ATOM   4519  N   GLY A 370      19.919  69.881  92.265  0.00  0.00            
ATOM   4520  HN  GLY A 370      19.255  69.346  91.749  0.00  0.00            
ATOM   4521  CA  GLY A 370      20.147  71.215  91.864  0.00  0.00            
ATOM   4522  HA1 GLY A 370      19.435  71.493  91.103  0.00  0.00            
ATOM   4523  HA2 GLY A 370      19.938  71.768  92.775  0.00  0.00            
ATOM   4524  C   GLY A 370      21.495  71.562  91.378  0.00  0.00            
ATOM   4525  O   GLY A 370      22.275  70.695  90.948  0.00  0.00            
ATOM   4526  N   ARG A 371      21.810  72.902  91.405  0.00  0.00            
ATOM   4527  HN  ARG A 371      21.149  73.614  91.631  0.00  0.00            
ATOM   4528  CA  ARG A 371      23.158  73.321  90.955  0.00  0.00            
ATOM   4529  HA  ARG A 371      23.423  72.640  90.156  0.00  0.00            
ATOM   4530  CB  ARG A 371      23.208  74.747  90.436  0.00  0.00            
ATOM   4531  HB1 ARG A 371      22.804  75.336  91.290  0.00  0.00            
ATOM   4532  HB2 ARG A 371      24.196  75.075  90.054  0.00  0.00            
ATOM   4533  CG  ARG A 371      22.278  74.954  89.230  0.00  0.00            
ATOM   4534  HG1 ARG A 371      22.535  74.034  88.653  0.00  0.00            
ATOM   4535  HG2 ARG A 371      21.244  75.000  89.631  0.00  0.00            
ATOM   4536  CD  ARG A 371      22.522  76.183  88.304  0.00  0.00            
ATOM   4537  HD1 ARG A 371      21.938  77.002  88.761  0.00  0.00            
ATOM   4538  HD2 ARG A 371      23.544  76.451  87.967  0.00  0.00            
ATOM   4539  NE  ARG A 371      21.712  75.873  87.083  0.00  0.00            
ATOM   4540  HE  ARG A 371      20.723  75.774  87.223  0.00  0.00            
ATOM   4541  CZ  ARG A 371      21.890  76.450  85.883  0.00  0.00            
ATOM   4542  NH1 ARG A 371      22.882  77.335  85.613  0.00  0.00            
ATOM   4543 HH11 ARG A 371      23.559  77.547  86.317  0.00  0.00            
ATOM   4544 HH12 ARG A 371      22.738  77.998  84.866  0.00  0.00            
ATOM   4545  NH2 ARG A 371      20.934  76.330  84.952  0.00  0.00            
ATOM   4546 HH21 ARG A 371      20.230  75.622  84.984  0.00  0.00            
ATOM   4547 HH22 ARG A 371      21.161  76.802  84.102  0.00  0.00            
ATOM   4548  C   ARG A 371      24.222  73.181  92.028  0.00  0.00            
ATOM   4549  O   ARG A 371      24.063  73.672  93.166  0.00  0.00            
ATOM   4550  N   LEU A 372      25.328  72.436  91.738  0.00  0.00            
ATOM   4551  HN  LEU A 372      25.445  72.068  90.821  0.00  0.00            
ATOM   4552  CA  LEU A 372      26.413  72.239  92.654  0.00  0.00            
ATOM   4553  HA  LEU A 372      26.042  71.653  93.488  0.00  0.00            
ATOM   4554  CB  LEU A 372      27.419  71.270  91.986  0.00  0.00            
ATOM   4555  HB1 LEU A 372      27.890  71.769  91.103  0.00  0.00            
ATOM   4556  HB2 LEU A 372      28.181  70.805  92.640  0.00  0.00            
ATOM   4557  CG  LEU A 372      26.716  69.908  91.518  0.00  0.00            
ATOM   4558  HG  LEU A 372      26.040  70.160  90.670  0.00  0.00            
ATOM   4559  CD1 LEU A 372      27.771  69.019  90.900  0.00  0.00            
ATOM   4560 HD11 LEU A 372      27.384  67.995  90.680  0.00  0.00            
ATOM   4561 HD12 LEU A 372      28.213  69.437  89.969  0.00  0.00            
ATOM   4562 HD13 LEU A 372      28.556  68.819  91.663  0.00  0.00            
ATOM   4563  CD2 LEU A 372      25.992  69.162  92.664  0.00  0.00            
ATOM   4564 HD21 LEU A 372      26.787  68.704  93.290  0.00  0.00            
ATOM   4565 HD22 LEU A 372      25.207  69.705  93.230  0.00  0.00            
ATOM   4566 HD23 LEU A 372      25.416  68.307  92.251  0.00  0.00            
ATOM   4567  C   LEU A 372      27.033  73.500  93.221  0.00  0.00            
ATOM   4568  O   LEU A 372      27.058  74.551  92.578  0.00  0.00            
ATOM   4569  N   HIS A 373      27.596  73.359  94.426  0.00  0.00            
ATOM   4570  HN  HIS A 373      27.432  72.507  94.907  0.00  0.00            
ATOM   4571  CA  HIS A 373      28.546  74.380  94.889  0.00  0.00            
ATOM   4572  HA  HIS A 373      28.376  75.294  94.339  0.00  0.00            
ATOM   4573  CB  HIS A 373      28.286  74.444  96.443  0.00  0.00            
ATOM   4574  HB1 HIS A 373      28.497  73.407  96.782  0.00  0.00            
ATOM   4575  HB2 HIS A 373      28.832  75.198  97.050  0.00  0.00            
ATOM   4576  ND1 HIS A 373      26.232  76.002  96.700  0.00  0.00            
ATOM   4577  CG  HIS A 373      26.798  74.685  96.729  0.00  0.00            
ATOM   4578  CE1 HIS A 373      24.938  75.758  97.075  0.00  0.00            
ATOM   4579  HE1 HIS A 373      24.222  76.576  97.171  0.00  0.00            
ATOM   4580  NE2 HIS A 373      24.737  74.480  97.415  0.00  0.00            
ATOM   4581  HE2 HIS A 373      23.863  74.046  97.580  0.00  0.00            
ATOM   4582  CD2 HIS A 373      25.907  73.746  97.210  0.00  0.00            
ATOM   4583  HD2 HIS A 373      25.916  72.661  97.164  0.00  0.00            
ATOM   4584  C   HIS A 373      30.005  73.915  94.723  0.00  0.00            
ATOM   4585  O   HIS A 373      30.445  72.984  95.395  0.00  0.00            
ATOM   4586  N   ALA A 374      30.784  74.735  93.938  0.00  0.00            
ATOM   4587  HN  ALA A 374      30.339  75.496  93.485  0.00  0.00            
ATOM   4588  CA  ALA A 374      32.129  74.424  93.514  0.00  0.00            
ATOM   4589  HA  ALA A 374      32.295  73.354  93.520  0.00  0.00            
ATOM   4590  CB  ALA A 374      32.195  74.903  92.040  0.00  0.00            
ATOM   4591  HB1 ALA A 374      31.876  75.971  92.062  0.00  0.00            
ATOM   4592  HB2 ALA A 374      33.236  74.849  91.670  0.00  0.00            
ATOM   4593  HB3 ALA A 374      31.478  74.259  91.485  0.00  0.00            
ATOM   4594  C   ALA A 374      33.191  75.047  94.388  0.00  0.00            
ATOM   4595  O   ALA A 374      34.032  75.799  93.923  0.00  0.00            
ATOM   4596  N   VAL A 375      33.097  74.791  95.699  0.00  0.00            
ATOM   4597  HN  VAL A 375      32.448  74.127  96.074  0.00  0.00            
ATOM   4598  CA  VAL A 375      34.108  75.228  96.608  0.00  0.00            
ATOM   4599  HA  VAL A 375      34.943  75.574  96.012  0.00  0.00            
ATOM   4600  CB  VAL A 375      33.610  76.433  97.464  0.00  0.00            
ATOM   4601  HB  VAL A 375      34.411  76.750  98.172  0.00  0.00            
ATOM   4602  CG1 VAL A 375      33.229  77.621  96.552  0.00  0.00            
ATOM   4603 HG11 VAL A 375      33.165  78.571  97.103  0.00  0.00            
ATOM   4604 HG12 VAL A 375      33.811  77.792  95.624  0.00  0.00            
ATOM   4605 HG13 VAL A 375      32.216  77.292  96.240  0.00  0.00            
ATOM   4606  CG2 VAL A 375      32.404  76.158  98.349  0.00  0.00            
ATOM   4607 HG21 VAL A 375      31.557  75.816  97.709  0.00  0.00            
ATOM   4608 HG22 VAL A 375      32.624  75.351  99.089  0.00  0.00            
ATOM   4609 HG23 VAL A 375      31.973  77.006  98.927  0.00  0.00            
ATOM   4610  C   VAL A 375      34.661  74.134  97.548  0.00  0.00            
ATOM   4611  O   VAL A 375      34.004  73.120  97.709  0.00  0.00            
ATOM   4612  N   PRO A 376      35.816  74.234  98.234  0.00  0.00            
ATOM   4613  CD  PRO A 376      36.952  75.042  97.759  0.00  0.00            
ATOM   4614  HD1 PRO A 376      36.817  76.052  98.220  0.00  0.00            
ATOM   4615  HD2 PRO A 376      36.953  75.171  96.658  0.00  0.00            
ATOM   4616  CA  PRO A 376      36.299  73.226  99.225  0.00  0.00            
ATOM   4617  HA  PRO A 376      36.253  72.245  98.778  0.00  0.00            
ATOM   4618  CB  PRO A 376      37.773  73.692  99.495  0.00  0.00            
ATOM   4619  HB1 PRO A 376      37.739  74.520 100.235  0.00  0.00            
ATOM   4620  HB2 PRO A 376      38.396  72.815  99.787  0.00  0.00            
ATOM   4621  CG  PRO A 376      38.206  74.342  98.160  0.00  0.00            
ATOM   4622  HG1 PRO A 376      39.069  75.029  98.273  0.00  0.00            
ATOM   4623  HG2 PRO A 376      38.322  73.627  97.321  0.00  0.00            
ATOM   4624  C   PRO A 376      35.552  73.221 100.554  0.00  0.00            
ATOM   4625  O   PRO A 376      35.363  72.174 101.124  0.00  0.00            
ATOM   4626  N   SER A 377      34.979  74.341 101.027  0.00  0.00            
ATOM   4627  HN  SER A 377      35.155  75.181 100.516  0.00  0.00            
ATOM   4628  CA  SER A 377      33.955  74.372 102.192  0.00  0.00            
ATOM   4629  HA  SER A 377      34.516  73.932 103.000  0.00  0.00            
ATOM   4630  CB  SER A 377      33.567  75.803 102.653  0.00  0.00            
ATOM   4631  HB1 SER A 377      32.783  75.815 103.436  0.00  0.00            
ATOM   4632  HB2 SER A 377      34.494  76.299 103.011  0.00  0.00            
ATOM   4633  OG  SER A 377      33.026  76.557 101.510  0.00  0.00            
ATOM   4634  HG1 SER A 377      33.771  76.665 100.909  0.00  0.00            
ATOM   4635  C   SER A 377      32.711  73.445 101.942  0.00  0.00            
ATOM   4636  O   SER A 377      32.164  72.808 102.816  0.00  0.00            
ATOM   4637  N   GLN A 378      32.356  73.372 100.673  0.00  0.00            
ATOM   4638  HN  GLN A 378      32.676  74.070 100.041  0.00  0.00            
ATOM   4639  CA  GLN A 378      31.281  72.519 100.232  0.00  0.00            
ATOM   4640  HA  GLN A 378      30.622  72.082 100.967  0.00  0.00            
ATOM   4641  CB  GLN A 378      30.399  73.509  99.332  0.00  0.00            
ATOM   4642  HB1 GLN A 378      30.896  73.753  98.374  0.00  0.00            
ATOM   4643  HB2 GLN A 378      29.581  72.831  99.032  0.00  0.00            
ATOM   4644  CG  GLN A 378      29.811  74.756  99.938  0.00  0.00            
ATOM   4645  HG1 GLN A 378      30.588  75.513 100.161  0.00  0.00            
ATOM   4646  HG2 GLN A 378      29.061  75.117  99.200  0.00  0.00            
ATOM   4647  CD  GLN A 378      29.108  74.431 101.306  0.00  0.00            
ATOM   4648  OE1 GLN A 378      28.529  73.331 101.447  0.00  0.00            
ATOM   4649  NE2 GLN A 378      29.200  75.344 102.282  0.00  0.00            
ATOM   4650 HE21 GLN A 378      29.714  76.172 102.059  0.00  0.00            
ATOM   4651 HE22 GLN A 378      28.858  75.141 103.200  0.00  0.00            
ATOM   4652  C   GLN A 378      31.834  71.259  99.544  0.00  0.00            
ATOM   4653  O   GLN A 378      31.062  70.522  98.889  0.00  0.00            
ATOM   4654  N   GLY A 379      33.162  70.992  99.628  0.00  0.00            
ATOM   4655  HN  GLY A 379      33.704  71.519 100.286  0.00  0.00            
ATOM   4656  CA  GLY A 379      33.789  69.836  99.081  0.00  0.00            
ATOM   4657  HA1 GLY A 379      34.835  69.921  99.358  0.00  0.00            
ATOM   4658  HA2 GLY A 379      33.505  68.974  99.675  0.00  0.00            
ATOM   4659  C   GLY A 379      33.553  69.388  97.620  0.00  0.00            
ATOM   4660  O   GLY A 379      33.397  68.174  97.427  0.00  0.00            
ATOM   4661  N   LEU A 380      33.585  70.275  96.674  0.00  0.00            
ATOM   4662  HN  LEU A 380      33.615  71.262  96.818  0.00  0.00            
ATOM   4663  CA  LEU A 380      33.647  70.014  95.226  0.00  0.00            
ATOM   4664  HA  LEU A 380      33.773  68.951  95.098  0.00  0.00            
ATOM   4665  CB  LEU A 380      32.389  70.380  94.308  0.00  0.00            
ATOM   4666  HB1 LEU A 380      31.539  69.698  94.548  0.00  0.00            
ATOM   4667  HB2 LEU A 380      32.158  71.427  94.620  0.00  0.00            
ATOM   4668  CG  LEU A 380      32.628  70.400  92.809  0.00  0.00            
ATOM   4669  HG  LEU A 380      33.512  70.986  92.476  0.00  0.00            
ATOM   4670  CD1 LEU A 380      33.046  69.032  92.256  0.00  0.00            
ATOM   4671 HD11 LEU A 380      34.129  68.800  92.411  0.00  0.00            
ATOM   4672 HD12 LEU A 380      32.342  68.260  92.633  0.00  0.00            
ATOM   4673 HD13 LEU A 380      32.956  69.116  91.151  0.00  0.00            
ATOM   4674  CD2 LEU A 380      31.365  70.847  92.128  0.00  0.00            
ATOM   4675 HD21 LEU A 380      31.564  70.687  91.046  0.00  0.00            
ATOM   4676 HD22 LEU A 380      30.466  70.378  92.595  0.00  0.00            
ATOM   4677 HD23 LEU A 380      31.296  71.941  92.319  0.00  0.00            
ATOM   4678  C   LEU A 380      34.890  70.875  94.695  0.00  0.00            
ATOM   4679  O   LEU A 380      34.995  72.091  94.643  0.00  0.00            
ATOM   4680  N   TRP A 381      35.968  70.233  94.428  0.00  0.00            
ATOM   4681  HN  TRP A 381      35.930  69.262  94.644  0.00  0.00            
ATOM   4682  CA  TRP A 381      37.114  70.732  93.778  0.00  0.00            
ATOM   4683  HA  TRP A 381      37.410  71.766  93.890  0.00  0.00            
ATOM   4684  CB  TRP A 381      38.169  69.822  94.436  0.00  0.00            
ATOM   4685  HB1 TRP A 381      37.836  68.778  94.282  0.00  0.00            
ATOM   4686  HB2 TRP A 381      39.098  69.792  93.836  0.00  0.00            
ATOM   4687  CG  TRP A 381      38.388  70.079  95.876  0.00  0.00            
ATOM   4688  CD1 TRP A 381      39.181  71.090  96.419  0.00  0.00            
ATOM   4689  HD1 TRP A 381      39.820  71.821  95.949  0.00  0.00            
ATOM   4690  NE1 TRP A 381      39.169  70.974  97.779  0.00  0.00            
ATOM   4691  HE1 TRP A 381      39.811  71.384  98.390  0.00  0.00            
ATOM   4692  CE2 TRP A 381      38.385  69.913  98.123  0.00  0.00            
ATOM   4693  CD2 TRP A 381      37.906  69.291  96.983  0.00  0.00            
ATOM   4694  CE3 TRP A 381      36.927  68.281  97.149  0.00  0.00            
ATOM   4695  HE3 TRP A 381      36.467  67.860  96.272  0.00  0.00            
ATOM   4696  CZ3 TRP A 381      36.680  67.777  98.371  0.00  0.00            
ATOM   4697  HZ3 TRP A 381      35.961  66.984  98.275  0.00  0.00            
ATOM   4698  CZ2 TRP A 381      38.149  69.301  99.401  0.00  0.00            
ATOM   4699  HZ2 TRP A 381      38.445  69.869 100.269  0.00  0.00            
ATOM   4700  CH2 TRP A 381      37.310  68.182  99.513  0.00  0.00            
ATOM   4701  HH2 TRP A 381      37.105  67.776 100.492  0.00  0.00            
ATOM   4702  C   TRP A 381      37.105  70.531  92.251  0.00  0.00            
ATOM   4703  O   TRP A 381      37.119  69.400  91.857  0.00  0.00            
ATOM   4704  N   LEU A 382      36.948  71.585  91.494  0.00  0.00            
ATOM   4705  HN  LEU A 382      36.790  72.465  91.930  0.00  0.00            
ATOM   4706  CA  LEU A 382      36.721  71.451  90.097  0.00  0.00            
ATOM   4707  HA  LEU A 382      36.818  70.447  89.723  0.00  0.00            
ATOM   4708  CB  LEU A 382      35.287  71.852  89.777  0.00  0.00            
ATOM   4709  HB1 LEU A 382      34.515  71.293  90.358  0.00  0.00            
ATOM   4710  HB2 LEU A 382      35.121  72.924  90.032  0.00  0.00            
ATOM   4711  CG  LEU A 382      34.698  71.652  88.346  0.00  0.00            
ATOM   4712  HG  LEU A 382      35.360  72.087  87.562  0.00  0.00            
ATOM   4713  CD1 LEU A 382      34.479  70.165  88.042  0.00  0.00            
ATOM   4714 HD11 LEU A 382      33.827  69.771  88.845  0.00  0.00            
ATOM   4715 HD12 LEU A 382      34.049  69.988  87.034  0.00  0.00            
ATOM   4716 HD13 LEU A 382      35.462  69.638  88.023  0.00  0.00            
ATOM   4717  CD2 LEU A 382      33.298  72.425  88.301  0.00  0.00            
ATOM   4718 HD21 LEU A 382      33.564  73.491  88.429  0.00  0.00            
ATOM   4719 HD22 LEU A 382      32.842  72.359  87.295  0.00  0.00            
ATOM   4720 HD23 LEU A 382      32.657  72.123  89.151  0.00  0.00            
ATOM   4721  C   LEU A 382      37.764  72.184  89.217  0.00  0.00            
ATOM   4722  O   LEU A 382      38.234  73.272  89.570  0.00  0.00            
ATOM   4723  N   LEU A 383      38.119  71.564  88.070  0.00  0.00            
ATOM   4724  HN  LEU A 383      37.873  70.640  87.776  0.00  0.00            
ATOM   4725  CA  LEU A 383      38.883  72.170  86.973  0.00  0.00            
ATOM   4726  HA  LEU A 383      38.883  73.231  87.162  0.00  0.00            
ATOM   4727  CB  LEU A 383      40.242  71.526  86.969  0.00  0.00            
ATOM   4728  HB1 LEU A 383      40.677  71.584  87.983  0.00  0.00            
ATOM   4729  HB2 LEU A 383      40.129  70.432  86.804  0.00  0.00            
ATOM   4730  CG  LEU A 383      41.338  72.041  85.952  0.00  0.00            
ATOM   4731  HG  LEU A 383      41.023  71.728  84.940  0.00  0.00            
ATOM   4732  CD1 LEU A 383      41.503  73.555  85.930  0.00  0.00            
ATOM   4733 HD11 LEU A 383      42.403  73.859  85.371  0.00  0.00            
ATOM   4734 HD12 LEU A 383      40.641  74.001  85.390  0.00  0.00            
ATOM   4735 HD13 LEU A 383      41.533  74.002  86.944  0.00  0.00            
ATOM   4736  CD2 LEU A 383      42.703  71.405  86.119  0.00  0.00            
ATOM   4737 HD21 LEU A 383      42.623  70.343  85.814  0.00  0.00            
ATOM   4738 HD22 LEU A 383      43.430  71.892  85.437  0.00  0.00            
ATOM   4739 HD23 LEU A 383      43.056  71.508  87.175  0.00  0.00            
ATOM   4740  C   LEU A 383      38.082  71.894  85.651  0.00  0.00            
ATOM   4741  O   LEU A 383      37.624  70.746  85.502  0.00  0.00            
ATOM   4742  N   GLY A 384      37.917  72.849  84.687  0.00  0.00            
ATOM   4743  HN  GLY A 384      38.294  73.762  84.851  0.00  0.00            
ATOM   4744  CA  GLY A 384      37.489  72.483  83.286  0.00  0.00            
ATOM   4745  HA1 GLY A 384      37.685  71.452  83.062  0.00  0.00            
ATOM   4746  HA2 GLY A 384      36.432  72.693  83.316  0.00  0.00            
ATOM   4747  C   GLY A 384      38.180  73.315  82.223  0.00  0.00            
ATOM   4748  O   GLY A 384      38.809  74.379  82.450  0.00  0.00            
ATOM   4749  N   LEU A 385      37.885  72.850  80.999  0.00  0.00            
ATOM   4750  HN  LEU A 385      37.320  72.038  80.866  0.00  0.00            
ATOM   4751  CA  LEU A 385      38.320  73.485  79.765  0.00  0.00            
ATOM   4752  HA  LEU A 385      38.938  74.331  80.022  0.00  0.00            
ATOM   4753  CB  LEU A 385      38.968  72.360  78.837  0.00  0.00            
ATOM   4754  HB1 LEU A 385      39.855  71.932  79.338  0.00  0.00            
ATOM   4755  HB2 LEU A 385      38.146  71.605  78.811  0.00  0.00            
ATOM   4756  CG  LEU A 385      39.603  72.626  77.416  0.00  0.00            
ATOM   4757  HG  LEU A 385      40.192  71.699  77.226  0.00  0.00            
ATOM   4758  CD1 LEU A 385      38.522  72.575  76.332  0.00  0.00            
ATOM   4759 HD11 LEU A 385      38.999  72.318  75.357  0.00  0.00            
ATOM   4760 HD12 LEU A 385      37.825  71.736  76.571  0.00  0.00            
ATOM   4761 HD13 LEU A 385      38.005  73.558  76.273  0.00  0.00            
ATOM   4762  CD2 LEU A 385      40.502  73.862  77.494  0.00  0.00            
ATOM   4763 HD21 LEU A 385      39.943  74.817  77.453  0.00  0.00            
ATOM   4764 HD22 LEU A 385      41.082  73.909  78.439  0.00  0.00            
ATOM   4765 HD23 LEU A 385      41.339  73.760  76.759  0.00  0.00            
ATOM   4766  C   LEU A 385      37.071  74.042  79.090  0.00  0.00            
ATOM   4767  O   LEU A 385      36.007  73.380  79.122  0.00  0.00            
ATOM   4768  N   ARG A 386      37.105  75.179  78.373  0.00  0.00            
ATOM   4769  HN  ARG A 386      37.870  75.794  78.542  0.00  0.00            
ATOM   4770  CA  ARG A 386      36.110  75.536  77.295  0.00  0.00            
ATOM   4771  HA  ARG A 386      35.520  74.670  77.062  0.00  0.00            
ATOM   4772  CB  ARG A 386      35.096  76.580  77.859  0.00  0.00            
ATOM   4773  HB1 ARG A 386      34.399  76.936  77.075  0.00  0.00            
ATOM   4774  HB2 ARG A 386      34.491  76.124  78.669  0.00  0.00            
ATOM   4775  CG  ARG A 386      35.726  77.840  78.427  0.00  0.00            
ATOM   4776  HG1 ARG A 386      36.556  77.655  79.142  0.00  0.00            
ATOM   4777  HG2 ARG A 386      36.186  78.474  77.637  0.00  0.00            
ATOM   4778  CD  ARG A 386      34.627  78.784  79.119  0.00  0.00            
ATOM   4779  HD1 ARG A 386      33.855  79.168  78.418  0.00  0.00            
ATOM   4780  HD2 ARG A 386      34.109  78.182  79.893  0.00  0.00            
ATOM   4781  NE  ARG A 386      35.350  79.876  79.823  0.00  0.00            
ATOM   4782  HE  ARG A 386      35.188  79.979  80.799  0.00  0.00            
ATOM   4783  CZ  ARG A 386      35.829  80.973  79.303  0.00  0.00            
ATOM   4784  NH1 ARG A 386      35.470  81.352  78.061  0.00  0.00            
ATOM   4785 HH11 ARG A 386      35.009  80.714  77.465  0.00  0.00            
ATOM   4786 HH12 ARG A 386      35.640  82.258  77.658  0.00  0.00            
ATOM   4787  NH2 ARG A 386      36.554  81.864  80.007  0.00  0.00            
ATOM   4788 HH21 ARG A 386      36.945  81.627  80.902  0.00  0.00            
ATOM   4789 HH22 ARG A 386      36.894  82.690  79.570  0.00  0.00            
ATOM   4790  C   ARG A 386      36.716  76.080  76.009  0.00  0.00            
ATOM   4791  O   ARG A 386      37.845  76.464  75.896  0.00  0.00            
ATOM   4792  N   GLU A 387      35.859  75.950  74.966  0.00  0.00            
ATOM   4793  HN  GLU A 387      34.876  75.833  75.138  0.00  0.00            
ATOM   4794  CA  GLU A 387      36.203  76.342  73.597  0.00  0.00            
ATOM   4795  HA  GLU A 387      35.567  75.750  72.945  0.00  0.00            
ATOM   4796  CB  GLU A 387      35.916  77.836  73.330  0.00  0.00            
ATOM   4797  HB1 GLU A 387      36.447  78.640  73.893  0.00  0.00            
ATOM   4798  HB2 GLU A 387      36.079  78.009  72.239  0.00  0.00            
ATOM   4799  CG  GLU A 387      34.364  78.105  73.288  0.00  0.00            
ATOM   4800  HG1 GLU A 387      33.909  77.401  72.566  0.00  0.00            
ATOM   4801  HG2 GLU A 387      33.927  77.962  74.306  0.00  0.00            
ATOM   4802  CD  GLU A 387      33.989  79.492  72.789  0.00  0.00            
ATOM   4803  OE1 GLU A 387      33.412  80.249  73.641  0.00  0.00            
ATOM   4804  OE2 GLU A 387      34.315  79.855  71.651  0.00  0.00            
ATOM   4805  C   GLU A 387      37.595  75.932  73.041  0.00  0.00            
ATOM   4806  O   GLU A 387      38.193  76.818  72.420  0.00  0.00            
ATOM   4807  N   GLY A 388      37.951  74.687  73.341  0.00  0.00            
ATOM   4808  HN  GLY A 388      37.277  74.191  73.867  0.00  0.00            
ATOM   4809  CA  GLY A 388      39.201  74.106  72.843  0.00  0.00            
ATOM   4810  HA1 GLY A 388      39.207  73.029  72.957  0.00  0.00            
ATOM   4811  HA2 GLY A 388      39.087  74.172  71.777  0.00  0.00            
ATOM   4812  C   GLY A 388      40.549  74.568  73.315  0.00  0.00            
ATOM   4813  O   GLY A 388      41.580  74.094  72.965  0.00  0.00            
ATOM   4814  N   LYS A 389      40.512  75.593  74.205  0.00  0.00            
ATOM   4815  HN  LYS A 389      39.620  76.003  74.397  0.00  0.00            
ATOM   4816  CA  LYS A 389      41.635  76.469  74.307  0.00  0.00            
ATOM   4817  HA  LYS A 389      42.502  75.827  74.295  0.00  0.00            
ATOM   4818  CB  LYS A 389      41.712  77.491  73.098  0.00  0.00            
ATOM   4819  HB1 LYS A 389      42.068  76.807  72.295  0.00  0.00            
ATOM   4820  HB2 LYS A 389      40.679  77.886  73.039  0.00  0.00            
ATOM   4821  CG  LYS A 389      42.613  78.705  73.136  0.00  0.00            
ATOM   4822  HG1 LYS A 389      42.199  79.467  73.830  0.00  0.00            
ATOM   4823  HG2 LYS A 389      43.590  78.410  73.577  0.00  0.00            
ATOM   4824  CD  LYS A 389      42.851  79.401  71.754  0.00  0.00            
ATOM   4825  HD1 LYS A 389      42.011  79.618  71.066  0.00  0.00            
ATOM   4826  HD2 LYS A 389      43.312  80.400  71.920  0.00  0.00            
ATOM   4827  CE  LYS A 389      43.767  78.563  70.771  0.00  0.00            
ATOM   4828  HE1 LYS A 389      44.699  78.386  71.343  0.00  0.00            
ATOM   4829  HE2 LYS A 389      43.337  77.576  70.476  0.00  0.00            
ATOM   4830  NZ  LYS A 389      44.132  79.385  69.634  0.00  0.00            
ATOM   4831  HZ1 LYS A 389      44.701  80.197  69.978  0.00  0.00            
ATOM   4832  HZ2 LYS A 389      44.650  78.876  68.895  0.00  0.00            
ATOM   4833  HZ3 LYS A 389      43.291  79.731  69.140  0.00  0.00            
ATOM   4834  C   LYS A 389      41.816  77.283  75.626  0.00  0.00            
ATOM   4835  O   LYS A 389      42.889  77.789  75.914  0.00  0.00            
ATOM   4836  N   ILE A 390      40.712  77.488  76.375  0.00  0.00            
ATOM   4837  HN  ILE A 390      39.891  76.956  76.188  0.00  0.00            
ATOM   4838  CA  ILE A 390      40.738  78.306  77.622  0.00  0.00            
ATOM   4839  HA  ILE A 390      41.727  78.734  77.666  0.00  0.00            
ATOM   4840  CB  ILE A 390      39.688  79.412  77.527  0.00  0.00            
ATOM   4841  HB  ILE A 390      38.719  79.012  77.884  0.00  0.00            
ATOM   4842  CG2 ILE A 390      40.260  80.472  78.481  0.00  0.00            
ATOM   4843 HG21 ILE A 390      40.282  80.048  79.508  0.00  0.00            
ATOM   4844 HG22 ILE A 390      41.277  80.846  78.249  0.00  0.00            
ATOM   4845 HG23 ILE A 390      39.545  81.321  78.575  0.00  0.00            
ATOM   4846  CG1 ILE A 390      39.449  80.093  76.199  0.00  0.00            
ATOM   4847 HG11 ILE A 390      39.390  81.186  76.381  0.00  0.00            
ATOM   4848 HG12 ILE A 390      40.258  80.021  75.451  0.00  0.00            
ATOM   4849  CD  ILE A 390      38.068  79.746  75.579  0.00  0.00            
ATOM   4850  HD1 ILE A 390      37.802  80.348  74.685  0.00  0.00            
ATOM   4851  HD2 ILE A 390      38.062  78.698  75.219  0.00  0.00            
ATOM   4852  HD3 ILE A 390      37.212  79.818  76.283  0.00  0.00            
ATOM   4853  C   ILE A 390      40.446  77.444  78.837  0.00  0.00            
ATOM   4854  O   ILE A 390      39.385  76.817  78.978  0.00  0.00            
ATOM   4855  N   LEU A 391      41.458  77.286  79.676  0.00  0.00            
ATOM   4856  HN  LEU A 391      42.331  77.643  79.363  0.00  0.00            
ATOM   4857  CA  LEU A 391      41.409  76.514  80.905  0.00  0.00            
ATOM   4858  HA  LEU A 391      40.628  75.780  80.742  0.00  0.00            
ATOM   4859  CB  LEU A 391      42.806  75.810  81.158  0.00  0.00            
ATOM   4860  HB1 LEU A 391      43.017  75.256  80.217  0.00  0.00            
ATOM   4861  HB2 LEU A 391      43.559  76.606  81.326  0.00  0.00            
ATOM   4862  CG  LEU A 391      42.911  74.679  82.156  0.00  0.00            
ATOM   4863  HG  LEU A 391      42.506  75.004  83.143  0.00  0.00            
ATOM   4864  CD1 LEU A 391      42.027  73.459  81.767  0.00  0.00            
ATOM   4865 HD11 LEU A 391      42.171  72.560  82.395  0.00  0.00            
ATOM   4866 HD12 LEU A 391      40.975  73.809  81.800  0.00  0.00            
ATOM   4867 HD13 LEU A 391      42.151  73.203  80.695  0.00  0.00            
ATOM   4868  CD2 LEU A 391      44.383  74.327  82.266  0.00  0.00            
ATOM   4869 HD21 LEU A 391      44.635  73.367  82.765  0.00  0.00            
ATOM   4870 HD22 LEU A 391      44.834  74.330  81.256  0.00  0.00            
ATOM   4871 HD23 LEU A 391      44.838  75.184  82.820  0.00  0.00            
ATOM   4872  C   LEU A 391      40.983  77.419  82.083  0.00  0.00            
ATOM   4873  O   LEU A 391      41.563  78.485  82.295  0.00  0.00            
ATOM   4874  N   GLU A 392      39.986  76.900  82.866  0.00  0.00            
ATOM   4875  HN  GLU A 392      39.596  76.050  82.527  0.00  0.00            
ATOM   4876  CA  GLU A 392      39.478  77.488  84.033  0.00  0.00            
ATOM   4877  HA  GLU A 392      40.093  78.325  84.319  0.00  0.00            
ATOM   4878  CB  GLU A 392      38.106  77.957  83.724  0.00  0.00            
ATOM   4879  HB1 GLU A 392      37.544  77.166  83.178  0.00  0.00            
ATOM   4880  HB2 GLU A 392      37.623  78.274  84.675  0.00  0.00            
ATOM   4881  CG  GLU A 392      38.089  79.203  82.686  0.00  0.00            
ATOM   4882  HG1 GLU A 392      38.709  79.997  83.136  0.00  0.00            
ATOM   4883  HG2 GLU A 392      38.514  79.046  81.672  0.00  0.00            
ATOM   4884  CD  GLU A 392      36.653  79.694  82.572  0.00  0.00            
ATOM   4885  OE1 GLU A 392      36.428  80.905  82.756  0.00  0.00            
ATOM   4886  OE2 GLU A 392      35.796  78.772  82.382  0.00  0.00            
ATOM   4887  C   GLU A 392      39.451  76.668  85.347  0.00  0.00            
ATOM   4888  O   GLU A 392      38.830  75.627  85.401  0.00  0.00            
ATOM   4889  N   ALA A 393      40.056  77.153  86.463  0.00  0.00            
ATOM   4890  HN  ALA A 393      40.746  77.869  86.360  0.00  0.00            
ATOM   4891  CA  ALA A 393      40.146  76.468  87.760  0.00  0.00            
ATOM   4892  HA  ALA A 393      39.823  75.454  87.625  0.00  0.00            
ATOM   4893  CB  ALA A 393      41.570  76.515  88.449  0.00  0.00            
ATOM   4894  HB1 ALA A 393      41.760  77.563  88.762  0.00  0.00            
ATOM   4895  HB2 ALA A 393      41.501  76.003  89.433  0.00  0.00            
ATOM   4896  HB3 ALA A 393      42.309  75.971  87.819  0.00  0.00            
ATOM   4897  C   ALA A 393      39.061  77.108  88.619  0.00  0.00            
ATOM   4898  O   ALA A 393      39.011  78.340  88.765  0.00  0.00            
ATOM   4899  N   HIS A 394      38.209  76.175  89.263  0.00  0.00            
ATOM   4900  HN  HIS A 394      38.411  75.208  89.367  0.00  0.00            
ATOM   4901  CA  HIS A 394      37.107  76.711  90.026  0.00  0.00            
ATOM   4902  HA  HIS A 394      36.866  77.697  89.657  0.00  0.00            
ATOM   4903  CB  HIS A 394      35.937  75.739  89.964  0.00  0.00            
ATOM   4904  HB1 HIS A 394      36.413  74.754  90.150  0.00  0.00            
ATOM   4905  HB2 HIS A 394      35.126  75.960  90.685  0.00  0.00            
ATOM   4906  ND1 HIS A 394      34.200  76.432  88.291  0.00  0.00            
ATOM   4907  CG  HIS A 394      35.391  75.731  88.598  0.00  0.00            
ATOM   4908  CE1 HIS A 394      34.119  76.273  86.927  0.00  0.00            
ATOM   4909  HE1 HIS A 394      33.431  76.732  86.219  0.00  0.00            
ATOM   4910  NE2 HIS A 394      35.105  75.435  86.462  0.00  0.00            
ATOM   4911  HE2 HIS A 394      35.117  75.002  85.560  0.00  0.00            
ATOM   4912  CD2 HIS A 394      35.934  75.125  87.504  0.00  0.00            
ATOM   4913  HD2 HIS A 394      36.855  74.565  87.362  0.00  0.00            
ATOM   4914  C   HIS A 394      37.369  76.909  91.532  0.00  0.00            
ATOM   4915  O   HIS A 394      38.114  76.095  92.212  0.00  0.00            
ATOM   4916  N   VAL A 395      36.890  78.029  92.082  0.00  0.00            
ATOM   4917  HN  VAL A 395      36.143  78.533  91.639  0.00  0.00            
ATOM   4918  CA  VAL A 395      37.481  78.620  93.313  0.00  0.00            
ATOM   4919  HA  VAL A 395      37.679  77.736  93.894  0.00  0.00            
ATOM   4920  CB  VAL A 395      38.735  79.436  93.117  0.00  0.00            
ATOM   4921  HB  VAL A 395      39.050  80.004  94.017  0.00  0.00            
ATOM   4922  CG1 VAL A 395      39.989  78.558  92.925  0.00  0.00            
ATOM   4923 HG11 VAL A 395      40.259  77.789  93.677  0.00  0.00            
ATOM   4924 HG12 VAL A 395      39.741  78.044  91.968  0.00  0.00            
ATOM   4925 HG13 VAL A 395      40.896  79.157  92.684  0.00  0.00            
ATOM   4926  CG2 VAL A 395      38.487  80.415  91.945  0.00  0.00            
ATOM   4927 HG21 VAL A 395      37.569  80.998  92.177  0.00  0.00            
ATOM   4928 HG22 VAL A 395      39.261  81.196  91.835  0.00  0.00            
ATOM   4929 HG23 VAL A 395      38.574  79.924  90.952  0.00  0.00            
ATOM   4930  C   VAL A 395      36.386  79.475  94.030  0.00  0.00            
ATOM   4931  O   VAL A 395      35.334  79.764  93.393  0.00  0.00            
ATOM   4932  N   GLU A 396      36.519  79.850  95.347  0.00  0.00            
ATOM   4933  HN  GLU A 396      37.114  79.257  95.894  0.00  0.00            
ATOM   4934  CA  GLU A 396      35.613  80.708  96.099  0.00  0.00            
ATOM   4935  HA  GLU A 396      34.661  80.204  96.192  0.00  0.00            
ATOM   4936  CB  GLU A 396      36.131  81.018  97.468  0.00  0.00            
ATOM   4937  HB1 GLU A 396      37.147  81.471  97.423  0.00  0.00            
ATOM   4938  HB2 GLU A 396      35.515  81.744  98.028  0.00  0.00            
ATOM   4939  CG  GLU A 396      36.198  79.723  98.351  0.00  0.00            
ATOM   4940  HG1 GLU A 396      35.184  79.528  98.756  0.00  0.00            
ATOM   4941  HG2 GLU A 396      36.425  78.861  97.689  0.00  0.00            
ATOM   4942  CD  GLU A 396      37.303  79.658  99.323  0.00  0.00            
ATOM   4943  OE1 GLU A 396      37.709  78.473  99.664  0.00  0.00            
ATOM   4944  OE2 GLU A 396      37.908  80.691  99.719  0.00  0.00            
ATOM   4945  C   GLU A 396      35.386  82.022  95.464  0.00  0.00            
ATOM   4946  O   GLU A 396      34.374  82.617  95.638  0.00  0.00            
ATOM   4947  N   ALA A 397      36.360  82.565  94.728  0.00  0.00            
ATOM   4948  HN  ALA A 397      37.189  82.031  94.627  0.00  0.00            
ATOM   4949  CA  ALA A 397      36.378  83.797  93.885  0.00  0.00            
ATOM   4950  HA  ALA A 397      36.060  84.669  94.430  0.00  0.00            
ATOM   4951  CB  ALA A 397      37.773  84.097  93.284  0.00  0.00            
ATOM   4952  HB1 ALA A 397      37.833  85.204  93.233  0.00  0.00            
ATOM   4953  HB2 ALA A 397      38.623  83.746  93.908  0.00  0.00            
ATOM   4954  HB3 ALA A 397      37.854  83.655  92.267  0.00  0.00            
ATOM   4955  C   ALA A 397      35.222  83.783  92.873  0.00  0.00            
ATOM   4956  O   ALA A 397      34.871  82.685  92.409  0.00  0.00            
ATOM   4957  N   LYS A 398      34.668  84.984  92.510  0.00  0.00            
ATOM   4958  HN  LYS A 398      35.120  85.845  92.713  0.00  0.00            
ATOM   4959  CA  LYS A 398      33.478  85.189  91.666  0.00  0.00            
ATOM   4960  HA  LYS A 398      32.796  84.425  92.023  0.00  0.00            
ATOM   4961  CB  LYS A 398      32.853  86.577  91.800  0.00  0.00            
ATOM   4962  HB1 LYS A 398      33.678  87.257  91.498  0.00  0.00            
ATOM   4963  HB2 LYS A 398      32.019  86.652  91.080  0.00  0.00            
ATOM   4964  CG  LYS A 398      32.065  86.912  93.058  0.00  0.00            
ATOM   4965  HG1 LYS A 398      31.478  87.840  92.847  0.00  0.00            
ATOM   4966  HG2 LYS A 398      31.363  86.071  93.247  0.00  0.00            
ATOM   4967  CD  LYS A 398      32.907  86.862  94.330  0.00  0.00            
ATOM   4968  HD1 LYS A 398      33.185  85.793  94.445  0.00  0.00            
ATOM   4969  HD2 LYS A 398      33.815  87.498  94.237  0.00  0.00            
ATOM   4970  CE  LYS A 398      32.247  87.392  95.609  0.00  0.00            
ATOM   4971  HE1 LYS A 398      31.274  86.870  95.701  0.00  0.00            
ATOM   4972  HE2 LYS A 398      33.000  87.194  96.399  0.00  0.00            
ATOM   4973  NZ  LYS A 398      31.961  88.794  95.517  0.00  0.00            
ATOM   4974  HZ1 LYS A 398      31.705  89.061  96.489  0.00  0.00            
ATOM   4975  HZ2 LYS A 398      32.749  89.351  95.118  0.00  0.00            
ATOM   4976  HZ3 LYS A 398      31.064  88.962  95.019  0.00  0.00            
ATOM   4977  C   LYS A 398      33.583  84.737  90.220  0.00  0.00            
ATOM   4978  O   LYS A 398      32.797  83.927  89.698  0.00  0.00            
ATOM   4979  N   GLU A 399      34.759  85.035  89.592  0.00  0.00            
ATOM   4980  HN  GLU A 399      35.432  85.626  90.026  0.00  0.00            
ATOM   4981  CA  GLU A 399      35.037  84.538  88.222  0.00  0.00            
ATOM   4982  HA  GLU A 399      34.159  84.290  87.635  0.00  0.00            
ATOM   4983  CB  GLU A 399      35.671  85.551  87.337  0.00  0.00            
ATOM   4984  HB1 GLU A 399      36.655  85.749  87.824  0.00  0.00            
ATOM   4985  HB2 GLU A 399      35.948  85.092  86.367  0.00  0.00            
ATOM   4986  CG  GLU A 399      34.827  86.836  86.997  0.00  0.00            
ATOM   4987  HG1 GLU A 399      33.878  86.516  86.519  0.00  0.00            
ATOM   4988  HG2 GLU A 399      34.554  87.236  88.001  0.00  0.00            
ATOM   4989  CD  GLU A 399      35.548  87.831  86.029  0.00  0.00            
ATOM   4990  OE1 GLU A 399      35.504  89.074  86.225  0.00  0.00            
ATOM   4991  OE2 GLU A 399      36.113  87.355  84.971  0.00  0.00            
ATOM   4992  C   GLU A 399      35.979  83.258  88.328  0.00  0.00            
ATOM   4993  O   GLU A 399      36.933  83.362  89.139  0.00  0.00            
ATOM   4994  N   PRO A 400      35.757  82.122  87.604  0.00  0.00            
ATOM   4995  CD  PRO A 400      34.427  81.778  87.098  0.00  0.00            
ATOM   4996  HD1 PRO A 400      34.314  82.392  86.175  0.00  0.00            
ATOM   4997  HD2 PRO A 400      33.534  81.819  87.751  0.00  0.00            
ATOM   4998  CA  PRO A 400      36.794  81.052  87.386  0.00  0.00            
ATOM   4999  HA  PRO A 400      36.980  80.608  88.356  0.00  0.00            
ATOM   5000  CB  PRO A 400      36.151  80.067  86.472  0.00  0.00            
ATOM   5001  HB1 PRO A 400      36.524  80.375  85.471  0.00  0.00            
ATOM   5002  HB2 PRO A 400      36.438  79.025  86.746  0.00  0.00            
ATOM   5003  CG  PRO A 400      34.642  80.289  86.757  0.00  0.00            
ATOM   5004  HG1 PRO A 400      33.922  79.897  86.008  0.00  0.00            
ATOM   5005  HG2 PRO A 400      34.435  79.772  87.711  0.00  0.00            
ATOM   5006  C   PRO A 400      38.178  81.558  86.904  0.00  0.00            
ATOM   5007  O   PRO A 400      38.343  82.401  86.011  0.00  0.00            
ATOM   5008  N   ARG A 401      39.227  81.082  87.610  0.00  0.00            
ATOM   5009  HN  ARG A 401      39.075  80.337  88.248  0.00  0.00            
ATOM   5010  CA  ARG A 401      40.630  81.487  87.346  0.00  0.00            
ATOM   5011  HA  ARG A 401      40.750  82.551  87.282  0.00  0.00            
ATOM   5012  CB  ARG A 401      41.461  81.116  88.583  0.00  0.00            
ATOM   5013  HB1 ARG A 401      41.199  81.856  89.369  0.00  0.00            
ATOM   5014  HB2 ARG A 401      41.104  80.171  89.044  0.00  0.00            
ATOM   5015  CG  ARG A 401      42.981  81.067  88.370  0.00  0.00            
ATOM   5016  HG1 ARG A 401      43.410  80.276  87.729  0.00  0.00            
ATOM   5017  HG2 ARG A 401      43.191  82.037  87.886  0.00  0.00            
ATOM   5018  CD  ARG A 401      43.728  81.148  89.779  0.00  0.00            
ATOM   5019  HD1 ARG A 401      43.238  81.987  90.322  0.00  0.00            
ATOM   5020  HD2 ARG A 401      43.622  80.208  90.360  0.00  0.00            
ATOM   5021  NE  ARG A 401      45.181  81.464  89.593  0.00  0.00            
ATOM   5022  HE  ARG A 401      45.319  81.990  88.754  0.00  0.00            
ATOM   5023  CZ  ARG A 401      46.073  81.538  90.541  0.00  0.00            
ATOM   5024  NH1 ARG A 401      45.871  81.112  91.742  0.00  0.00            
ATOM   5025 HH11 ARG A 401      45.005  80.952  92.206  0.00  0.00            
ATOM   5026 HH12 ARG A 401      46.548  81.334  92.445  0.00  0.00            
ATOM   5027  NH2 ARG A 401      47.317  81.734  90.155  0.00  0.00            
ATOM   5028 HH21 ARG A 401      47.470  81.872  89.175  0.00  0.00            
ATOM   5029 HH22 ARG A 401      47.955  81.158  90.674  0.00  0.00            
ATOM   5030  C   ARG A 401      41.272  80.967  86.055  0.00  0.00            
ATOM   5031  O   ARG A 401      41.628  79.776  86.001  0.00  0.00            
ATOM   5032  N   ALA A 402      41.419  81.866  85.038  0.00  0.00            
ATOM   5033  HN  ALA A 402      41.038  82.780  85.144  0.00  0.00            
ATOM   5034  CA  ALA A 402      42.097  81.536  83.780  0.00  0.00            
ATOM   5035  HA  ALA A 402      41.491  80.688  83.495  0.00  0.00            
ATOM   5036  CB  ALA A 402      41.807  82.456  82.588  0.00  0.00            
ATOM   5037  HB1 ALA A 402      40.726  82.564  82.349  0.00  0.00            
ATOM   5038  HB2 ALA A 402      42.151  83.449  82.956  0.00  0.00            
ATOM   5039  HB3 ALA A 402      42.434  82.147  81.727  0.00  0.00            
ATOM   5040  C   ALA A 402      43.638  81.126  84.009  0.00  0.00            
ATOM   5041  O   ALA A 402      44.349  81.693  84.839  0.00  0.00            
ATOM   5042  N   LEU A 403      43.959  79.990  83.397  0.00  0.00            
ATOM   5043  HN  LEU A 403      43.315  79.648  82.723  0.00  0.00            
ATOM   5044  CA  LEU A 403      45.332  79.387  83.623  0.00  0.00            
ATOM   5045  HA  LEU A 403      45.946  79.875  84.368  0.00  0.00            
ATOM   5046  CB  LEU A 403      45.124  77.867  83.924  0.00  0.00            
ATOM   5047  HB1 LEU A 403      44.493  77.516  83.079  0.00  0.00            
ATOM   5048  HB2 LEU A 403      46.089  77.326  84.004  0.00  0.00            
ATOM   5049  CG  LEU A 403      44.371  77.651  85.212  0.00  0.00            
ATOM   5050  HG  LEU A 403      43.289  77.910  85.197  0.00  0.00            
ATOM   5051  CD1 LEU A 403      44.487  76.141  85.618  0.00  0.00            
ATOM   5052 HD11 LEU A 403      45.531  75.854  85.852  0.00  0.00            
ATOM   5053 HD12 LEU A 403      43.873  75.839  86.499  0.00  0.00            
ATOM   5054 HD13 LEU A 403      44.038  75.571  84.768  0.00  0.00            
ATOM   5055  CD2 LEU A 403      44.977  78.499  86.391  0.00  0.00            
ATOM   5056 HD21 LEU A 403      45.012  79.578  86.139  0.00  0.00            
ATOM   5057 HD22 LEU A 403      44.419  78.479  87.344  0.00  0.00            
ATOM   5058 HD23 LEU A 403      45.993  78.078  86.520  0.00  0.00            
ATOM   5059  C   LEU A 403      46.126  79.499  82.272  0.00  0.00            
ATOM   5060  O   LEU A 403      45.562  79.928  81.244  0.00  0.00            
ATOM   5061  N   ARG A 404      47.476  79.209  82.309  0.00  0.00            
ATOM   5062  HN  ARG A 404      47.976  79.095  83.167  0.00  0.00
[truncated: 571,570 more chars]
