# Supplementary material for: Structural basis for TRIM72 oligomerization during membrane damage repair
Source: Nat Commun. 2023 Mar 21;14:1555. doi: 10.1038/s41467-023-37198-1 (PMC10030467; doi:10.1038/s41467-023-37198-1)
Supplement: Supplementary file 4 — Supplementary Data 2 [file 41467_2023_37198_MOESM4_ESM.txt]

CRYST1  115.660  111.637  298.816  90.00  90.00  90.00 P 1           1
ATOM      1  N   GLY A  84      86.348  52.349 182.009  0.00  0.00            
ATOM      2  H1  GLY A  84      85.654  53.001 182.420  0.00  0.00            
ATOM      3  H2  GLY A  84      87.215  52.908 181.865  0.00  0.00            
ATOM      4  H3  GLY A  84      86.005  52.054 181.074  0.00  0.00            
ATOM      5  CA  GLY A  84      86.697  51.262 182.992  0.00  0.00            
ATOM      6  HA1 GLY A  84      87.537  50.750 182.557  0.00  0.00            
ATOM      7  HA2 GLY A  84      86.775  51.690 183.986  0.00  0.00            
ATOM      8  C   GLY A  84      85.664  50.208 183.121  0.00  0.00            
ATOM      9  O   GLY A  84      84.814  50.001 182.257  0.00  0.00            
ATOM     10  N   HIS A  85      85.731  49.412 184.238  0.00  0.00            
ATOM     11  HN  HIS A  85      86.500  49.560 184.853  0.00  0.00            
ATOM     12  CA  HIS A  85      84.660  48.523 184.639  0.00  0.00            
ATOM     13  HA  HIS A  85      84.362  48.076 183.707  0.00  0.00            
ATOM     14  CB  HIS A  85      85.167  47.512 185.648  0.00  0.00            
ATOM     15  HB1 HIS A  85      85.910  46.780 185.241  0.00  0.00            
ATOM     16  HB2 HIS A  85      85.771  48.079 186.389  0.00  0.00            
ATOM     17  ND1 HIS A  85      83.181  45.908 185.765  0.00  0.00            
ATOM     18  CG  HIS A  85      84.142  46.740 186.359  0.00  0.00            
ATOM     19  CE1 HIS A  85      82.493  45.345 186.758  0.00  0.00            
ATOM     20  HE1 HIS A  85      81.979  44.400 186.617  0.00  0.00            
ATOM     21  NE2 HIS A  85      82.968  45.725 187.946  0.00  0.00            
ATOM     22  HE2 HIS A  85      82.661  45.592 188.890  0.00  0.00            
ATOM     23  CD2 HIS A  85      84.022  46.638 187.682  0.00  0.00            
ATOM     24  HD2 HIS A  85      84.641  47.045 188.473  0.00  0.00            
ATOM     25  C   HIS A  85      83.479  49.325 185.239  0.00  0.00            
ATOM     26  O   HIS A  85      83.557  50.564 185.419  0.00  0.00            
ATOM     27  N   CYS A  86      82.364  48.712 185.606  0.00  0.00            
ATOM     28  HN  CYS A  86      82.249  47.716 185.588  0.00  0.00            
ATOM     29  CA  CYS A  86      81.268  49.393 186.230  0.00  0.00            
ATOM     30  HA  CYS A  86      81.102  50.259 185.610  0.00  0.00            
ATOM     31  CB  CYS A  86      80.016  48.532 186.257  0.00  0.00            
ATOM     32  HB1 CYS A  86      79.684  48.344 185.212  0.00  0.00            
ATOM     33  HB2 CYS A  86      80.260  47.582 186.764  0.00  0.00            
ATOM     34  SG  CYS A  86      78.501  49.235 187.062  0.00  0.00            
ATOM     35  HG1 CYS A  86      77.820  49.337 185.926  0.00  0.00            
ATOM     36  C   CYS A  86      81.574  49.885 187.667  0.00  0.00            
ATOM     37  O   CYS A  86      82.192  49.132 188.463  0.00  0.00            
ATOM     38  N   GLU A  87      81.249  51.170 187.987  0.00  0.00            
ATOM     39  HN  GLU A  87      80.883  51.814 187.320  0.00  0.00            
ATOM     40  CA  GLU A  87      81.656  51.820 189.270  0.00  0.00            
ATOM     41  HA  GLU A  87      82.236  51.143 189.870  0.00  0.00            
ATOM     42  CB  GLU A  87      82.363  53.175 189.002  0.00  0.00            
ATOM     43  HB1 GLU A  87      81.708  53.891 188.469  0.00  0.00            
ATOM     44  HB2 GLU A  87      82.659  53.666 189.960  0.00  0.00            
ATOM     45  CG  GLU A  87      83.660  52.953 188.137  0.00  0.00            
ATOM     46  HG1 GLU A  87      84.256  52.089 188.494  0.00  0.00            
ATOM     47  HG2 GLU A  87      83.354  52.599 187.123  0.00  0.00            
ATOM     48  CD  GLU A  87      84.396  54.305 188.006  0.00  0.00            
ATOM     49  OE1 GLU A  87      85.542  54.320 188.476  0.00  0.00            
ATOM     50  OE2 GLU A  87      83.896  55.188 187.203  0.00  0.00            
ATOM     51  C   GLU A  87      80.325  52.119 189.980  0.00  0.00            
ATOM     52  O   GLU A  87      80.361  52.621 191.103  0.00  0.00            
ATOM     53  N   GLU A  88      79.194  51.720 189.511  0.00  0.00            
ATOM     54  HN  GLU A  88      79.289  51.365 188.576  0.00  0.00            
ATOM     55  CA  GLU A  88      77.900  51.878 190.180  0.00  0.00            
ATOM     56  HA  GLU A  88      77.968  52.645 190.945  0.00  0.00            
ATOM     57  CB  GLU A  88      76.926  52.467 189.237  0.00  0.00            
ATOM     58  HB1 GLU A  88      77.023  51.909 188.282  0.00  0.00            
ATOM     59  HB2 GLU A  88      75.875  52.518 189.607  0.00  0.00            
ATOM     60  CG  GLU A  88      77.235  53.943 188.970  0.00  0.00            
ATOM     61  HG1 GLU A  88      77.018  54.538 189.883  0.00  0.00            
ATOM     62  HG2 GLU A  88      78.286  54.139 188.686  0.00  0.00            
ATOM     63  CD  GLU A  88      76.472  54.644 187.883  0.00  0.00            
ATOM     64  OE1 GLU A  88      75.242  54.881 188.036  0.00  0.00            
ATOM     65  OE2 GLU A  88      77.051  54.805 186.773  0.00  0.00            
ATOM     66  C   GLU A  88      77.383  50.483 190.683  0.00  0.00            
ATOM     67  O   GLU A  88      76.346  50.372 191.457  0.00  0.00            
ATOM     68  N   HIS A  89      78.027  49.353 190.292  0.00  0.00            
ATOM     69  HN  HIS A  89      78.728  49.315 189.575  0.00  0.00            
ATOM     70  CA  HIS A  89      77.707  48.041 190.795  0.00  0.00            
ATOM     71  HA  HIS A  89      77.628  48.029 191.871  0.00  0.00            
ATOM     72  CB  HIS A  89      76.402  47.515 190.231  0.00  0.00            
ATOM     73  HB1 HIS A  89      75.597  48.255 190.405  0.00  0.00            
ATOM     74  HB2 HIS A  89      76.533  47.350 189.140  0.00  0.00            
ATOM     75  ND1 HIS A  89      75.848  45.875 192.054  0.00  0.00            
ATOM     76  CG  HIS A  89      75.911  46.180 190.640  0.00  0.00            
ATOM     77  CE1 HIS A  89      75.187  44.744 192.052  0.00  0.00            
ATOM     78  HE1 HIS A  89      75.036  44.146 192.954  0.00  0.00            
ATOM     79  NE2 HIS A  89      75.039  44.169 190.829  0.00  0.00            
ATOM     80  HE2 HIS A  89      74.701  43.232 190.733  0.00  0.00            
ATOM     81  CD2 HIS A  89      75.382  45.188 189.902  0.00  0.00            
ATOM     82  HD2 HIS A  89      75.354  45.066 188.824  0.00  0.00            
ATOM     83  C   HIS A  89      78.806  46.963 190.455  0.00  0.00            
ATOM     84  O   HIS A  89      79.780  47.214 189.748  0.00  0.00            
ATOM     85  N   LEU A  90      78.768  45.749 190.989  0.00  0.00            
ATOM     86  HN  LEU A  90      77.898  45.543 191.431  0.00  0.00            
ATOM     87  CA  LEU A  90      79.726  44.651 190.803  0.00  0.00            
ATOM     88  HA  LEU A  90      80.693  44.850 191.238  0.00  0.00            
ATOM     89  CB  LEU A  90      79.195  43.356 191.507  0.00  0.00            
ATOM     90  HB1 LEU A  90      78.409  42.837 190.917  0.00  0.00            
ATOM     91  HB2 LEU A  90      80.049  42.675 191.345  0.00  0.00            
ATOM     92  CG  LEU A  90      78.797  43.469 192.930  0.00  0.00            
ATOM     93  HG  LEU A  90      77.928  44.154 193.059  0.00  0.00            
ATOM     94  CD1 LEU A  90      78.368  42.123 193.502  0.00  0.00            
ATOM     95 HD11 LEU A  90      78.044  42.265 194.558  0.00  0.00            
ATOM     96 HD12 LEU A  90      77.539  41.721 192.884  0.00  0.00            
ATOM     97 HD13 LEU A  90      79.265  41.479 193.525  0.00  0.00            
ATOM     98  CD2 LEU A  90      79.881  44.088 193.879  0.00  0.00            
ATOM     99 HD21 LEU A  90      80.307  45.058 193.538  0.00  0.00            
ATOM    100 HD22 LEU A  90      79.437  44.226 194.887  0.00  0.00            
ATOM    101 HD23 LEU A  90      80.710  43.392 194.070  0.00  0.00            
ATOM    102  C   LEU A  90      79.955  44.275 189.320  0.00  0.00            
ATOM    103  O   LEU A  90      81.041  43.915 188.916  0.00  0.00            
ATOM    104  N   ASP A  91      78.884  44.341 188.457  0.00  0.00            
ATOM    105  HN  ASP A  91      77.978  44.565 188.800  0.00  0.00            
ATOM    106  CA  ASP A  91      78.906  44.102 187.062  0.00  0.00            
ATOM    107  HA  ASP A  91      79.923  44.021 186.711  0.00  0.00            
ATOM    108  CB  ASP A  91      78.134  42.818 186.684  0.00  0.00            
ATOM    109  HB1 ASP A  91      77.057  42.811 186.975  0.00  0.00            
ATOM    110  HB2 ASP A  91      77.994  42.764 185.582  0.00  0.00            
ATOM    111  CG  ASP A  91      78.764  41.519 187.202  0.00  0.00            
ATOM    112  OD1 ASP A  91      77.943  40.549 187.252  0.00  0.00            
ATOM    113  OD2 ASP A  91      79.982  41.374 187.282  0.00  0.00            
ATOM    114  C   ASP A  91      78.165  45.303 186.396  0.00  0.00            
ATOM    115  O   ASP A  91      77.439  46.001 187.062  0.00  0.00            
ATOM    116  N   PRO A  92      78.355  45.626 185.132  0.00  0.00            
ATOM    117  CD  PRO A  92      79.374  45.044 184.283  0.00  0.00            
ATOM    118  HD1 PRO A  92      79.008  44.022 184.018  0.00  0.00            
ATOM    119  HD2 PRO A  92      80.405  45.030 184.688  0.00  0.00            
ATOM    120  CA  PRO A  92      77.550  46.506 184.366  0.00  0.00            
ATOM    121  HA  PRO A  92      77.963  47.405 184.803  0.00  0.00            
ATOM    122  CB  PRO A  92      77.964  46.143 182.879  0.00  0.00            
ATOM    123  HB1 PRO A  92      77.367  45.257 182.537  0.00  0.00            
ATOM    124  HB2 PRO A  92      77.652  47.014 182.258  0.00  0.00            
ATOM    125  CG  PRO A  92      79.395  45.788 182.941  0.00  0.00            
ATOM    126  HG1 PRO A  92      79.729  45.137 182.101  0.00  0.00            
ATOM    127  HG2 PRO A  92      80.075  46.657 183.084  0.00  0.00            
ATOM    128  C   PRO A  92      76.135  46.521 184.555  0.00  0.00            
ATOM    129  O   PRO A  92      75.520  45.516 184.638  0.00  0.00            
ATOM    130  N   LEU A  93      75.480  47.717 184.531  0.00  0.00            
ATOM    131  HN  LEU A  93      76.037  48.514 184.339  0.00  0.00            
ATOM    132  CA  LEU A  93      74.148  47.962 184.617  0.00  0.00            
ATOM    133  HA  LEU A  93      73.729  47.008 184.886  0.00  0.00            
ATOM    134  CB  LEU A  93      73.743  49.141 185.607  0.00  0.00            
ATOM    135  HB1 LEU A  93      74.075  50.129 185.230  0.00  0.00            
ATOM    136  HB2 LEU A  93      72.632  49.172 185.624  0.00  0.00            
ATOM    137  CG  LEU A  93      74.360  48.982 187.063  0.00  0.00            
ATOM    138  HG  LEU A  93      75.443  48.740 187.063  0.00  0.00            
ATOM    139  CD1 LEU A  93      74.174  50.327 187.783  0.00  0.00            
ATOM    140 HD11 LEU A  93      74.642  50.288 188.790  0.00  0.00            
ATOM    141 HD12 LEU A  93      74.655  51.127 187.183  0.00  0.00            
ATOM    142 HD13 LEU A  93      73.090  50.585 187.874  0.00  0.00            
ATOM    143  CD2 LEU A  93      73.687  47.869 187.931  0.00  0.00            
ATOM    144 HD21 LEU A  93      74.002  47.980 188.992  0.00  0.00            
ATOM    145 HD22 LEU A  93      72.578  47.950 187.904  0.00  0.00            
ATOM    146 HD23 LEU A  93      73.955  46.864 187.544  0.00  0.00            
ATOM    147  C   LEU A  93      73.607  48.191 183.164  0.00  0.00            
ATOM    148  O   LEU A  93      74.376  48.529 182.206  0.00  0.00            
ATOM    149  N   SER A  94      72.281  47.954 182.944  0.00  0.00            
ATOM    150  HN  SER A  94      71.703  47.829 183.746  0.00  0.00            
ATOM    151  CA  SER A  94      71.742  47.967 181.626  0.00  0.00            
ATOM    152  HA  SER A  94      72.070  48.938 181.301  0.00  0.00            
ATOM    153  CB  SER A  94      72.283  46.830 180.662  0.00  0.00            
ATOM    154  HB1 SER A  94      73.399  46.819 180.663  0.00  0.00            
ATOM    155  HB2 SER A  94      71.965  45.813 180.973  0.00  0.00            
ATOM    156  OG  SER A  94      71.966  46.967 179.281  0.00  0.00            
ATOM    157  HG1 SER A  94      71.066  46.633 179.306  0.00  0.00            
ATOM    158  C   SER A  94      70.174  47.979 181.599  0.00  0.00            
ATOM    159  O   SER A  94      69.619  48.317 180.539  0.00  0.00            
ATOM    160  N   ILE A  95      69.523  47.729 182.769  0.00  0.00            
ATOM    161  HN  ILE A  95      70.003  47.542 183.619  0.00  0.00            
ATOM    162  CA  ILE A  95      68.086  47.831 182.884  0.00  0.00            
ATOM    163  HA  ILE A  95      67.526  47.705 181.972  0.00  0.00            
ATOM    164  CB  ILE A  95      67.553  46.870 183.899  0.00  0.00            
ATOM    165  HB  ILE A  95      68.163  47.022 184.816  0.00  0.00            
ATOM    166  CG2 ILE A  95      66.051  47.079 184.035  0.00  0.00            
ATOM    167 HG21 ILE A  95      65.892  48.007 184.629  0.00  0.00            
ATOM    168 HG22 ILE A  95      65.516  47.163 183.065  0.00  0.00            
ATOM    169 HG23 ILE A  95      65.636  46.269 184.666  0.00  0.00            
ATOM    170  CG1 ILE A  95      67.867  45.453 183.408  0.00  0.00            
ATOM    171 HG11 ILE A  95      68.933  45.390 183.113  0.00  0.00            
ATOM    172 HG12 ILE A  95      67.689  44.789 184.283  0.00  0.00            
ATOM    173  CD  ILE A  95      67.090  44.919 182.202  0.00  0.00            
ATOM    174  HD1 ILE A  95      67.396  45.367 181.236  0.00  0.00            
ATOM    175  HD2 ILE A  95      67.303  43.854 181.955  0.00  0.00            
ATOM    176  HD3 ILE A  95      65.987  44.983 182.288  0.00  0.00            
ATOM    177  C   ILE A  95      67.673  49.235 183.311  0.00  0.00            
ATOM    178  O   ILE A  95      68.020  49.684 184.383  0.00  0.00            
ATOM    179  N   TYR A  96      66.827  49.957 182.485  0.00  0.00            
ATOM    180  HN  TYR A  96      66.578  49.478 181.644  0.00  0.00            
ATOM    181  CA  TYR A  96      66.264  51.284 182.716  0.00  0.00            
ATOM    182  HA  TYR A  96      66.970  51.852 183.309  0.00  0.00            
ATOM    183  CB  TYR A  96      66.006  51.937 181.281  0.00  0.00            
ATOM    184  HB1 TYR A  96      66.980  51.955 180.751  0.00  0.00            
ATOM    185  HB2 TYR A  96      65.310  51.263 180.740  0.00  0.00            
ATOM    186  CG  TYR A  96      65.577  53.291 181.467  0.00  0.00            
ATOM    187  CD1 TYR A  96      66.532  54.313 181.838  0.00  0.00            
ATOM    188  HD1 TYR A  96      67.568  54.026 181.906  0.00  0.00            
ATOM    189  CE1 TYR A  96      66.232  55.611 181.978  0.00  0.00            
ATOM    190  HE1 TYR A  96      66.913  56.429 182.146  0.00  0.00            
ATOM    191  CZ  TYR A  96      64.921  55.974 181.618  0.00  0.00            
ATOM    192  OH  TYR A  96      64.511  57.281 181.436  0.00  0.00            
ATOM    193  HH  TYR A  96      65.164  57.933 181.698  0.00  0.00            
ATOM    194  CD2 TYR A  96      64.329  53.693 181.062  0.00  0.00            
ATOM    195  HD2 TYR A  96      63.637  52.953 180.681  0.00  0.00            
ATOM    196  CE2 TYR A  96      64.032  55.018 181.118  0.00  0.00            
ATOM    197  HE2 TYR A  96      63.125  55.424 180.721  0.00  0.00            
ATOM    198  C   TYR A  96      64.922  51.238 183.408  0.00  0.00            
ATOM    199  O   TYR A  96      64.157  50.335 183.084  0.00  0.00            
ATOM    200  N   CYS A  97      64.712  52.139 184.363  0.00  0.00            
ATOM    201  HN  CYS A  97      65.398  52.829 184.566  0.00  0.00            
ATOM    202  CA  CYS A  97      63.510  52.137 185.183  0.00  0.00            
ATOM    203  HA  CYS A  97      62.799  51.395 184.840  0.00  0.00            
ATOM    204  CB  CYS A  97      63.785  51.901 186.619  0.00  0.00            
ATOM    205  HB1 CYS A  97      64.260  50.908 186.768  0.00  0.00            
ATOM    206  HB2 CYS A  97      64.476  52.702 186.943  0.00  0.00            
ATOM    207  SG  CYS A  97      62.173  52.037 187.660  0.00  0.00            
ATOM    208  HG1 CYS A  97      61.292  51.647 186.758  0.00  0.00            
ATOM    209  C   CYS A  97      62.697  53.355 184.769  0.00  0.00            
ATOM    210  O   CYS A  97      63.177  54.529 184.852  0.00  0.00            
ATOM    211  N   GLU A  98      61.424  53.245 184.300  0.00  0.00            
ATOM    212  HN  GLU A  98      61.029  52.338 184.223  0.00  0.00            
ATOM    213  CA  GLU A  98      60.638  54.329 183.730  0.00  0.00            
ATOM    214  HA  GLU A  98      61.189  54.844 182.946  0.00  0.00            
ATOM    215  CB  GLU A  98      59.344  53.859 183.092  0.00  0.00            
ATOM    216  HB1 GLU A  98      58.770  53.527 183.976  0.00  0.00            
ATOM    217  HB2 GLU A  98      58.834  54.742 182.644  0.00  0.00            
ATOM    218  CG  GLU A  98      59.444  52.765 181.988  0.00  0.00            
ATOM    219  HG1 GLU A  98      60.165  53.118 181.215  0.00  0.00            
ATOM    220  HG2 GLU A  98      59.841  51.762 182.260  0.00  0.00            
ATOM    221  CD  GLU A  98      58.147  52.495 181.126  0.00  0.00            
ATOM    222  OE1 GLU A  98      57.690  53.579 180.625  0.00  0.00            
ATOM    223  OE2 GLU A  98      57.858  51.362 180.823  0.00  0.00            
ATOM    224  C   GLU A  98      60.376  55.529 184.617  0.00  0.00            
ATOM    225  O   GLU A  98      60.478  56.655 184.223  0.00  0.00            
ATOM    226  N   GLN A  99      60.083  55.273 185.920  0.00  0.00            
ATOM    227  HN  GLN A  99      59.876  54.316 186.068  0.00  0.00            
ATOM    228  CA  GLN A  99      59.718  56.316 186.797  0.00  0.00            
ATOM    229  HA  GLN A  99      59.208  57.145 186.314  0.00  0.00            
ATOM    230  CB  GLN A  99      58.845  55.814 187.980  0.00  0.00            
ATOM    231  HB1 GLN A  99      59.384  55.010 188.526  0.00  0.00            
ATOM    232  HB2 GLN A  99      58.685  56.703 188.629  0.00  0.00            
ATOM    233  CG  GLN A  99      57.374  55.342 187.611  0.00  0.00            
ATOM    234  HG1 GLN A  99      56.887  54.930 188.526  0.00  0.00            
ATOM    235  HG2 GLN A  99      56.873  56.258 187.232  0.00  0.00            
ATOM    236  CD  GLN A  99      57.364  54.212 186.526  0.00  0.00            
ATOM    237  OE1 GLN A  99      58.212  53.321 186.557  0.00  0.00            
ATOM    238  NE2 GLN A  99      56.465  54.435 185.519  0.00  0.00            
ATOM    239 HE21 GLN A  99      55.873  55.230 185.667  0.00  0.00            
ATOM    240 HE22 GLN A  99      56.585  53.938 184.663  0.00  0.00            
ATOM    241  C   GLN A  99      60.954  56.889 187.417  0.00  0.00            
ATOM    242  O   GLN A  99      60.972  58.097 187.642  0.00  0.00            
ATOM    243  N   ASP A 100      61.993  56.071 187.641  0.00  0.00            
ATOM    244  HN  ASP A 100      62.031  55.125 187.336  0.00  0.00            
ATOM    245  CA  ASP A 100      63.141  56.579 188.275  0.00  0.00            
ATOM    246  HA  ASP A 100      62.815  57.296 189.007  0.00  0.00            
ATOM    247  CB  ASP A 100      63.817  55.418 189.080  0.00  0.00            
ATOM    248  HB1 ASP A 100      64.011  54.538 188.436  0.00  0.00            
ATOM    249  HB2 ASP A 100      64.759  55.693 189.616  0.00  0.00            
ATOM    250  CG  ASP A 100      62.896  54.775 190.098  0.00  0.00            
ATOM    251  OD1 ASP A 100      61.716  54.409 189.963  0.00  0.00            
ATOM    252  OD2 ASP A 100      63.386  54.440 191.229  0.00  0.00            
ATOM    253  C   ASP A 100      64.087  57.305 187.384  0.00  0.00            
ATOM    254  O   ASP A 100      65.040  57.974 187.851  0.00  0.00            
ATOM    255  N   ARG A 101      63.883  57.209 186.084  0.00  0.00            
ATOM    256  HN  ARG A 101      63.137  56.725 185.629  0.00  0.00            
ATOM    257  CA  ARG A 101      64.775  57.865 185.132  0.00  0.00            
ATOM    258  HA  ARG A 101      64.420  57.697 184.133  0.00  0.00            
ATOM    259  CB  ARG A 101      64.545  59.471 185.139  0.00  0.00            
ATOM    260  HB1 ARG A 101      64.729  59.824 186.176  0.00  0.00            
ATOM    261  HB2 ARG A 101      65.297  60.090 184.607  0.00  0.00            
ATOM    262  CG  ARG A 101      63.160  59.831 184.474  0.00  0.00            
ATOM    263  HG1 ARG A 101      63.110  59.382 183.466  0.00  0.00            
ATOM    264  HG2 ARG A 101      62.348  59.416 185.109  0.00  0.00            
ATOM    265  CD  ARG A 101      63.044  61.349 184.334  0.00  0.00            
ATOM    266  HD1 ARG A 101      63.922  61.768 183.810  0.00  0.00            
ATOM    267  HD2 ARG A 101      62.085  61.554 183.808  0.00  0.00            
ATOM    268  NE  ARG A 101      62.936  61.868 185.698  0.00  0.00            
ATOM    269  HE  ARG A 101      62.363  61.321 186.309  0.00  0.00            
ATOM    270  CZ  ARG A 101      63.844  62.593 186.335  0.00  0.00            
ATOM    271  NH1 ARG A 101      64.846  63.357 185.916  0.00  0.00            
ATOM    272 HH11 ARG A 101      64.727  63.695 184.981  0.00  0.00            
ATOM    273 HH12 ARG A 101      65.329  63.979 186.543  0.00  0.00            
ATOM    274  NH2 ARG A 101      63.797  62.533 187.685  0.00  0.00            
ATOM    275 HH21 ARG A 101      63.103  62.063 188.221  0.00  0.00            
ATOM    276 HH22 ARG A 101      64.321  63.180 188.244  0.00  0.00            
ATOM    277  C   ARG A 101      66.162  57.301 184.944  0.00  0.00            
ATOM    278  O   ARG A 101      66.972  57.991 184.332  0.00  0.00            
ATOM    279  N   ALA A 102      66.546  56.093 185.448  0.00  0.00            
ATOM    280  HN  ALA A 102      65.923  55.458 185.889  0.00  0.00            
ATOM    281  CA  ALA A 102      67.988  55.727 185.370  0.00  0.00            
ATOM    282  HA  ALA A 102      68.412  55.990 184.420  0.00  0.00            
ATOM    283  CB  ALA A 102      68.829  56.381 186.432  0.00  0.00            
ATOM    284  HB1 ALA A 102      68.607  57.469 186.472  0.00  0.00            
ATOM    285  HB2 ALA A 102      68.638  55.949 187.443  0.00  0.00            
ATOM    286  HB3 ALA A 102      69.887  56.237 186.154  0.00  0.00            
ATOM    287  C   ALA A 102      68.237  54.230 185.335  0.00  0.00            
ATOM    288  O   ALA A 102      67.216  53.497 185.433  0.00  0.00            
ATOM    289  N   LEU A 103      69.452  53.675 185.050  0.00  0.00            
ATOM    290  HN  LEU A 103      70.168  54.346 184.873  0.00  0.00            
ATOM    291  CA  LEU A 103      69.730  52.289 185.109  0.00  0.00            
ATOM    292  HA  LEU A 103      68.885  51.796 184.660  0.00  0.00            
ATOM    293  CB  LEU A 103      71.062  51.788 184.389  0.00  0.00            
ATOM    294  HB1 LEU A 103      71.936  52.192 184.932  0.00  0.00            
ATOM    295  HB2 LEU A 103      71.195  50.701 184.610  0.00  0.00            
ATOM    296  CG  LEU A 103      71.259  52.261 182.999  0.00  0.00            
ATOM    297  HG  LEU A 103      71.249  53.373 183.027  0.00  0.00            
ATOM    298  CD1 LEU A 103      72.587  51.758 182.410  0.00  0.00            
ATOM    299 HD11 LEU A 103      72.596  50.654 182.523  0.00  0.00            
ATOM    300 HD12 LEU A 103      72.812  52.082 181.374  0.00  0.00            
ATOM    301 HD13 LEU A 103      73.401  52.136 183.069  0.00  0.00            
ATOM    302  CD2 LEU A 103      70.148  51.861 182.055  0.00  0.00            
ATOM    303 HD21 LEU A 103      69.198  52.270 182.444  0.00  0.00            
ATOM    304 HD22 LEU A 103      70.456  52.363 181.114  0.00  0.00            
ATOM    305 HD23 LEU A 103      70.000  50.764 181.921  0.00  0.00            
ATOM    306  C   LEU A 103      69.684  51.845 186.600  0.00  0.00            
ATOM    307  O   LEU A 103      70.225  52.525 187.483  0.00  0.00            
ATOM    308  N   VAL A 104      69.087  50.668 186.927  0.00  0.00            
ATOM    309  HN  VAL A 104      68.848  49.953 186.264  0.00  0.00            
ATOM    310  CA  VAL A 104      68.880  50.270 188.267  0.00  0.00            
ATOM    311  HA  VAL A 104      69.428  50.895 188.954  0.00  0.00            
ATOM    312  CB  VAL A 104      67.389  50.266 188.619  0.00  0.00            
ATOM    313  HB  VAL A 104      67.242  49.927 189.668  0.00  0.00            
ATOM    314  CG1 VAL A 104      66.870  51.705 188.449  0.00  0.00            
ATOM    315 HG11 VAL A 104      65.867  51.735 188.929  0.00  0.00            
ATOM    316 HG12 VAL A 104      67.511  52.439 188.986  0.00  0.00            
ATOM    317 HG13 VAL A 104      66.825  51.926 187.363  0.00  0.00            
ATOM    318  CG2 VAL A 104      66.591  49.245 187.662  0.00  0.00            
ATOM    319 HG21 VAL A 104      66.334  49.733 186.702  0.00  0.00            
ATOM    320 HG22 VAL A 104      67.213  48.342 187.448  0.00  0.00            
ATOM    321 HG23 VAL A 104      65.636  48.922 188.135  0.00  0.00            
ATOM    322  C   VAL A 104      69.513  48.920 188.436  0.00  0.00            
ATOM    323  O   VAL A 104      69.479  47.951 187.655  0.00  0.00            
ATOM    324  N   CYS A 105      70.269  48.876 189.556  0.00  0.00            
ATOM    325  HN  CYS A 105      70.393  49.678 190.132  0.00  0.00            
ATOM    326  CA  CYS A 105      70.659  47.574 190.100  0.00  0.00            
ATOM    327  HA  CYS A 105      71.238  46.997 189.400  0.00  0.00            
ATOM    328  CB  CYS A 105      71.589  47.843 191.224  0.00  0.00            
ATOM    329  HB1 CYS A 105      72.415  48.376 190.721  0.00  0.00            
ATOM    330  HB2 CYS A 105      71.206  48.538 192.001  0.00  0.00            
ATOM    331  SG  CYS A 105      72.187  46.228 191.952  0.00  0.00            
ATOM    332  HG1 CYS A 105      73.458  46.187 191.562  0.00  0.00            
ATOM    333  C   CYS A 105      69.484  46.702 190.576  0.00  0.00            
ATOM    334  O   CYS A 105      68.481  47.197 191.060  0.00  0.00            
ATOM    335  N   GLY A 106      69.619  45.309 190.412  0.00  0.00            
ATOM    336  HN  GLY A 106      70.471  45.036 189.984  0.00  0.00            
ATOM    337  CA  GLY A 106      68.730  44.268 190.895  0.00  0.00            
ATOM    338  HA1 GLY A 106      67.809  44.237 190.328  0.00  0.00            
ATOM    339  HA2 GLY A 106      69.241  43.328 190.872  0.00  0.00            
ATOM    340  C   GLY A 106      68.354  44.367 192.405  0.00  0.00            
ATOM    341  O   GLY A 106      67.215  44.162 192.747  0.00  0.00            
ATOM    342  N   VAL A 107      69.211  44.597 193.329  0.00  0.00            
ATOM    343  HN  VAL A 107      70.183  44.580 193.107  0.00  0.00            
ATOM    344  CA  VAL A 107      68.804  44.830 194.780  0.00  0.00            
ATOM    345  HA  VAL A 107      68.122  44.050 195.105  0.00  0.00            
ATOM    346  CB  VAL A 107      70.051  44.991 195.666  0.00  0.00            
ATOM    347  HB  VAL A 107      70.430  46.014 195.445  0.00  0.00            
ATOM    348  CG1 VAL A 107      69.607  44.941 197.110  0.00  0.00            
ATOM    349 HG11 VAL A 107      68.656  45.506 197.249  0.00  0.00            
ATOM    350 HG12 VAL A 107      69.357  43.912 197.432  0.00  0.00            
ATOM    351 HG13 VAL A 107      70.391  45.431 197.723  0.00  0.00            
ATOM    352  CG2 VAL A 107      71.231  44.112 195.409  0.00  0.00            
ATOM    353 HG21 VAL A 107      71.679  44.216 194.397  0.00  0.00            
ATOM    354 HG22 VAL A 107      71.908  44.480 196.222  0.00  0.00            
ATOM    355 HG23 VAL A 107      70.951  43.052 195.547  0.00  0.00            
ATOM    356  C   VAL A 107      67.893  46.065 194.887  0.00  0.00            
ATOM    357  O   VAL A 107      66.862  46.006 195.485  0.00  0.00            
ATOM    358  N   CYS A 108      68.170  47.183 194.215  0.00  0.00            
ATOM    359  HN  CYS A 108      69.031  47.379 193.742  0.00  0.00            
ATOM    360  CA  CYS A 108      67.270  48.379 194.247  0.00  0.00            
ATOM    361  HA  CYS A 108      67.002  48.491 195.294  0.00  0.00            
ATOM    362  CB  CYS A 108      67.950  49.653 193.689  0.00  0.00            
ATOM    363  HB1 CYS A 108      68.402  49.482 192.696  0.00  0.00            
ATOM    364  HB2 CYS A 108      67.230  50.492 193.682  0.00  0.00            
ATOM    365  SG  CYS A 108      69.195  50.366 194.804  0.00  0.00            
ATOM    366  HG1 CYS A 108      68.423  50.769 195.798  0.00  0.00            
ATOM    367  C   CYS A 108      65.865  48.147 193.640  0.00  0.00            
ATOM    368  O   CYS A 108      64.864  48.823 193.963  0.00  0.00            
ATOM    369  N   ALA A 109      65.808  47.169 192.735  0.00  0.00            
ATOM    370  HN  ALA A 109      66.731  46.873 192.524  0.00  0.00            
ATOM    371  CA  ALA A 109      64.610  46.754 191.953  0.00  0.00            
ATOM    372  HA  ALA A 109      63.926  47.582 191.962  0.00  0.00            
ATOM    373  CB  ALA A 109      65.197  46.242 190.546  0.00  0.00            
ATOM    374  HB1 ALA A 109      65.661  47.059 189.952  0.00  0.00            
ATOM    375  HB2 ALA A 109      66.100  45.640 190.790  0.00  0.00            
ATOM    376  HB3 ALA A 109      64.415  45.711 189.968  0.00  0.00            
ATOM    377  C   ALA A 109      63.910  45.635 192.726  0.00  0.00            
ATOM    378  O   ALA A 109      62.792  45.196 192.405  0.00  0.00            
ATOM    379  N   SER A 110      64.558  45.215 193.828  0.00  0.00            
ATOM    380  HN  SER A 110      65.400  45.668 194.108  0.00  0.00            
ATOM    381  CA  SER A 110      64.023  44.251 194.792  0.00  0.00            
ATOM    382  HA  SER A 110      63.279  43.688 194.243  0.00  0.00            
ATOM    383  CB  SER A 110      65.116  43.118 195.168  0.00  0.00            
ATOM    384  HB1 SER A 110      65.972  43.551 195.746  0.00  0.00            
ATOM    385  HB2 SER A 110      64.680  42.304 195.786  0.00  0.00            
ATOM    386  OG  SER A 110      65.514  42.438 193.974  0.00  0.00            
ATOM    387  HG1 SER A 110      66.085  43.080 193.546  0.00  0.00            
ATOM    388  C   SER A 110      63.514  44.793 196.055  0.00  0.00            
ATOM    389  O   SER A 110      62.753  44.222 196.844  0.00  0.00            
ATOM    390  N   LEU A 111      63.755  46.088 196.324  0.00  0.00            
ATOM    391  HN  LEU A 111      64.489  46.458 195.743  0.00  0.00            
ATOM    392  CA  LEU A 111      63.122  46.777 197.411  0.00  0.00            
ATOM    393  HA  LEU A 111      63.222  46.081 198.227  0.00  0.00            
ATOM    394  CB  LEU A 111      63.951  47.978 197.979  0.00  0.00            
ATOM    395  HB1 LEU A 111      64.120  48.712 197.157  0.00  0.00            
ATOM    396  HB2 LEU A 111      63.451  48.381 198.881  0.00  0.00            
ATOM    397  CG  LEU A 111      65.381  47.688 198.460  0.00  0.00            
ATOM    398  HG  LEU A 111      65.866  47.268 197.548  0.00  0.00            
ATOM    399  CD1 LEU A 111      66.145  48.945 198.891  0.00  0.00            
ATOM    400 HD11 LEU A 111      66.117  49.781 198.162  0.00  0.00            
ATOM    401 HD12 LEU A 111      65.685  49.244 199.860  0.00  0.00            
ATOM    402 HD13 LEU A 111      67.171  48.664 199.201  0.00  0.00            
ATOM    403  CD2 LEU A 111      65.454  46.593 199.537  0.00  0.00            
ATOM    404 HD21 LEU A 111      65.128  45.709 198.939  0.00  0.00            
ATOM    405 HD22 LEU A 111      66.470  46.511 199.967  0.00  0.00            
ATOM    406 HD23 LEU A 111      64.712  46.692 200.353  0.00  0.00            
ATOM    407  C   LEU A 111      61.661  47.120 197.143  0.00  0.00            
ATOM    408  O   LEU A 111      61.293  47.651 196.101  0.00  0.00            
ATOM    409  N   GLY A 112      60.727  46.711 198.115  0.00  0.00            
ATOM    410  HN  GLY A 112      61.056  46.482 199.029  0.00  0.00            
ATOM    411  CA  GLY A 112      59.267  46.714 198.004  0.00  0.00            
ATOM    412  HA1 GLY A 112      58.976  45.990 197.253  0.00  0.00            
ATOM    413  HA2 GLY A 112      58.809  46.516 198.962  0.00  0.00            
ATOM    414  C   GLY A 112      58.773  48.051 197.451  0.00  0.00            
ATOM    415  O   GLY A 112      58.005  48.129 196.519  0.00  0.00            
ATOM    416  N   SER A 113      59.167  49.195 198.022  0.00  0.00            
ATOM    417  HN  SER A 113      59.803  49.341 198.780  0.00  0.00            
ATOM    418  CA  SER A 113      58.708  50.466 197.450  0.00  0.00            
ATOM    419  HA  SER A 113      57.638  50.319 197.330  0.00  0.00            
ATOM    420  CB  SER A 113      59.077  51.690 198.365  0.00  0.00            
ATOM    421  HB1 SER A 113      58.730  52.623 197.875  0.00  0.00            
ATOM    422  HB2 SER A 113      58.505  51.486 199.298  0.00  0.00            
ATOM    423  OG  SER A 113      60.406  51.626 198.687  0.00  0.00            
ATOM    424  HG1 SER A 113      60.652  52.536 198.885  0.00  0.00            
ATOM    425  C   SER A 113      59.161  50.899 196.111  0.00  0.00            
ATOM    426  O   SER A 113      58.656  51.940 195.679  0.00  0.00            
ATOM    427  N   HIS A 114      60.145  50.195 195.534  0.00  0.00            
ATOM    428  HN  HIS A 114      60.458  49.378 196.008  0.00  0.00            
ATOM    429  CA  HIS A 114      60.721  50.410 194.245  0.00  0.00            
ATOM    430  HA  HIS A 114      60.271  51.285 193.807  0.00  0.00            
ATOM    431  CB  HIS A 114      62.224  50.710 194.363  0.00  0.00            
ATOM    432  HB1 HIS A 114      62.547  50.002 195.162  0.00  0.00            
ATOM    433  HB2 HIS A 114      62.793  50.566 193.424  0.00  0.00            
ATOM    434  ND1 HIS A 114      62.440  53.204 193.826  0.00  0.00            
ATOM    435  CG  HIS A 114      62.456  52.172 194.746  0.00  0.00            
ATOM    436  CE1 HIS A 114      62.801  54.250 194.525  0.00  0.00            
ATOM    437  HE1 HIS A 114      62.638  55.266 194.164  0.00  0.00            
ATOM    438  NE2 HIS A 114      63.000  53.926 195.815  0.00  0.00            
ATOM    439  HE2 HIS A 114      63.003  54.608 196.549  0.00  0.00            
ATOM    440  CD2 HIS A 114      62.777  52.595 195.979  0.00  0.00            
ATOM    441  HD2 HIS A 114      62.784  51.975 196.855  0.00  0.00            
ATOM    442  C   HIS A 114      60.492  49.315 193.257  0.00  0.00            
ATOM    443  O   HIS A 114      60.668  49.543 192.081  0.00  0.00            
ATOM    444  N   ARG A 115      60.061  48.144 193.739  0.00  0.00            
ATOM    445  HN  ARG A 115      59.942  48.088 194.723  0.00  0.00            
ATOM    446  CA  ARG A 115      59.727  46.881 193.097  0.00  0.00            
ATOM    447  HA  ARG A 115      60.604  46.633 192.509  0.00  0.00            
ATOM    448  CB  ARG A 115      59.287  45.842 194.225  0.00  0.00            
ATOM    449  HB1 ARG A 115      60.216  45.757 194.837  0.00  0.00            
ATOM    450  HB2 ARG A 115      58.552  46.374 194.887  0.00  0.00            
ATOM    451  CG  ARG A 115      58.798  44.509 193.670  0.00  0.00            
ATOM    452  HG1 ARG A 115      58.482  43.856 194.502  0.00  0.00            
ATOM    453  HG2 ARG A 115      57.891  44.778 193.084  0.00  0.00            
ATOM    454  CD  ARG A 115      59.948  43.781 192.896  0.00  0.00            
ATOM    455  HD1 ARG A 115      60.187  44.447 192.040  0.00  0.00            
ATOM    456  HD2 ARG A 115      60.805  43.756 193.602  0.00  0.00            
ATOM    457  NE  ARG A 115      59.477  42.524 192.315  0.00  0.00            
ATOM    458  HE  ARG A 115      59.355  42.365 191.338  0.00  0.00            
ATOM    459  CZ  ARG A 115      59.333  41.395 192.997  0.00  0.00            
ATOM    460  NH1 ARG A 115      59.608  41.234 194.272  0.00  0.00            
ATOM    461 HH11 ARG A 115      59.964  41.991 194.836  0.00  0.00            
ATOM    462 HH12 ARG A 115      59.400  40.367 194.716  0.00  0.00            
ATOM    463  NH2 ARG A 115      58.768  40.318 192.435  0.00  0.00            
ATOM    464 HH21 ARG A 115      58.526  40.421 191.465  0.00  0.00            
ATOM    465 HH22 ARG A 115      58.720  39.419 192.874  0.00  0.00            
ATOM    466  C   ARG A 115      58.639  47.016 192.031  0.00  0.00            
ATOM    467  O   ARG A 115      58.681  46.591 190.852  0.00  0.00            
ATOM    468  N   GLY A 116      57.557  47.794 192.394  0.00  0.00            
ATOM    469  HN  GLY A 116      57.538  48.010 193.365  0.00  0.00            
ATOM    470  CA  GLY A 116      56.426  48.179 191.601  0.00  0.00            
ATOM    471  HA1 GLY A 116      55.904  47.309 191.228  0.00  0.00            
ATOM    472  HA2 GLY A 116      55.707  48.723 192.193  0.00  0.00            
ATOM    473  C   GLY A 116      56.695  49.101 190.379  0.00  0.00            
ATOM    474  O   GLY A 116      55.985  49.000 189.402  0.00  0.00            
ATOM    475  N   HIS A 117      57.710  49.939 190.442  0.00  0.00            
ATOM    476  HN  HIS A 117      58.190  49.964 191.322  0.00  0.00            
ATOM    477  CA  HIS A 117      58.094  50.752 189.278  0.00  0.00            
ATOM    478  HA  HIS A 117      57.168  51.222 188.984  0.00  0.00            
ATOM    479  CB  HIS A 117      59.115  51.748 189.773  0.00  0.00            
ATOM    480  HB1 HIS A 117      59.926  51.223 190.310  0.00  0.00            
ATOM    481  HB2 HIS A 117      59.557  52.382 188.970  0.00  0.00            
ATOM    482  ND1 HIS A 117      59.418  53.021 191.983  0.00  0.00            
ATOM    483  CG  HIS A 117      58.623  52.675 190.856  0.00  0.00            
ATOM    484  CE1 HIS A 117      58.548  53.698 192.763  0.00  0.00            
ATOM    485  HE1 HIS A 117      58.760  54.133 193.735  0.00  0.00            
ATOM    486  NE2 HIS A 117      57.266  53.666 192.305  0.00  0.00            
ATOM    487  HE2 HIS A 117      56.460  53.826 192.872  0.00  0.00            
ATOM    488  CD2 HIS A 117      57.286  53.033 191.052  0.00  0.00            
ATOM    489  HD2 HIS A 117      56.379  52.965 190.459  0.00  0.00            
ATOM    490  C   HIS A 117      58.586  50.007 188.044  0.00  0.00            
ATOM    491  O   HIS A 117      59.060  48.870 188.056  0.00  0.00            
ATOM    492  N   ARG A 118      58.354  50.556 186.807  0.00  0.00            
ATOM    493  HN  ARG A 118      58.202  51.538 186.685  0.00  0.00            
ATOM    494  CA  ARG A 118      58.516  49.771 185.559  0.00  0.00            
ATOM    495  HA  ARG A 118      58.198  48.743 185.668  0.00  0.00            
ATOM    496  CB  ARG A 118      57.553  50.357 184.425  0.00  0.00            
ATOM    497  HB1 ARG A 118      57.780  51.444 184.460  0.00  0.00            
ATOM    498  HB2 ARG A 118      57.796  50.042 183.396  0.00  0.00            
ATOM    499  CG  ARG A 118      56.097  50.216 184.806  0.00  0.00            
ATOM    500  HG1 ARG A 118      55.798  50.825 185.676  0.00  0.00            
ATOM    501  HG2 ARG A 118      55.600  50.813 184.013  0.00  0.00            
ATOM    502  CD  ARG A 118      55.435  48.875 185.029  0.00  0.00            
ATOM    503  HD1 ARG A 118      56.030  48.273 185.745  0.00  0.00            
ATOM    504  HD2 ARG A 118      54.389  48.998 185.382  0.00  0.00            
ATOM    505  NE  ARG A 118      55.424  48.267 183.636  0.00  0.00            
ATOM    506  HE  ARG A 118      56.163  48.538 183.026  0.00  0.00            
ATOM    507  CZ  ARG A 118      54.547  47.404 183.170  0.00  0.00            
ATOM    508  NH1 ARG A 118      53.588  46.850 183.848  0.00  0.00            
ATOM    509 HH11 ARG A 118      53.551  46.990 184.844  0.00  0.00            
ATOM    510 HH12 ARG A 118      53.023  46.130 183.443  0.00  0.00            
ATOM    511  NH2 ARG A 118      54.525  47.058 181.891  0.00  0.00            
ATOM    512 HH21 ARG A 118      55.257  47.374 181.285  0.00  0.00            
ATOM    513 HH22 ARG A 118      53.697  46.659 181.517  0.00  0.00            
ATOM    514  C   ARG A 118      59.926  49.510 185.070  0.00  0.00            
ATOM    515  O   ARG A 118      60.752  50.406 185.039  0.00  0.00            
ATOM    516  N   LEU A 119      60.286  48.255 184.732  0.00  0.00            
ATOM    517  HN  LEU A 119      59.583  47.551 184.772  0.00  0.00            
ATOM    518  CA  LEU A 119      61.610  47.999 184.189  0.00  0.00            
ATOM    519  HA  LEU A 119      62.247  48.861 184.326  0.00  0.00            
ATOM    520  CB  LEU A 119      62.341  46.844 184.880  0.00  0.00            
ATOM    521  HB1 LEU A 119      61.748  45.923 184.694  0.00  0.00            
ATOM    522  HB2 LEU A 119      63.391  46.660 184.574  0.00  0.00            
ATOM    523  CG  LEU A 119      62.416  46.964 186.412  0.00  0.00            
ATOM    524  HG  LEU A 119      61.365  46.953 186.788  0.00  0.00            
ATOM    525  CD1 LEU A 119      63.118  45.787 187.101  0.00  0.00            
ATOM    526 HD11 LEU A 119      62.773  44.778 186.797  0.00  0.00            
ATOM    527 HD12 LEU A 119      64.218  45.754 186.970  0.00  0.00            
ATOM    528 HD13 LEU A 119      62.796  45.834 188.156  0.00  0.00            
ATOM    529  CD2 LEU A 119      63.208  48.192 186.870  0.00  0.00            
ATOM    530 HD21 LEU A 119      63.360  48.242 187.963  0.00  0.00            
ATOM    531 HD22 LEU A 119      64.195  48.229 186.360  0.00  0.00            
ATOM    532 HD23 LEU A 119      62.628  49.111 186.642  0.00  0.00            
ATOM    533  C   LEU A 119      61.709  47.656 182.715  0.00  0.00            
ATOM    534  O   LEU A 119      60.790  47.017 182.239  0.00  0.00            
ATOM    535  N   LEU A 120      62.756  48.094 182.000  0.00  0.00            
ATOM    536  HN  LEU A 120      63.440  48.551 182.571  0.00  0.00            
ATOM    537  CA  LEU A 120      62.881  48.018 180.563  0.00  0.00            
ATOM    538  HA  LEU A 120      62.097  47.353 180.232  0.00  0.00            
ATOM    539  CB  LEU A 120      62.512  49.429 179.798  0.00  0.00            
ATOM    540  HB1 LEU A 120      61.580  49.784 180.286  0.00  0.00            
ATOM    541  HB2 LEU A 120      63.431  49.974 180.110  0.00  0.00            
ATOM    542  CG  LEU A 120      62.462  49.460 178.284  0.00  0.00            
ATOM    543  HG  LEU A 120      63.435  49.167 177.856  0.00  0.00            
ATOM    544  CD1 LEU A 120      61.316  48.631 177.775  0.00  0.00            
ATOM    545 HD11 LEU A 120      60.293  48.913 178.105  0.00  0.00            
ATOM    546 HD12 LEU A 120      61.326  48.748 176.678  0.00  0.00            
ATOM    547 HD13 LEU A 120      61.418  47.570 178.100  0.00  0.00            
ATOM    548  CD2 LEU A 120      62.196  50.949 177.861  0.00  0.00            
ATOM    549 HD21 LEU A 120      62.464  51.131 176.805  0.00  0.00            
ATOM    550 HD22 LEU A 120      61.149  51.298 177.907  0.00  0.00            
ATOM    551 HD23 LEU A 120      62.901  51.620 178.403  0.00  0.00            
ATOM    552  C   LEU A 120      64.333  47.599 180.147  0.00  0.00            
ATOM    553  O   LEU A 120      65.303  48.308 180.470  0.00  0.00            
ATOM    554  N   PRO A 121      64.575  46.458 179.424  0.00  0.00            
ATOM    555  CD  PRO A 121      63.533  45.556 178.978  0.00  0.00            
ATOM    556  HD1 PRO A 121      63.236  45.853 177.950  0.00  0.00            
ATOM    557  HD2 PRO A 121      62.717  45.486 179.720  0.00  0.00            
ATOM    558  CA  PRO A 121      65.857  46.104 178.764  0.00  0.00            
ATOM    559  HA  PRO A 121      66.567  46.112 179.577  0.00  0.00            
ATOM    560  CB  PRO A 121      65.591  44.652 178.171  0.00  0.00            
ATOM    561  HB1 PRO A 121      65.320  44.600 177.091  0.00  0.00            
ATOM    562  HB2 PRO A 121      66.451  43.991 178.435  0.00  0.00            
ATOM    563  CG  PRO A 121      64.239  44.208 178.862  0.00  0.00            
ATOM    564  HG1 PRO A 121      63.686  43.433 178.292  0.00  0.00            
ATOM    565  HG2 PRO A 121      64.410  43.773 179.866  0.00  0.00            
ATOM    566  C   PRO A 121      66.233  47.040 177.687  0.00  0.00            
ATOM    567  O   PRO A 121      65.353  47.651 177.152  0.00  0.00            
ATOM    568  N   ALA A 122      67.588  47.074 177.435  0.00  0.00            
ATOM    569  HN  ALA A 122      68.209  46.638 178.067  0.00  0.00            
ATOM    570  CA  ALA A 122      68.272  47.935 176.472  0.00  0.00            
ATOM    571  HA  ALA A 122      67.854  48.915 176.637  0.00  0.00            
ATOM    572  CB  ALA A 122      69.804  47.942 176.613  0.00  0.00            
ATOM    573  HB1 ALA A 122      70.004  47.913 177.711  0.00  0.00            
ATOM    574  HB2 ALA A 122      70.338  47.126 176.093  0.00  0.00            
ATOM    575  HB3 ALA A 122      70.158  48.863 176.114  0.00  0.00            
ATOM    576  C   ALA A 122      67.911  47.550 175.108  0.00  0.00            
ATOM    577  O   ALA A 122      67.838  48.424 174.226  0.00  0.00            
ATOM    578  N   ALA A 123      67.722  46.268 174.814  0.00  0.00            
ATOM    579  HN  ALA A 123      68.009  45.642 175.539  0.00  0.00            
ATOM    580  CA  ALA A 123      67.350  45.650 173.573  0.00  0.00            
ATOM    581  HA  ALA A 123      67.945  46.021 172.759  0.00  0.00            
ATOM    582  CB  ALA A 123      67.303  44.082 173.756  0.00  0.00            
ATOM    583  HB1 ALA A 123      66.571  43.840 174.557  0.00  0.00            
ATOM    584  HB2 ALA A 123      66.936  43.565 172.851  0.00  0.00            
ATOM    585  HB3 ALA A 123      68.286  43.657 174.054  0.00  0.00            
ATOM    586  C   ALA A 123      65.973  46.219 173.122  0.00  0.00            
ATOM    587  O   ALA A 123      65.919  46.734 171.965  0.00  0.00            
ATOM    588  N   GLU A 124      64.899  46.249 173.937  0.00  0.00            
ATOM    589  HN  GLU A 124      65.117  45.865 174.831  0.00  0.00            
ATOM    590  CA  GLU A 124      63.569  46.774 173.741  0.00  0.00            
ATOM    591  HA  GLU A 124      63.097  46.345 172.863  0.00  0.00            
ATOM    592  CB  GLU A 124      62.759  46.464 174.975  0.00  0.00            
ATOM    593  HB1 GLU A 124      63.143  47.068 175.823  0.00  0.00            
ATOM    594  HB2 GLU A 124      61.730  46.848 174.807  0.00  0.00            
ATOM    595  CG  GLU A 124      62.595  44.967 175.347  0.00  0.00            
ATOM    596  HG1 GLU A 124      63.573  44.452 175.328  0.00  0.00            
ATOM    597  HG2 GLU A 124      62.257  44.860 176.395  0.00  0.00            
ATOM    598  CD  GLU A 124      61.631  44.317 174.379  0.00  0.00            
ATOM    599  OE1 GLU A 124      60.565  44.855 174.098  0.00  0.00            
ATOM    600  OE2 GLU A 124      61.951  43.214 173.887  0.00  0.00            
ATOM    601  C   GLU A 124      63.572  48.267 173.489  0.00  0.00            
ATOM    602  O   GLU A 124      62.974  48.752 172.520  0.00  0.00            
ATOM    603  N   ALA A 125      64.315  49.106 174.243  0.00  0.00            
ATOM    604  HN  ALA A 125      64.787  48.771 175.057  0.00  0.00            
ATOM    605  CA  ALA A 125      64.490  50.476 173.937  0.00  0.00            
ATOM    606  HA  ALA A 125      63.490  50.805 173.687  0.00  0.00            
ATOM    607  CB  ALA A 125      65.204  51.263 175.119  0.00  0.00            
ATOM    608  HB1 ALA A 125      65.298  52.335 174.851  0.00  0.00            
ATOM    609  HB2 ALA A 125      64.748  51.130 176.122  0.00  0.00            
ATOM    610  HB3 ALA A 125      66.262  50.933 175.103  0.00  0.00            
ATOM    611  C   ALA A 125      65.212  50.742 172.522  0.00  0.00            
ATOM    612  O   ALA A 125      64.891  51.629 171.735  0.00  0.00            
ATOM    613  N   HIS A 126      66.205  49.956 172.046  0.00  0.00            
ATOM    614  HN  HIS A 126      66.548  49.308 172.720  0.00  0.00            
ATOM    615  CA  HIS A 126      66.693  49.973 170.652  0.00  0.00            
ATOM    616  HA  HIS A 126      67.029  50.992 170.486  0.00  0.00            
ATOM    617  CB  HIS A 126      67.848  49.077 170.505  0.00  0.00            
ATOM    618  HB1 HIS A 126      68.520  49.070 171.386  0.00  0.00            
ATOM    619  HB2 HIS A 126      67.646  48.004 170.300  0.00  0.00            
ATOM    620  ND1 HIS A 126      68.792  49.294 168.173  0.00  0.00            
ATOM    621  CG  HIS A 126      68.853  49.642 169.538  0.00  0.00            
ATOM    622  CE1 HIS A 126      69.830  49.840 167.639  0.00  0.00            
ATOM    623  HE1 HIS A 126      70.124  49.876 166.592  0.00  0.00            
ATOM    624  NE2 HIS A 126      70.563  50.562 168.536  0.00  0.00            
ATOM    625  HE2 HIS A 126      71.260  51.248 168.314  0.00  0.00            
ATOM    626  CD2 HIS A 126      69.939  50.426 169.820  0.00  0.00            
ATOM    627  HD2 HIS A 126      70.333  50.809 170.752  0.00  0.00            
ATOM    628  C   HIS A 126      65.498  49.601 169.693  0.00  0.00            
ATOM    629  O   HIS A 126      65.268  50.257 168.700  0.00  0.00            
ATOM    630  N   ALA A 127      64.635  48.617 170.013  0.00  0.00            
ATOM    631  HN  ALA A 127      64.750  48.031 170.820  0.00  0.00            
ATOM    632  CA  ALA A 127      63.491  48.256 169.202  0.00  0.00            
ATOM    633  HA  ALA A 127      63.919  47.804 168.315  0.00  0.00            
ATOM    634  CB  ALA A 127      62.702  47.030 169.801  0.00  0.00            
ATOM    635  HB1 ALA A 127      61.915  46.756 169.064  0.00  0.00            
ATOM    636  HB2 ALA A 127      63.370  46.204 170.124  0.00  0.00            
ATOM    637  HB3 ALA A 127      62.130  47.341 170.702  0.00  0.00            
ATOM    638  C   ALA A 127      62.484  49.376 168.922  0.00  0.00            
ATOM    639  O   ALA A 127      62.026  49.628 167.824  0.00  0.00            
ATOM    640  N   ARG A 128      62.181  50.125 170.000  0.00  0.00            
ATOM    641  HN  ARG A 128      62.455  49.862 170.920  0.00  0.00            
ATOM    642  CA  ARG A 128      61.464  51.395 169.980  0.00  0.00            
ATOM    643  HA  ARG A 128      60.484  51.059 169.668  0.00  0.00            
ATOM    644  CB  ARG A 128      61.258  52.105 171.341  0.00  0.00            
ATOM    645  HB1 ARG A 128      62.254  52.345 171.746  0.00  0.00            
ATOM    646  HB2 ARG A 128      60.599  53.002 171.215  0.00  0.00            
ATOM    647  CG  ARG A 128      60.528  51.198 172.362  0.00  0.00            
ATOM    648  HG1 ARG A 128      59.589  50.810 171.909  0.00  0.00            
ATOM    649  HG2 ARG A 128      61.149  50.309 172.594  0.00  0.00            
ATOM    650  CD  ARG A 128      60.108  52.053 173.514  0.00  0.00            
ATOM    651  HD1 ARG A 128      60.951  52.499 174.069  0.00  0.00            
ATOM    652  HD2 ARG A 128      59.411  52.858 173.199  0.00  0.00            
ATOM    653  NE  ARG A 128      59.417  51.138 174.421  0.00  0.00            
ATOM    654  HE  ARG A 128      58.968  50.300 174.115  0.00  0.00            
ATOM    655  CZ  ARG A 128      58.906  51.587 175.530  0.00  0.00            
ATOM    656  NH1 ARG A 128      59.377  52.675 176.107  0.00  0.00            
ATOM    657 HH11 ARG A 128      60.273  53.091 176.013  0.00  0.00            
ATOM    658 HH12 ARG A 128      58.958  52.976 176.970  0.00  0.00            
ATOM    659  NH2 ARG A 128      57.865  51.001 176.067  0.00  0.00            
ATOM    660 HH21 ARG A 128      57.552  50.221 175.522  0.00  0.00            
ATOM    661 HH22 ARG A 128      57.341  51.578 176.704  0.00  0.00            
ATOM    662  C   ARG A 128      61.908  52.414 168.906  0.00  0.00            
ATOM    663  O   ARG A 128      61.108  52.959 168.226  0.00  0.00            
ATOM    664  N   LEU A 129      63.283  52.563 168.756  0.00  0.00            
ATOM    665  HN  LEU A 129      63.766  52.137 169.519  0.00  0.00            
ATOM    666  CA  LEU A 129      63.981  53.424 167.886  0.00  0.00            
ATOM    667  HA  LEU A 129      63.453  54.366 167.826  0.00  0.00            
ATOM    668  CB  LEU A 129      65.470  53.602 168.400  0.00  0.00            
ATOM    669  HB1 LEU A 129      65.953  52.645 168.689  0.00  0.00            
ATOM    670  HB2 LEU A 129      66.034  54.166 167.633  0.00  0.00            
ATOM    671  CG  LEU A 129      65.746  54.580 169.458  0.00  0.00            
ATOM    672  HG  LEU A 129      65.237  54.151 170.342  0.00  0.00            
ATOM    673  CD1 LEU A 129      67.284  54.789 169.692  0.00  0.00            
ATOM    674 HD11 LEU A 129      67.451  55.546 170.482  0.00  0.00            
ATOM    675 HD12 LEU A 129      67.888  53.866 169.782  0.00  0.00            
ATOM    676 HD13 LEU A 129      67.638  55.179 168.708  0.00  0.00            
ATOM    677  CD2 LEU A 129      65.160  55.927 169.135  0.00  0.00            
ATOM    678 HD21 LEU A 129      64.063  55.751 169.115  0.00  0.00            
ATOM    679 HD22 LEU A 129      65.480  56.653 169.910  0.00  0.00            
ATOM    680 HD23 LEU A 129      65.456  56.336 168.151  0.00  0.00            
ATOM    681  C   LEU A 129      64.142  52.756 166.434  0.00  0.00            
ATOM    682  O   LEU A 129      64.566  53.487 165.558  0.00  0.00            
ATOM    683  N   LYS A 130      63.810  51.501 166.157  0.00  0.00            
ATOM    684  HN  LYS A 130      63.601  50.805 166.847  0.00  0.00            
ATOM    685  CA  LYS A 130      63.976  51.005 164.810  0.00  0.00            
ATOM    686  HA  LYS A 130      64.425  51.762 164.189  0.00  0.00            
ATOM    687  CB  LYS A 130      65.051  49.833 164.730  0.00  0.00            
ATOM    688  HB1 LYS A 130      65.176  49.503 163.674  0.00  0.00            
ATOM    689  HB2 LYS A 130      66.018  50.308 165.005  0.00  0.00            
ATOM    690  CG  LYS A 130      64.827  48.585 165.646  0.00  0.00            
ATOM    691  HG1 LYS A 130      64.677  49.016 166.668  0.00  0.00            
ATOM    692  HG2 LYS A 130      63.944  47.949 165.450  0.00  0.00            
ATOM    693  CD  LYS A 130      66.074  47.663 165.596  0.00  0.00            
ATOM    694  HD1 LYS A 130      66.180  47.256 164.566  0.00  0.00            
ATOM    695  HD2 LYS A 130      66.960  48.252 165.930  0.00  0.00            
ATOM    696  CE  LYS A 130      65.970  46.549 166.618  0.00  0.00            
ATOM    697  HE1 LYS A 130      66.009  47.002 167.635  0.00  0.00            
ATOM    698  HE2 LYS A 130      65.002  45.995 166.625  0.00  0.00            
ATOM    699  NZ  LYS A 130      67.046  45.640 166.532  0.00  0.00            
ATOM    700  HZ1 LYS A 130      66.913  44.888 167.239  0.00  0.00            
ATOM    701  HZ2 LYS A 130      67.189  45.308 165.551  0.00  0.00            
ATOM    702  HZ3 LYS A 130      67.917  46.127 166.833  0.00  0.00            
ATOM    703  C   LYS A 130      62.605  50.448 164.443  0.00  0.00            
ATOM    704  O   LYS A 130      62.390  49.681 163.545  0.00  0.00            
ATOM    705  N   THR A 131      61.572  50.846 165.095  0.00  0.00            
ATOM    706  HN  THR A 131      61.662  51.530 165.821  0.00  0.00            
ATOM    707  CA  THR A 131      60.172  50.522 164.772  0.00  0.00            
ATOM    708  HA  THR A 131      60.173  49.449 164.627  0.00  0.00            
ATOM    709  CB  THR A 131      59.073  50.869 165.826  0.00  0.00            
ATOM    710  HB  THR A 131      58.888  51.962 165.790  0.00  0.00            
ATOM    711  OG1 THR A 131      59.597  50.497 167.057  0.00  0.00            
ATOM    712  HG1 THR A 131      60.558  50.419 167.022  0.00  0.00            
ATOM    713  CG2 THR A 131      57.922  50.007 165.471  0.00  0.00            
ATOM    714 HG21 THR A 131      57.307  49.965 166.392  0.00  0.00            
ATOM    715 HG22 THR A 131      57.312  50.440 164.648  0.00  0.00            
ATOM    716 HG23 THR A 131      58.283  48.978 165.232  0.00  0.00            
ATOM    717  C   THR A 131      59.700  50.995 163.376  0.00  0.00            
ATOM    718  O   THR A 131      59.021  50.183 162.729  0.00  0.00            
ATOM    719  N   GLN A 132      60.050  52.217 162.957  0.00  0.00            
ATOM    720  HN  GLN A 132      60.444  52.850 163.621  0.00  0.00            
ATOM    721  CA  GLN A 132      59.862  52.781 161.684  0.00  0.00            
ATOM    722  HA  GLN A 132      59.010  52.182 161.377  0.00  0.00            
ATOM    723  CB  GLN A 132      59.514  54.265 161.829  0.00  0.00            
ATOM    724  HB1 GLN A 132      60.313  54.708 162.449  0.00  0.00            
ATOM    725  HB2 GLN A 132      59.480  54.816 160.864  0.00  0.00            
ATOM    726  CG  GLN A 132      58.102  54.495 162.514  0.00  0.00            
ATOM    727  HG1 GLN A 132      58.040  53.987 163.501  0.00  0.00            
ATOM    728  HG2 GLN A 132      58.046  55.597 162.668  0.00  0.00            
ATOM    729  CD  GLN A 132      57.009  53.976 161.615  0.00  0.00            
ATOM    730  OE1 GLN A 132      57.028  54.264 160.410  0.00  0.00            
ATOM    731  NE2 GLN A 132      56.073  53.158 162.222  0.00  0.00            
ATOM    732 HE21 GLN A 132      56.127  53.119 163.219  0.00  0.00            
ATOM    733 HE22 GLN A 132      55.291  52.799 161.718  0.00  0.00            
ATOM    734  C   GLN A 132      60.859  52.530 160.596  0.00  0.00            
ATOM    735  O   GLN A 132      60.687  52.724 159.403  0.00  0.00            
ATOM    736  N   LEU A 133      61.903  51.878 160.976  0.00  0.00            
ATOM    737  HN  LEU A 133      61.970  51.740 161.965  0.00  0.00            
ATOM    738  CA  LEU A 133      62.973  51.454 160.068  0.00  0.00            
ATOM    739  HA  LEU A 133      63.307  52.316 159.511  0.00  0.00            
ATOM    740  CB  LEU A 133      64.126  50.912 160.809  0.00  0.00            
ATOM    741  HB1 LEU A 133      63.952  51.277 161.844  0.00  0.00            
ATOM    742  HB2 LEU A 133      64.037  49.808 160.928  0.00  0.00            
ATOM    743  CG  LEU A 133      65.545  51.324 160.344  0.00  0.00            
ATOM    744  HG  LEU A 133      65.485  52.261 159.743  0.00  0.00            
ATOM    745  CD1 LEU A 133      66.447  51.649 161.550  0.00  0.00            
ATOM    746 HD11 LEU A 133      66.689  50.758 162.173  0.00  0.00            
ATOM    747 HD12 LEU A 133      67.414  51.959 161.111  0.00  0.00            
ATOM    748 HD13 LEU A 133      66.079  52.439 162.229  0.00  0.00            
ATOM    749  CD2 LEU A 133      66.160  50.182 159.554  0.00  0.00            
ATOM    750 HD21 LEU A 133      65.722  49.217 159.913  0.00  0.00            
ATOM    751 HD22 LEU A 133      65.831  50.161 158.493  0.00  0.00            
ATOM    752 HD23 LEU A 133      67.269  50.212 159.489  0.00  0.00            
ATOM    753  C   LEU A 133      62.516  50.439 158.947  0.00  0.00            
ATOM    754  O   LEU A 133      62.861  50.706 157.792  0.00  0.00            
ATOM    755  N   PRO A 134      61.642  49.376 159.120  0.00  0.00            
ATOM    756  CD  PRO A 134      61.203  48.895 160.415  0.00  0.00            
ATOM    757  HD1 PRO A 134      60.444  49.571 160.876  0.00  0.00            
ATOM    758  HD2 PRO A 134      62.025  48.617 161.101  0.00  0.00            
ATOM    759  CA  PRO A 134      61.071  48.705 158.008  0.00  0.00            
ATOM    760  HA  PRO A 134      61.979  48.327 157.549  0.00  0.00            
ATOM    761  CB  PRO A 134      60.046  47.697 158.652  0.00  0.00            
ATOM    762  HB1 PRO A 134      58.988  48.032 158.555  0.00  0.00            
ATOM    763  HB2 PRO A 134      60.153  46.756 158.082  0.00  0.00            
ATOM    764  CG  PRO A 134      60.613  47.520 160.052  0.00  0.00            
ATOM    765  HG1 PRO A 134      59.841  47.257 160.799  0.00  0.00            
ATOM    766  HG2 PRO A 134      61.413  46.747 160.024  0.00  0.00            
ATOM    767  C   PRO A 134      60.420  49.629 157.048  0.00  0.00            
ATOM    768  O   PRO A 134      60.663  49.571 155.881  0.00  0.00            
ATOM    769  N   GLN A 135      59.572  50.567 157.520  0.00  0.00            
ATOM    770  HN  GLN A 135      59.272  50.591 158.469  0.00  0.00            
ATOM    771  CA  GLN A 135      58.822  51.415 156.685  0.00  0.00            
ATOM    772  HA  GLN A 135      58.324  50.813 155.942  0.00  0.00            
ATOM    773  CB  GLN A 135      57.788  52.151 157.536  0.00  0.00            
ATOM    774  HB1 GLN A 135      58.373  52.934 158.060  0.00  0.00            
ATOM    775  HB2 GLN A 135      56.982  52.683 156.979  0.00  0.00            
ATOM    776  CG  GLN A 135      57.014  51.367 158.610  0.00  0.00            
ATOM    777  HG1 GLN A 135      57.772  50.921 159.294  0.00  0.00            
ATOM    778  HG2 GLN A 135      56.241  52.007 159.082  0.00  0.00            
ATOM    779  CD  GLN A 135      56.227  50.180 157.956  0.00  0.00            
ATOM    780  OE1 GLN A 135      55.862  50.217 156.781  0.00  0.00            
ATOM    781  NE2 GLN A 135      56.101  49.022 158.603  0.00  0.00            
ATOM    782 HE21 GLN A 135      56.232  48.914 159.588  0.00  0.00            
ATOM    783 HE22 GLN A 135      55.698  48.273 158.082  0.00  0.00            
ATOM    784  C   GLN A 135      59.702  52.444 155.937  0.00  0.00            
ATOM    785  O   GLN A 135      59.448  52.805 154.786  0.00  0.00            
ATOM    786  N   GLN A 136      60.774  52.902 156.544  0.00  0.00            
ATOM    787  HN  GLN A 136      60.931  52.701 157.512  0.00  0.00            
ATOM    788  CA  GLN A 136      61.860  53.665 155.833  0.00  0.00            
ATOM    789  HA  GLN A 136      61.424  54.603 155.491  0.00  0.00            
ATOM    790  CB  GLN A 136      63.074  53.968 156.801  0.00  0.00            
ATOM    791  HB1 GLN A 136      63.649  53.066 157.088  0.00  0.00            
ATOM    792  HB2 GLN A 136      63.836  54.463 156.172  0.00  0.00            
ATOM    793  CG  GLN A 136      62.857  54.837 158.093  0.00  0.00            
ATOM    794  HG1 GLN A 136      62.521  54.070 158.833  0.00  0.00            
ATOM    795  HG2 GLN A 136      63.754  55.343 158.518  0.00  0.00            
ATOM    796  CD  GLN A 136      61.691  55.826 157.935  0.00  0.00            
ATOM    797  OE1 GLN A 136      61.827  56.846 157.334  0.00  0.00            
ATOM    798  NE2 GLN A 136      60.552  55.500 158.594  0.00  0.00            
ATOM    799 HE21 GLN A 136      60.413  54.609 159.020  0.00  0.00            
ATOM    800 HE22 GLN A 136      59.852  56.210 158.664  0.00  0.00            
ATOM    801  C   GLN A 136      62.467  52.885 154.670  0.00  0.00            
ATOM    802  O   GLN A 136      62.532  53.289 153.541  0.00  0.00            
ATOM    803  N   LYS A 137      62.794  51.541 154.833  0.00  0.00            
ATOM    804  HN  LYS A 137      62.685  51.054 155.700  0.00  0.00            
ATOM    805  CA  LYS A 137      63.348  50.630 153.848  0.00  0.00            
ATOM    806  HA  LYS A 137      64.212  51.045 153.333  0.00  0.00            
ATOM    807  CB  LYS A 137      63.790  49.304 154.474  0.00  0.00            
ATOM    808  HB1 LYS A 137      62.886  48.990 155.034  0.00  0.00            
ATOM    809  HB2 LYS A 137      63.985  48.524 153.708  0.00  0.00            
ATOM    810  CG  LYS A 137      64.997  49.503 155.412  0.00  0.00            
ATOM    811  HG1 LYS A 137      65.906  49.527 154.780  0.00  0.00            
ATOM    812  HG2 LYS A 137      65.070  50.468 155.964  0.00  0.00            
ATOM    813  CD  LYS A 137      65.074  48.460 156.504  0.00  0.00            
ATOM    814  HD1 LYS A 137      66.037  48.684 157.007  0.00  0.00            
ATOM    815  HD2 LYS A 137      64.391  48.637 157.371  0.00  0.00            
ATOM    816  CE  LYS A 137      64.829  47.055 156.123  0.00  0.00            
ATOM    817  HE1 LYS A 137      64.811  46.456 157.054  0.00  0.00            
ATOM    818  HE2 LYS A 137      63.889  46.821 155.593  0.00  0.00            
ATOM    819  NZ  LYS A 137      65.843  46.574 155.182  0.00  0.00            
ATOM    820  HZ1 LYS A 137      66.774  46.481 155.652  0.00  0.00            
ATOM    821  HZ2 LYS A 137      65.658  45.623 154.804  0.00  0.00            
ATOM    822  HZ3 LYS A 137      65.972  47.172 154.348  0.00  0.00            
ATOM    823  C   LYS A 137      62.292  50.329 152.710  0.00  0.00            
ATOM    824  O   LYS A 137      62.695  50.227 151.519  0.00  0.00            
ATOM    825  N   LEU A 138      60.991  50.282 153.053  0.00  0.00            
ATOM    826  HN  LEU A 138      60.802  50.239 154.035  0.00  0.00            
ATOM    827  CA  LEU A 138      59.900  49.950 152.115  0.00  0.00            
ATOM    828  HA  LEU A 138      60.142  49.011 151.636  0.00  0.00            
ATOM    829  CB  LEU A 138      58.576  49.787 152.914  0.00  0.00            
ATOM    830  HB1 LEU A 138      58.563  48.807 153.428  0.00  0.00            
ATOM    831  HB2 LEU A 138      58.421  50.606 153.651  0.00  0.00            
ATOM    832  CG  LEU A 138      57.252  49.687 152.092  0.00  0.00            
ATOM    833  HG  LEU A 138      57.107  50.565 151.443  0.00  0.00            
ATOM    834  CD1 LEU A 138      57.302  48.387 151.377  0.00  0.00            
ATOM    835 HD11 LEU A 138      57.368  47.504 152.045  0.00  0.00            
ATOM    836 HD12 LEU A 138      56.473  48.411 150.635  0.00  0.00            
ATOM    837 HD13 LEU A 138      58.119  48.319 150.620  0.00  0.00            
ATOM    838  CD2 LEU A 138      56.062  49.616 153.083  0.00  0.00            
ATOM    839 HD21 LEU A 138      56.146  48.705 153.716  0.00  0.00            
ATOM    840 HD22 LEU A 138      56.005  50.504 153.747  0.00  0.00            
ATOM    841 HD23 LEU A 138      55.088  49.573 152.550  0.00  0.00            
ATOM    842  C   LEU A 138      59.815  50.995 151.012  0.00  0.00            
ATOM    843  O   LEU A 138      59.845  50.753 149.812  0.00  0.00            
ATOM    844  N   GLN A 139      59.694  52.302 151.420  0.00  0.00            
ATOM    845  HN  GLN A 139      59.743  52.433 152.399  0.00  0.00            
ATOM    846  CA  GLN A 139      59.696  53.536 150.645  0.00  0.00            
ATOM    847  HA  GLN A 139      58.854  53.400 149.988  0.00  0.00            
ATOM    848  CB  GLN A 139      59.528  54.712 151.680  0.00  0.00            
ATOM    849  HB1 GLN A 139      60.451  54.808 152.292  0.00  0.00            
ATOM    850  HB2 GLN A 139      59.489  55.665 151.110  0.00  0.00            
ATOM    851  CG  GLN A 139      58.224  54.645 152.421  0.00  0.00            
ATOM    852  HG1 GLN A 139      58.191  54.085 153.387  0.00  0.00            
ATOM    853  HG2 GLN A 139      57.906  55.645 152.781  0.00  0.00            
ATOM    854  CD  GLN A 139      56.983  54.137 151.591  0.00  0.00            
ATOM    855  OE1 GLN A 139      56.747  54.566 150.457  0.00  0.00            
ATOM    856  NE2 GLN A 139      56.198  53.235 152.157  0.00  0.00            
ATOM    857 HE21 GLN A 139      56.173  53.212 153.151  0.00  0.00            
ATOM    858 HE22 GLN A 139      55.456  52.871 151.598  0.00  0.00            
ATOM    859  C   GLN A 139      60.945  53.822 149.712  0.00  0.00            
ATOM    860  O   GLN A 139      60.832  54.306 148.590  0.00  0.00            
ATOM    861  N   LEU A 140      62.154  53.543 150.200  0.00  0.00            
ATOM    862  HN  LEU A 140      62.239  53.355 151.176  0.00  0.00            
ATOM    863  CA  LEU A 140      63.408  53.406 149.493  0.00  0.00            
ATOM    864  HA  LEU A 140      63.704  54.315 148.997  0.00  0.00            
ATOM    865  CB  LEU A 140      64.536  53.219 150.418  0.00  0.00            
ATOM    866  HB1 LEU A 140      64.526  54.032 151.167  0.00  0.00            
ATOM    867  HB2 LEU A 140      64.449  52.253 150.960  0.00  0.00            
ATOM    868  CG  LEU A 140      65.961  53.211 149.824  0.00  0.00            
ATOM    869  HG  LEU A 140      66.110  52.445 149.039  0.00  0.00            
ATOM    870  CD1 LEU A 140      66.352  54.566 149.175  0.00  0.00            
ATOM    871 HD11 LEU A 140      67.400  54.611 148.815  0.00  0.00            
ATOM    872 HD12 LEU A 140      65.797  54.625 148.214  0.00  0.00            
ATOM    873 HD13 LEU A 140      66.188  55.386 149.900  0.00  0.00            
ATOM    874  CD2 LEU A 140      66.948  52.906 151.024  0.00  0.00            
ATOM    875 HD21 LEU A 140      67.811  52.365 150.585  0.00  0.00            
ATOM    876 HD22 LEU A 140      67.424  53.766 151.524  0.00  0.00            
ATOM    877 HD23 LEU A 140      66.476  52.259 151.793  0.00  0.00            
ATOM    878  C   LEU A 140      63.453  52.369 148.325  0.00  0.00            
ATOM    879  O   LEU A 140      63.990  52.577 147.245  0.00  0.00            
ATOM    880  N   GLN A 141      62.799  51.216 148.540  0.00  0.00            
ATOM    881  HN  GLN A 141      62.646  50.937 149.490  0.00  0.00            
ATOM    882  CA  GLN A 141      62.572  50.278 147.342  0.00  0.00            
ATOM    883  HA  GLN A 141      63.483  50.209 146.771  0.00  0.00            
ATOM    884  CB  GLN A 141      62.347  48.758 147.718  0.00  0.00            
ATOM    885  HB1 GLN A 141      61.442  48.617 148.352  0.00  0.00            
ATOM    886  HB2 GLN A 141      62.217  48.326 146.707  0.00  0.00            
ATOM    887  CG  GLN A 141      63.498  47.884 148.350  0.00  0.00            
ATOM    888  HG1 GLN A 141      63.357  48.051 149.440  0.00  0.00            
ATOM    889  HG2 GLN A 141      63.149  46.849 148.140  0.00  0.00            
ATOM    890  CD  GLN A 141      64.903  48.030 147.961  0.00  0.00            
ATOM    891  OE1 GLN A 141      65.229  47.497 146.904  0.00  0.00            
ATOM    892  NE2 GLN A 141      65.734  48.780 148.777  0.00  0.00            
ATOM    893 HE21 GLN A 141      65.444  49.185 149.639  0.00  0.00            
ATOM    894 HE22 GLN A 141      66.709  48.709 148.561  0.00  0.00            
ATOM    895  C   GLN A 141      61.429  50.767 146.446  0.00  0.00            
ATOM    896  O   GLN A 141      61.435  50.404 145.224  0.00  0.00            
ATOM    897  N   GLU A 142      60.469  51.636 146.888  0.00  0.00            
ATOM    898  HN  GLU A 142      60.570  52.050 147.785  0.00  0.00            
ATOM    899  CA  GLU A 142      59.494  52.193 145.948  0.00  0.00            
ATOM    900  HA  GLU A 142      59.026  51.410 145.370  0.00  0.00            
ATOM    901  CB  GLU A 142      58.415  53.053 146.679  0.00  0.00            
ATOM    902  HB1 GLU A 142      58.866  53.805 147.359  0.00  0.00            
ATOM    903  HB2 GLU A 142      57.752  53.572 145.961  0.00  0.00            
ATOM    904  CG  GLU A 142      57.342  52.281 147.484  0.00  0.00            
ATOM    905  HG1 GLU A 142      57.856  51.808 148.349  0.00  0.00            
ATOM    906  HG2 GLU A 142      56.544  52.955 147.858  0.00  0.00            
ATOM    907  CD  GLU A 142      56.582  51.223 146.669  0.00  0.00            
ATOM    908  OE1 GLU A 142      56.561  50.072 147.097  0.00  0.00            
ATOM    909  OE2 GLU A 142      55.950  51.536 145.641  0.00  0.00            
ATOM    910  C   GLU A 142      60.315  53.040 144.966  0.00  0.00            
ATOM    911  O   GLU A 142      60.064  52.966 143.790  0.00  0.00            
ATOM    912  N   ALA A 143      61.380  53.787 145.421  0.00  0.00            
ATOM    913  HN  ALA A 143      61.548  53.794 146.400  0.00  0.00            
ATOM    914  CA  ALA A 143      62.230  54.513 144.527  0.00  0.00            
ATOM    915  HA  ALA A 143      61.644  55.026 143.780  0.00  0.00            
ATOM    916  CB  ALA A 143      63.052  55.560 145.333  0.00  0.00            
ATOM    917  HB1 ALA A 143      63.650  56.223 144.672  0.00  0.00            
ATOM    918  HB2 ALA A 143      62.415  56.216 145.966  0.00  0.00            
ATOM    919  HB3 ALA A 143      63.646  55.013 146.094  0.00  0.00            
ATOM    920  C   ALA A 143      63.267  53.755 143.679  0.00  0.00            
ATOM    921  O   ALA A 143      63.446  54.063 142.455  0.00  0.00            
ATOM    922  N   CYS A 144      63.837  52.713 144.284  0.00  0.00            
ATOM    923  HN  CYS A 144      63.624  52.518 145.247  0.00  0.00            
ATOM    924  CA  CYS A 144      64.665  51.806 143.501  0.00  0.00            
ATOM    925  HA  CYS A 144      65.390  52.402 142.957  0.00  0.00            
ATOM    926  CB  CYS A 144      65.389  50.730 144.426  0.00  0.00            
ATOM    927  HB1 CYS A 144      64.602  50.187 144.996  0.00  0.00            
ATOM    928  HB2 CYS A 144      65.958  50.022 143.789  0.00  0.00            
ATOM    929  SG  CYS A 144      66.516  51.372 145.663  0.00  0.00            
ATOM    930  HG1 CYS A 144      65.596  52.059 146.323  0.00  0.00            
ATOM    931  C   CYS A 144      63.814  51.070 142.405  0.00  0.00            
ATOM    932  O   CYS A 144      64.224  50.892 141.214  0.00  0.00            
ATOM    933  N   MET A 145      62.579  50.586 142.661  0.00  0.00            
ATOM    934  HN  MET A 145      62.107  50.430 143.532  0.00  0.00            
ATOM    935  CA  MET A 145      61.677  49.973 141.596  0.00  0.00            
ATOM    936  HA  MET A 145      62.262  49.205 141.109  0.00  0.00            
ATOM    937  CB  MET A 145      60.428  49.551 142.340  0.00  0.00            
ATOM    938  HB1 MET A 145      60.749  48.754 143.047  0.00  0.00            
ATOM    939  HB2 MET A 145      60.069  50.477 142.854  0.00  0.00            
ATOM    940  CG  MET A 145      59.289  48.919 141.609  0.00  0.00            
ATOM    941  HG1 MET A 145      59.683  48.160 140.900  0.00  0.00            
ATOM    942  HG2 MET A 145      58.612  48.455 142.360  0.00  0.00            
ATOM    943  SD  MET A 145      58.371  49.963 140.455  0.00  0.00            
ATOM    944  CE  MET A 145      56.872  49.016 140.881  0.00  0.00            
ATOM    945  HE1 MET A 145      56.080  49.217 140.126  0.00  0.00            
ATOM    946  HE2 MET A 145      57.136  47.947 140.876  0.00  0.00            
ATOM    947  HE3 MET A 145      56.462  49.226 141.887  0.00  0.00            
ATOM    948  C   MET A 145      61.393  50.980 140.518  0.00  0.00            
ATOM    949  O   MET A 145      61.487  50.686 139.343  0.00  0.00            
ATOM    950  N   ARG A 146      60.999  52.245 140.830  0.00  0.00            
ATOM    951  HN  ARG A 146      60.876  52.464 141.796  0.00  0.00            
ATOM    952  CA  ARG A 146      60.662  53.331 139.899  0.00  0.00            
ATOM    953  HA  ARG A 146      59.784  53.043 139.343  0.00  0.00            
ATOM    954  CB  ARG A 146      60.241  54.612 140.744  0.00  0.00            
ATOM    955  HB1 ARG A 146      59.150  54.517 140.899  0.00  0.00            
ATOM    956  HB2 ARG A 146      60.735  54.606 141.730  0.00  0.00            
ATOM    957  CG  ARG A 146      60.484  55.904 139.978  0.00  0.00            
ATOM    958  HG1 ARG A 146      60.208  56.638 140.757  0.00  0.00            
ATOM    959  HG2 ARG A 146      61.539  56.054 139.649  0.00  0.00            
ATOM    960  CD  ARG A 146      59.481  56.079 138.809  0.00  0.00            
ATOM    961  HD1 ARG A 146      59.713  55.378 137.979  0.00  0.00            
ATOM    962  HD2 ARG A 146      58.444  55.826 139.090  0.00  0.00            
ATOM    963  NE  ARG A 146      59.566  57.509 138.463  0.00  0.00            
ATOM    964  HE  ARG A 146      60.241  58.120 138.885  0.00  0.00            
ATOM    965  CZ  ARG A 146      58.617  58.116 137.826  0.00  0.00            
ATOM    966  NH1 ARG A 146      57.728  57.405 137.170  0.00  0.00            
ATOM    967 HH11 ARG A 146      57.898  56.451 136.946  0.00  0.00            
ATOM    968 HH12 ARG A 146      57.210  57.789 136.405  0.00  0.00            
ATOM    969  NH2 ARG A 146      58.430  59.423 137.829  0.00  0.00            
ATOM    970 HH21 ARG A 146      59.072  59.967 138.375  0.00  0.00            
ATOM    971 HH22 ARG A 146      57.553  59.837 137.578  0.00  0.00            
ATOM    972  C   ARG A 146      61.750  53.617 138.972  0.00  0.00            
ATOM    973  O   ARG A 146      61.665  53.715 137.711  0.00  0.00            
ATOM    974  N   LYS A 147      63.034  53.730 139.564  0.00  0.00            
ATOM    975  HN  LYS A 147      63.102  53.485 140.533  0.00  0.00            
ATOM    976  CA  LYS A 147      64.215  53.754 138.840  0.00  0.00            
ATOM    977  HA  LYS A 147      64.142  54.630 138.202  0.00  0.00            
ATOM    978  CB  LYS A 147      65.436  53.946 139.750  0.00  0.00            
ATOM    979  HB1 LYS A 147      65.378  53.252 140.614  0.00  0.00            
ATOM    980  HB2 LYS A 147      66.424  53.804 139.268  0.00  0.00            
ATOM    981  CG  LYS A 147      65.594  55.368 140.289  0.00  0.00            
ATOM    982  HG1 LYS A 147      64.612  55.560 140.766  0.00  0.00            
ATOM    983  HG2 LYS A 147      66.353  55.328 141.104  0.00  0.00            
ATOM    984  CD  LYS A 147      66.022  56.516 139.362  0.00  0.00            
ATOM    985  HD1 LYS A 147      67.075  56.381 139.011  0.00  0.00            
ATOM    986  HD2 LYS A 147      65.490  56.346 138.397  0.00  0.00            
ATOM    987  CE  LYS A 147      65.839  57.918 139.995  0.00  0.00            
ATOM    988  HE1 LYS A 147      66.433  57.866 140.930  0.00  0.00            
ATOM    989  HE2 LYS A 147      66.303  58.724 139.382  0.00  0.00            
ATOM    990  NZ  LYS A 147      64.490  58.167 140.240  0.00  0.00            
ATOM    991  HZ1 LYS A 147      64.098  57.387 140.791  0.00  0.00            
ATOM    992  HZ2 LYS A 147      64.315  59.092 140.680  0.00  0.00            
ATOM    993  HZ3 LYS A 147      63.934  58.273 139.367  0.00  0.00            
ATOM    994  C   LYS A 147      64.504  52.562 137.876  0.00  0.00            
ATOM    995  O   LYS A 147      65.021  52.714 136.808  0.00  0.00            
ATOM    996  N   GLU A 148      64.144  51.300 138.276  0.00  0.00            
ATOM    997  HN  GLU A 148      63.974  51.027 139.214  0.00  0.00            
ATOM    998  CA  GLU A 148      64.214  50.153 137.367  0.00  0.00            
ATOM    999  HA  GLU A 148      65.209  50.140 136.965  0.00  0.00            
ATOM   1000  CB  GLU A 148      63.935  48.782 138.014  0.00  0.00            
ATOM   1001  HB1 GLU A 148      63.269  48.923 138.898  0.00  0.00            
ATOM   1002  HB2 GLU A 148      63.428  48.040 137.365  0.00  0.00            
ATOM   1003  CG  GLU A 148      65.294  48.229 138.654  0.00  0.00            
ATOM   1004  HG1 GLU A 148      66.166  48.379 137.983  0.00  0.00            
ATOM   1005  HG2 GLU A 148      65.552  48.733 139.615  0.00  0.00            
ATOM   1006  CD  GLU A 148      65.208  46.761 138.881  0.00  0.00            
ATOM   1007  OE1 GLU A 148      64.702  46.322 139.969  0.00  0.00            
ATOM   1008  OE2 GLU A 148      65.602  45.924 138.089  0.00  0.00            
ATOM   1009  C   GLU A 148      63.289  50.270 136.194  0.00  0.00            
ATOM   1010  O   GLU A 148      63.647  49.934 135.072  0.00  0.00            
ATOM   1011  N   LYS A 149      62.047  50.790 136.448  0.00  0.00            
ATOM   1012  HN  LYS A 149      61.780  50.950 137.399  0.00  0.00            
ATOM   1013  CA  LYS A 149      61.151  51.007 135.351  0.00  0.00            
ATOM   1014  HA  LYS A 149      61.076  50.095 134.783  0.00  0.00            
ATOM   1015  CB  LYS A 149      59.697  51.391 135.893  0.00  0.00            
ATOM   1016  HB1 LYS A 149      59.440  50.675 136.700  0.00  0.00            
ATOM   1017  HB2 LYS A 149      59.828  52.269 136.564  0.00  0.00            
ATOM   1018  CG  LYS A 149      58.615  51.628 134.797  0.00  0.00            
ATOM   1019  HG1 LYS A 149      57.684  51.912 135.334  0.00  0.00            
ATOM   1020  HG2 LYS A 149      58.839  52.489 134.143  0.00  0.00            
ATOM   1021  CD  LYS A 149      58.138  50.480 133.849  0.00  0.00            
ATOM   1022  HD1 LYS A 149      57.469  50.925 133.087  0.00  0.00            
ATOM   1023  HD2 LYS A 149      59.032  50.133 133.293  0.00  0.00            
ATOM   1024  CE  LYS A 149      57.471  49.275 134.402  0.00  0.00            
ATOM   1025  HE1 LYS A 149      58.227  48.696 134.977  0.00  0.00            
ATOM   1026  HE2 LYS A 149      56.573  49.581 134.971  0.00  0.00            
ATOM   1027  NZ  LYS A 149      57.118  48.402 133.251  0.00  0.00            
ATOM   1028  HZ1 LYS A 149      56.809  48.978 132.436  0.00  0.00            
ATOM   1029  HZ2 LYS A 149      57.972  47.846 133.076  0.00  0.00            
ATOM   1030  HZ3 LYS A 149      56.318  47.797 133.541  0.00  0.00            
ATOM   1031  C   LYS A 149      61.576  52.123 134.386  0.00  0.00            
ATOM   1032  O   LYS A 149      61.528  52.052 133.147  0.00  0.00            
ATOM   1033  N   SER A 150      62.089  53.219 134.979  0.00  0.00            
ATOM   1034  HN  SER A 150      62.086  53.230 135.973  0.00  0.00            
ATOM   1035  CA  SER A 150      62.640  54.303 134.198  0.00  0.00            
ATOM   1036  HA  SER A 150      61.813  54.827 133.750  0.00  0.00            
ATOM   1037  CB  SER A 150      63.382  55.444 135.084  0.00  0.00            
ATOM   1038  HB1 SER A 150      64.388  55.106 135.407  0.00  0.00            
ATOM   1039  HB2 SER A 150      63.458  56.378 134.493  0.00  0.00            
ATOM   1040  OG  SER A 150      62.705  55.701 136.300  0.00  0.00            
ATOM   1041  HG1 SER A 150      62.443  54.893 136.730  0.00  0.00            
ATOM   1042  C   SER A 150      63.794  53.746 133.295  0.00  0.00            
ATOM   1043  O   SER A 150      63.759  53.937 132.103  0.00  0.00            
ATOM   1044  N   VAL A 151      64.747  52.983 133.806  0.00  0.00            
ATOM   1045  HN  VAL A 151      64.705  52.689 134.764  0.00  0.00            
ATOM   1046  CA  VAL A 151      65.659  52.255 132.936  0.00  0.00            
ATOM   1047  HA  VAL A 151      66.121  53.077 132.422  0.00  0.00            
ATOM   1048  CB  VAL A 151      66.817  51.629 133.737  0.00  0.00            
ATOM   1049  HB  VAL A 151      66.412  50.972 134.527  0.00  0.00            
ATOM   1050  CG1 VAL A 151      67.849  50.784 132.998  0.00  0.00            
ATOM   1051 HG11 VAL A 151      68.481  50.300 133.779  0.00  0.00            
ATOM   1052 HG12 VAL A 151      67.460  50.042 132.285  0.00  0.00            
ATOM   1053 HG13 VAL A 151      68.623  51.297 132.388  0.00  0.00            
ATOM   1054  CG2 VAL A 151      67.640  52.771 134.350  0.00  0.00            
ATOM   1055 HG21 VAL A 151      67.023  53.472 134.951  0.00  0.00            
ATOM   1056 HG22 VAL A 151      68.516  52.406 134.931  0.00  0.00            
ATOM   1057 HG23 VAL A 151      68.125  53.381 133.567  0.00  0.00            
ATOM   1058  C   VAL A 151      65.054  51.313 131.877  0.00  0.00            
ATOM   1059  O   VAL A 151      65.397  51.432 130.706  0.00  0.00            
ATOM   1060  N   ALA A 152      64.105  50.541 132.284  0.00  0.00            
ATOM   1061  HN  ALA A 152      63.825  50.537 133.249  0.00  0.00            
ATOM   1062  CA  ALA A 152      63.407  49.627 131.382  0.00  0.00            
ATOM   1063  HA  ALA A 152      64.020  48.862 130.929  0.00  0.00            
ATOM   1064  CB  ALA A 152      62.281  48.937 132.212  0.00  0.00            
ATOM   1065  HB1 ALA A 152      62.792  48.455 133.076  0.00  0.00            
ATOM   1066  HB2 ALA A 152      61.659  49.689 132.756  0.00  0.00            
ATOM   1067  HB3 ALA A 152      61.687  48.215 131.609  0.00  0.00            
ATOM   1068  C   ALA A 152      62.628  50.270 130.279  0.00  0.00            
ATOM   1069  O   ALA A 152      62.671  49.844 129.089  0.00  0.00            
ATOM   1070  N   VAL A 153      62.019  51.410 130.491  0.00  0.00            
ATOM   1071  HN  VAL A 153      61.943  51.811 131.404  0.00  0.00            
ATOM   1072  CA  VAL A 153      61.203  52.103 129.509  0.00  0.00            
ATOM   1073  HA  VAL A 153      60.790  51.291 128.922  0.00  0.00            
ATOM   1074  CB  VAL A 153      60.107  53.095 130.031  0.00  0.00            
ATOM   1075  HB  VAL A 153      59.636  53.551 129.134  0.00  0.00            
ATOM   1076  CG1 VAL A 153      58.978  52.360 130.795  0.00  0.00            
ATOM   1077 HG11 VAL A 153      59.474  51.948 131.691  0.00  0.00            
ATOM   1078 HG12 VAL A 153      58.180  53.034 131.169  0.00  0.00            
ATOM   1079 HG13 VAL A 153      58.557  51.519 130.209  0.00  0.00            
ATOM   1080  CG2 VAL A 153      60.695  54.418 130.795  0.00  0.00            
ATOM   1081 HG21 VAL A 153      61.001  54.118 131.825  0.00  0.00            
ATOM   1082 HG22 VAL A 153      61.483  54.905 130.180  0.00  0.00            
ATOM   1083 HG23 VAL A 153      59.815  55.083 130.894  0.00  0.00            
ATOM   1084  C   VAL A 153      62.096  52.924 128.490  0.00  0.00            
ATOM   1085  O   VAL A 153      61.649  53.116 127.339  0.00  0.00            
ATOM   1086  N   LEU A 154      63.300  53.407 129.002  0.00  0.00            
ATOM   1087  HN  LEU A 154      63.577  53.196 129.937  0.00  0.00            
ATOM   1088  CA  LEU A 154      64.231  54.077 128.156  0.00  0.00            
ATOM   1089  HA  LEU A 154      63.688  54.750 127.511  0.00  0.00            
ATOM   1090  CB  LEU A 154      65.294  54.946 128.903  0.00  0.00            
ATOM   1091  HB1 LEU A 154      65.833  54.255 129.590  0.00  0.00            
ATOM   1092  HB2 LEU A 154      65.988  55.232 128.092  0.00  0.00            
ATOM   1093  CG  LEU A 154      64.717  56.051 129.824  0.00  0.00            
ATOM   1094  HG  LEU A 154      64.383  55.568 130.769  0.00  0.00            
ATOM   1095  CD1 LEU A 154      65.875  56.955 130.043  0.00  0.00            
ATOM   1096 HD11 LEU A 154      66.213  57.459 129.117  0.00  0.00            
ATOM   1097 HD12 LEU A 154      65.497  57.690 130.797  0.00  0.00            
ATOM   1098 HD13 LEU A 154      66.646  56.359 130.561  0.00  0.00            
ATOM   1099  CD2 LEU A 154      63.630  56.781 129.053  0.00  0.00            
ATOM   1100 HD21 LEU A 154      63.920  56.967 128.000  0.00  0.00            
ATOM   1101 HD22 LEU A 154      62.722  56.131 129.028  0.00  0.00            
ATOM   1102 HD23 LEU A 154      63.320  57.731 129.521  0.00  0.00            
ATOM   1103  C   LEU A 154      64.952  53.065 127.307  0.00  0.00            
ATOM   1104  O   LEU A 154      65.351  53.434 126.211  0.00  0.00            
ATOM   1105  N   GLU A 155      65.106  51.835 127.749  0.00  0.00            
ATOM   1106  HN  GLU A 155      64.950  51.579 128.697  0.00  0.00            
ATOM   1107  CA  GLU A 155      65.556  50.710 126.842  0.00  0.00            
ATOM   1108  HA  GLU A 155      66.352  50.991 126.168  0.00  0.00            
ATOM   1109  CB  GLU A 155      66.081  49.436 127.575  0.00  0.00            
ATOM   1110  HB1 GLU A 155      65.374  49.218 128.398  0.00  0.00            
ATOM   1111  HB2 GLU A 155      66.043  48.548 126.898  0.00  0.00            
ATOM   1112  CG  GLU A 155      67.518  49.617 128.030  0.00  0.00            
ATOM   1113  HG1 GLU A 155      68.009  50.093 127.150  0.00  0.00            
ATOM   1114  HG2 GLU A 155      67.611  50.317 128.887  0.00  0.00            
ATOM   1115  CD  GLU A 155      68.290  48.395 128.307  0.00  0.00            
ATOM   1116  OE1 GLU A 155      68.575  48.091 129.507  0.00  0.00            
ATOM   1117  OE2 GLU A 155      68.550  47.686 127.300  0.00  0.00            
ATOM   1118  C   GLU A 155      64.482  50.374 125.744  0.00  0.00            
ATOM   1119  O   GLU A 155      64.740  50.195 124.571  0.00  0.00            
ATOM   1120  N   HIS A 156      63.140  50.440 126.162  0.00  0.00            
ATOM   1121  HN  HIS A 156      62.912  50.504 127.138  0.00  0.00            
ATOM   1122  CA  HIS A 156      62.047  50.236 125.231  0.00  0.00            
ATOM   1123  HA  HIS A 156      62.312  49.339 124.690  0.00  0.00            
ATOM   1124  CB  HIS A 156      60.654  49.991 125.845  0.00  0.00            
ATOM   1125  HB1 HIS A 156      60.452  50.643 126.725  0.00  0.00            
ATOM   1126  HB2 HIS A 156      59.809  50.278 125.185  0.00  0.00            
ATOM   1127  ND1 HIS A 156      59.794  47.656 125.561  0.00  0.00            
ATOM   1128  CG  HIS A 156      60.354  48.613 126.419  0.00  0.00            
ATOM   1129  CE1 HIS A 156      59.268  46.702 126.373  0.00  0.00            
ATOM   1130  HE1 HIS A 156      58.653  45.885 126.021  0.00  0.00            
ATOM   1131  NE2 HIS A 156      59.562  46.960 127.700  0.00  0.00            
ATOM   1132  HE2 HIS A 156      59.471  46.346 128.480  0.00  0.00            
ATOM   1133  CD2 HIS A 156      60.238  48.140 127.709  0.00  0.00            
ATOM   1134  HD2 HIS A 156      60.619  48.599 128.612  0.00  0.00            
ATOM   1135  C   HIS A 156      61.908  51.316 124.248  0.00  0.00            
ATOM   1136  O   HIS A 156      61.724  51.133 123.041  0.00  0.00            
ATOM   1137  N   GLN A 157      62.043  52.567 124.618  0.00  0.00            
ATOM   1138  HN  GLN A 157      62.020  52.712 125.606  0.00  0.00            
ATOM   1139  CA  GLN A 157      62.129  53.736 123.730  0.00  0.00            
ATOM   1140  HA  GLN A 157      61.257  53.653 123.094  0.00  0.00            
ATOM   1141  CB  GLN A 157      62.260  55.082 124.466  0.00  0.00            
ATOM   1142  HB1 GLN A 157      62.825  54.945 125.415  0.00  0.00            
ATOM   1143  HB2 GLN A 157      62.778  55.871 123.883  0.00  0.00            
ATOM   1144  CG  GLN A 157      60.920  55.688 124.951  0.00  0.00            
ATOM   1145  HG1 GLN A 157      60.397  54.935 125.571  0.00  0.00            
ATOM   1146  HG2 GLN A 157      61.109  56.607 125.545  0.00  0.00            
ATOM   1147  CD  GLN A 157      60.177  56.230 123.762  0.00  0.00            
ATOM   1148  OE1 GLN A 157      60.397  57.341 123.214  0.00  0.00            
ATOM   1149  NE2 GLN A 157      59.205  55.375 123.250  0.00  0.00            
ATOM   1150 HE21 GLN A 157      59.056  54.452 123.616  0.00  0.00            
ATOM   1151 HE22 GLN A 157      58.826  55.483 122.341  0.00  0.00            
ATOM   1152  C   GLN A 157      63.293  53.814 122.724  0.00  0.00            
ATOM   1153  O   GLN A 157      63.042  54.196 121.592  0.00  0.00            
ATOM   1154  N   LEU A 158      64.487  53.314 123.131  0.00  0.00            
ATOM   1155  HN  LEU A 158      64.781  53.086 124.061  0.00  0.00            
ATOM   1156  CA  LEU A 158      65.647  53.200 122.276  0.00  0.00            
ATOM   1157  HA  LEU A 158      65.919  54.201 121.960  0.00  0.00            
ATOM   1158  CB  LEU A 158      66.876  52.636 123.091  0.00  0.00            
ATOM   1159  HB1 LEU A 158      66.782  53.069 124.100  0.00  0.00            
ATOM   1160  HB2 LEU A 158      66.870  51.542 123.303  0.00  0.00            
ATOM   1161  CG  LEU A 158      68.303  53.055 122.596  0.00  0.00            
ATOM   1162  HG  LEU A 158      68.387  54.162 122.506  0.00  0.00            
ATOM   1163  CD1 LEU A 158      69.188  52.593 123.788  0.00  0.00            
ATOM   1164 HD11 LEU A 158      68.914  53.196 124.682  0.00  0.00            
ATOM   1165 HD12 LEU A 158      69.072  51.487 123.883  0.00  0.00            
ATOM   1166 HD13 LEU A 158      70.262  52.831 123.635  0.00  0.00            
ATOM   1167  CD2 LEU A 158      68.694  52.373 121.321  0.00  0.00            
ATOM   1168 HD21 LEU A 158      68.767  51.268 121.433  0.00  0.00            
ATOM   1169 HD22 LEU A 158      67.982  52.618 120.502  0.00  0.00            
ATOM   1170 HD23 LEU A 158      69.691  52.778 121.059  0.00  0.00            
ATOM   1171  C   LEU A 158      65.436  52.310 121.076  0.00  0.00            
ATOM   1172  O   LEU A 158      65.707  52.577 119.860  0.00  0.00            
ATOM   1173  N   VAL A 159      64.796  51.153 121.324  0.00  0.00            
ATOM   1174  HN  VAL A 159      64.594  50.955 122.279  0.00  0.00            
ATOM   1175  CA  VAL A 159      64.205  50.355 120.272  0.00  0.00            
ATOM   1176  HA  VAL A 159      65.005  50.003 119.632  0.00  0.00            
ATOM   1177  CB  VAL A 159      63.719  49.055 120.770  0.00  0.00            
ATOM   1178  HB  VAL A 159      63.104  49.378 121.633  0.00  0.00            
ATOM   1179  CG1 VAL A 159      62.846  48.282 119.848  0.00  0.00            
ATOM   1180 HG11 VAL A 159      62.597  47.303 120.317  0.00  0.00            
ATOM   1181 HG12 VAL A 159      61.897  48.758 119.519  0.00  0.00            
ATOM   1182 HG13 VAL A 159      63.366  48.132 118.872  0.00  0.00            
ATOM   1183  CG2 VAL A 159      64.916  48.296 121.296  0.00  0.00            
ATOM   1184 HG21 VAL A 159      65.629  48.874 121.920  0.00  0.00            
ATOM   1185 HG22 VAL A 159      64.459  47.489 121.920  0.00  0.00            
ATOM   1186 HG23 VAL A 159      65.480  47.833 120.460  0.00  0.00            
ATOM   1187  C   VAL A 159      63.082  51.072 119.437  0.00  0.00            
ATOM   1188  O   VAL A 159      63.238  51.051 118.223  0.00  0.00            
ATOM   1189  N   GLU A 160      62.098  51.753 119.966  0.00  0.00            
ATOM   1190  HN  GLU A 160      61.968  51.796 120.958  0.00  0.00            
ATOM   1191  CA  GLU A 160      61.293  52.707 119.214  0.00  0.00            
ATOM   1192  HA  GLU A 160      60.684  52.084 118.579  0.00  0.00            
ATOM   1193  CB  GLU A 160      60.096  53.316 120.034  0.00  0.00            
ATOM   1194  HB1 GLU A 160      59.366  52.541 120.341  0.00  0.00            
ATOM   1195  HB2 GLU A 160      60.434  53.772 120.992  0.00  0.00            
ATOM   1196  CG  GLU A 160      59.325  54.418 119.292  0.00  0.00            
ATOM   1197  HG1 GLU A 160      59.957  55.320 119.171  0.00  0.00            
ATOM   1198  HG2 GLU A 160      59.055  54.073 118.272  0.00  0.00            
ATOM   1199  CD  GLU A 160      58.087  54.936 119.943  0.00  0.00            
ATOM   1200  OE1 GLU A 160      58.178  55.827 120.800  0.00  0.00            
ATOM   1201  OE2 GLU A 160      56.975  54.400 119.591  0.00  0.00            
ATOM   1202  C   GLU A 160      62.018  53.750 118.340  0.00  0.00            
ATOM   1203  O   GLU A 160      61.643  53.928 117.181  0.00  0.00            
ATOM   1204  N   VAL A 161      63.046  54.469 118.833  0.00  0.00            
ATOM   1205  HN  VAL A 161      63.244  54.403 119.813  0.00  0.00            
ATOM   1206  CA  VAL A 161      63.943  55.376 118.070  0.00  0.00            
ATOM   1207  HA  VAL A 161      63.376  56.196 117.650  0.00  0.00            
ATOM   1208  CB  VAL A 161      64.943  56.043 118.980  0.00  0.00            
ATOM   1209  HB  VAL A 161      65.523  55.280 119.549  0.00  0.00            
ATOM   1210  CG1 VAL A 161      65.835  56.896 117.968  0.00  0.00            
ATOM   1211 HG11 VAL A 161      66.594  56.239 117.485  0.00  0.00            
ATOM   1212 HG12 VAL A 161      65.203  57.490 117.267  0.00  0.00            
ATOM   1213 HG13 VAL A 161      66.545  57.623 118.404  0.00  0.00            
ATOM   1214  CG2 VAL A 161      64.216  56.999 119.946  0.00  0.00            
ATOM   1215 HG21 VAL A 161      64.909  57.422 120.704  0.00  0.00            
ATOM   1216 HG22 VAL A 161      63.720  57.830 119.383  0.00  0.00            
ATOM   1217 HG23 VAL A 161      63.446  56.385 120.464  0.00  0.00            
ATOM   1218  C   VAL A 161      64.578  54.662 116.924  0.00  0.00            
ATOM   1219  O   VAL A 161      64.381  55.098 115.765  0.00  0.00            
ATOM   1220  N   GLU A 162      65.171  53.495 117.109  0.00  0.00            
ATOM   1221  HN  GLU A 162      65.334  53.195 118.046  0.00  0.00            
ATOM   1222  CA  GLU A 162      65.742  52.702 116.064  0.00  0.00            
ATOM   1223  HA  GLU A 162      66.361  53.306 115.412  0.00  0.00            
ATOM   1224  CB  GLU A 162      66.510  51.430 116.569  0.00  0.00            
ATOM   1225  HB1 GLU A 162      65.853  50.795 117.198  0.00  0.00            
ATOM   1226  HB2 GLU A 162      66.718  50.838 115.653  0.00  0.00            
ATOM   1227  CG  GLU A 162      67.797  51.823 117.295  0.00  0.00            
ATOM   1228  HG1 GLU A 162      68.190  52.778 116.870  0.00  0.00            
ATOM   1229  HG2 GLU A 162      67.605  52.112 118.355  0.00  0.00            
ATOM   1230  CD  GLU A 162      68.890  50.783 117.235  0.00  0.00            
ATOM   1231  OE1 GLU A 162      69.961  51.213 116.728  0.00  0.00            
ATOM   1232  OE2 GLU A 162      68.703  49.582 117.492  0.00  0.00            
ATOM   1233  C   GLU A 162      64.735  52.187 114.984  0.00  0.00            
ATOM   1234  O   GLU A 162      64.931  52.227 113.780  0.00  0.00            
ATOM   1235  N   GLU A 163      63.558  51.681 115.412  0.00  0.00            
ATOM   1236  HN  GLU A 163      63.386  51.484 116.382  0.00  0.00            
ATOM   1237  CA  GLU A 163      62.516  51.216 114.445  0.00  0.00            
ATOM   1238  HA  GLU A 163      62.983  50.528 113.750  0.00  0.00            
ATOM   1239  CB  GLU A 163      61.351  50.496 115.079  0.00  0.00            
ATOM   1240  HB1 GLU A 163      60.959  51.194 115.845  0.00  0.00            
ATOM   1241  HB2 GLU A 163      60.509  50.462 114.361  0.00  0.00            
ATOM   1242  CG  GLU A 163      61.798  49.201 115.733  0.00  0.00            
ATOM   1243  HG1 GLU A 163      62.759  49.396 116.249  0.00  0.00            
ATOM   1244  HG2 GLU A 163      61.193  48.857 116.593  0.00  0.00            
ATOM   1245  CD  GLU A 163      61.832  48.022 114.791  0.00  0.00            
ATOM   1246  OE1 GLU A 163      61.854  46.847 115.238  0.00  0.00            
ATOM   1247  OE2 GLU A 163      61.907  48.175 113.567  0.00  0.00            
ATOM   1248  C   GLU A 163      61.930  52.358 113.634  0.00  0.00            
ATOM   1249  O   GLU A 163      61.500  52.188 112.512  0.00  0.00            
ATOM   1250  N   THR A 164      61.737  53.523 114.310  0.00  0.00            
ATOM   1251  HN  THR A 164      61.840  53.594 115.293  0.00  0.00            
ATOM   1252  CA  THR A 164      61.322  54.763 113.616  0.00  0.00            
ATOM   1253  HA  THR A 164      60.393  54.517 113.120  0.00  0.00            
ATOM   1254  CB  THR A 164      61.059  55.906 114.640  0.00  0.00            
ATOM   1255  HB  THR A 164      61.929  56.231 115.252  0.00  0.00            
ATOM   1256  OG1 THR A 164      60.032  55.543 115.503  0.00  0.00            
ATOM   1257  HG1 THR A 164      60.524  54.925 116.053  0.00  0.00            
ATOM   1258  CG2 THR A 164      60.678  57.196 113.906  0.00  0.00            
ATOM   1259 HG21 THR A 164      61.564  57.602 113.374  0.00  0.00            
ATOM   1260 HG22 THR A 164      59.879  57.072 113.142  0.00  0.00            
ATOM   1261 HG23 THR A 164      60.257  58.002 114.555  0.00  0.00            
ATOM   1262  C   THR A 164      62.344  55.135 112.499  0.00  0.00            
ATOM   1263  O   THR A 164      61.897  55.543 111.438  0.00  0.00            
ATOM   1264  N   VAL A 165      63.665  55.026 112.722  0.00  0.00            
ATOM   1265  HN  VAL A 165      63.916  54.642 113.610  0.00  0.00            
ATOM   1266  CA  VAL A 165      64.677  55.271 111.728  0.00  0.00            
ATOM   1267  HA  VAL A 165      64.378  56.187 111.236  0.00  0.00            
ATOM   1268  CB  VAL A 165      66.046  55.552 112.447  0.00  0.00            
ATOM   1269  HB  VAL A 165      66.289  54.672 113.080  0.00  0.00            
ATOM   1270  CG1 VAL A 165      67.138  55.742 111.327  0.00  0.00            
ATOM   1271 HG11 VAL A 165      68.169  55.989 111.666  0.00  0.00            
ATOM   1272 HG12 VAL A 165      67.379  54.772 110.852  0.00  0.00            
ATOM   1273 HG13 VAL A 165      66.836  56.443 110.522  0.00  0.00            
ATOM   1274  CG2 VAL A 165      65.901  56.829 113.353  0.00  0.00            
ATOM   1275 HG21 VAL A 165      66.747  56.777 114.070  0.00  0.00            
ATOM   1276 HG22 VAL A 165      65.915  57.775 112.771  0.00  0.00            
ATOM   1277 HG23 VAL A 165      64.973  56.863 113.956  0.00  0.00            
ATOM   1278  C   VAL A 165      64.798  54.307 110.624  0.00  0.00            
ATOM   1279  O   VAL A 165      64.934  54.686 109.468  0.00  0.00            
ATOM   1280  N   ARG A 166      64.691  53.012 110.984  0.00  0.00            
ATOM   1281  HN  ARG A 166      64.583  52.653 111.898  0.00  0.00            
ATOM   1282  CA  ARG A 166      64.623  51.816 110.100  0.00  0.00            
ATOM   1283  HA  ARG A 166      65.555  51.795 109.557  0.00  0.00            
ATOM   1284  CB  ARG A 166      64.480  50.548 110.949  0.00  0.00            
ATOM   1285  HB1 ARG A 166      65.334  50.546 111.653  0.00  0.00            
ATOM   1286  HB2 ARG A 166      63.544  50.690 111.550  0.00  0.00            
ATOM   1287  CG  ARG A 166      64.605  49.321 110.066  0.00  0.00            
ATOM   1288  HG1 ARG A 166      63.748  49.389 109.376  0.00  0.00            
ATOM   1289  HG2 ARG A 166      65.591  49.433 109.579  0.00  0.00            
ATOM   1290  CD  ARG A 166      64.375  48.023 110.804  0.00  0.00            
ATOM   1291  HD1 ARG A 166      63.485  47.973 111.461  0.00  0.00            
ATOM   1292  HD2 ARG A 166      64.244  47.184 110.088  0.00  0.00            
ATOM   1293  NE  ARG A 166      65.650  47.739 111.628  0.00  0.00            
ATOM   1294  HE  ARG A 166      66.330  47.303 111.030  0.00  0.00            
ATOM   1295  CZ  ARG A 166      65.750  47.724 112.954  0.00  0.00            
ATOM   1296  NH1 ARG A 166      64.885  48.233 113.762  0.00  0.00            
ATOM   1297 HH11 ARG A 166      63.929  48.367 113.507  0.00  0.00            
ATOM   1298 HH12 ARG A 166      65.145  48.007 114.706  0.00  0.00            
ATOM   1299  NH2 ARG A 166      66.818  47.264 113.542  0.00  0.00            
ATOM   1300 HH21 ARG A 166      67.578  46.911 113.008  0.00  0.00            
ATOM   1301 HH22 ARG A 166      66.881  47.381 114.535  0.00  0.00            
ATOM   1302  C   ARG A 166      63.523  51.964 109.011  0.00  0.00            
ATOM   1303  O   ARG A 166      63.741  51.901 107.789  0.00  0.00            
ATOM   1304  N   GLN A 167      62.247  52.244 109.497  0.00  0.00            
ATOM   1305  HN  GLN A 167      62.055  52.317 110.467  0.00  0.00            
ATOM   1306  CA  GLN A 167      61.098  52.325 108.621  0.00  0.00            
ATOM   1307  HA  GLN A 167      60.969  51.361 108.141  0.00  0.00            
ATOM   1308  CB  GLN A 167      59.797  52.704 109.429  0.00  0.00            
ATOM   1309  HB1 GLN A 167      59.764  51.968 110.260  0.00  0.00            
ATOM   1310  HB2 GLN A 167      59.918  53.692 109.935  0.00  0.00            
ATOM   1311  CG  GLN A 167      58.511  52.661 108.555  0.00  0.00            
ATOM   1312  HG1 GLN A 167      57.636  52.859 109.220  0.00  0.00            
ATOM   1313  HG2 GLN A 167      58.601  53.500 107.833  0.00  0.00            
ATOM   1314  CD  GLN A 167      58.308  51.349 107.806  0.00  0.00            
ATOM   1315  OE1 GLN A 167      58.386  51.342 106.579  0.00  0.00            
ATOM   1316  NE2 GLN A 167      58.049  50.207 108.513  0.00  0.00            
ATOM   1317 HE21 GLN A 167      58.207  50.280 109.494  0.00  0.00            
ATOM   1318 HE22 GLN A 167      57.927  49.269 108.164  0.00  0.00            
ATOM   1319  C   GLN A 167      61.216  53.377 107.526  0.00  0.00            
ATOM   1320  O   GLN A 167      61.099  53.070 106.372  0.00  0.00            
ATOM   1321  N   PHE A 168      61.641  54.629 107.938  0.00  0.00            
ATOM   1322  HN  PHE A 168      61.738  54.744 108.916  0.00  0.00            
ATOM   1323  CA  PHE A 168      62.084  55.645 106.986  0.00  0.00            
ATOM   1324  HA  PHE A 168      61.179  55.799 106.422  0.00  0.00            
ATOM   1325  CB  PHE A 168      62.426  56.937 107.819  0.00  0.00            
ATOM   1326  HB1 PHE A 168      61.503  57.381 108.238  0.00  0.00            
ATOM   1327  HB2 PHE A 168      63.073  56.641 108.674  0.00  0.00            
ATOM   1328  CG  PHE A 168      63.167  57.994 107.119  0.00  0.00            
ATOM   1329  CD1 PHE A 168      62.477  58.871 106.238  0.00  0.00            
ATOM   1330  HD1 PHE A 168      61.433  58.690 106.034  0.00  0.00            
ATOM   1331  CE1 PHE A 168      63.102  59.835 105.429  0.00  0.00            
ATOM   1332  HE1 PHE A 168      62.587  60.643 104.937  0.00  0.00            
ATOM   1333  CZ  PHE A 168      64.497  59.869 105.436  0.00  0.00            
ATOM   1334  HZ  PHE A 168      65.027  60.500 104.738  0.00  0.00            
ATOM   1335  CD2 PHE A 168      64.561  58.123 107.126  0.00  0.00            
ATOM   1336  HD2 PHE A 168      65.027  57.502 107.876  0.00  0.00            
ATOM   1337  CE2 PHE A 168      65.218  58.991 106.321  0.00  0.00            
ATOM   1338  HE2 PHE A 168      66.296  59.024 106.312  0.00  0.00            
ATOM   1339  C   PHE A 168      63.189  55.223 106.123  0.00  0.00            
ATOM   1340  O   PHE A 168      63.191  55.410 104.896  0.00  0.00            
ATOM   1341  N   ARG A 169      64.235  54.595 106.593  0.00  0.00            
ATOM   1342  HN  ARG A 169      64.243  54.540 107.585  0.00  0.00            
ATOM   1343  CA  ARG A 169      65.421  54.195 105.852  0.00  0.00            
ATOM   1344  HA  ARG A 169      65.864  54.965 105.239  0.00  0.00            
ATOM   1345  CB  ARG A 169      66.504  53.730 106.828  0.00  0.00            
ATOM   1346  HB1 ARG A 169      66.991  54.578 107.362  0.00  0.00            
ATOM   1347  HB2 ARG A 169      66.073  53.037 107.577  0.00  0.00            
ATOM   1348  CG  ARG A 169      67.673  52.960 106.173  0.00  0.00            
ATOM   1349  HG1 ARG A 169      68.295  52.566 106.994  0.00  0.00            
ATOM   1350  HG2 ARG A 169      67.212  52.074 105.667  0.00  0.00            
ATOM   1351  CD  ARG A 169      68.391  53.765 105.150  0.00  0.00            
ATOM   1352  HD1 ARG A 169      67.678  54.128 104.369  0.00  0.00            
ATOM   1353  HD2 ARG A 169      68.814  54.625 105.703  0.00  0.00            
ATOM   1354  NE  ARG A 169      69.367  52.808 104.525  0.00  0.00            
ATOM   1355  HE  ARG A 169      70.279  52.854 104.928  0.00  0.00            
ATOM   1356  CZ  ARG A 169      69.206  52.024 103.475  0.00  0.00            
ATOM   1357  NH1 ARG A 169      67.995  51.621 103.024  0.00  0.00            
ATOM   1358 HH11 ARG A 169      67.100  51.974 103.305  0.00  0.00            
ATOM   1359 HH12 ARG A 169      67.922  51.165 102.136  0.00  0.00            
ATOM   1360  NH2 ARG A 169      70.301  51.418 103.056  0.00  0.00            
ATOM   1361 HH21 ARG A 169      71.116  51.464 103.647  0.00  0.00            
ATOM   1362 HH22 ARG A 169      70.206  50.726 102.340  0.00  0.00            
ATOM   1363  C   ARG A 169      65.010  53.125 104.793  0.00  0.00            
ATOM   1364  O   ARG A 169      65.477  53.079 103.647  0.00  0.00            
ATOM   1365  N   GLY A 170      64.053  52.203 105.093  0.00  0.00            
ATOM   1366  HN  GLY A 170      63.618  52.205 105.984  0.00  0.00            
ATOM   1367  CA  GLY A 170      63.656  51.228 104.128  0.00  0.00            
ATOM   1368  HA1 GLY A 170      64.487  50.972 103.483  0.00  0.00            
ATOM   1369  HA2 GLY A 170      63.380  50.359 104.704  0.00  0.00            
ATOM   1370  C   GLY A 170      62.588  51.702 103.203  0.00  0.00            
ATOM   1371  O   GLY A 170      62.678  51.461 102.022  0.00  0.00            
ATOM   1372  N   ALA A 171      61.604  52.488 103.742  0.00  0.00            
ATOM   1373  HN  ALA A 171      61.500  52.481 104.733  0.00  0.00            
ATOM   1374  CA  ALA A 171      60.583  53.218 102.961  0.00  0.00            
ATOM   1375  HA  ALA A 171      59.981  52.454 102.504  0.00  0.00            
ATOM   1376  CB  ALA A 171      59.570  53.977 103.793  0.00  0.00            
ATOM   1377  HB1 ALA A 171      59.172  53.373 104.639  0.00  0.00            
ATOM   1378  HB2 ALA A 171      60.047  54.904 104.164  0.00  0.00            
ATOM   1379  HB3 ALA A 171      58.739  54.258 103.105  0.00  0.00            
ATOM   1380  C   ALA A 171      61.155  54.110 101.897  0.00  0.00            
ATOM   1381  O   ALA A 171      60.707  54.021 100.785  0.00  0.00            
ATOM   1382  N   VAL A 172      62.127  54.983 102.143  0.00  0.00            
ATOM   1383  HN  VAL A 172      62.523  54.932 103.059  0.00  0.00            
ATOM   1384  CA  VAL A 172      62.746  55.908 101.175  0.00  0.00            
ATOM   1385  HA  VAL A 172      61.935  56.413 100.660  0.00  0.00            
ATOM   1386  CB  VAL A 172      63.635  56.937 101.870  0.00  0.00            
ATOM   1387  HB  VAL A 172      64.309  56.415 102.590  0.00  0.00            
ATOM   1388  CG1 VAL A 172      64.500  57.661 100.836  0.00  0.00            
ATOM   1389 HG11 VAL A 172      64.629  58.740 101.101  0.00  0.00            
ATOM   1390 HG12 VAL A 172      65.372  57.090 100.473  0.00  0.00            
ATOM   1391 HG13 VAL A 172      63.830  57.847  99.968  0.00  0.00            
ATOM   1392  CG2 VAL A 172      62.850  57.969 102.698  0.00  0.00            
ATOM   1393 HG21 VAL A 172      62.018  58.469 102.170  0.00  0.00            
ATOM   1394 HG22 VAL A 172      62.340  57.487 103.556  0.00  0.00            
ATOM   1395 HG23 VAL A 172      63.468  58.799 103.120  0.00  0.00            
ATOM   1396  C   VAL A 172      63.426  55.089 100.128  0.00  0.00            
ATOM   1397  O   VAL A 172      63.181  55.329  98.951  0.00  0.00            
ATOM   1398  N   GLY A 173      64.158  53.983 100.540  0.00  0.00            
ATOM   1399  HN  GLY A 173      64.429  53.827 101.489  0.00  0.00            
ATOM   1400  CA  GLY A 173      64.911  53.003  99.693  0.00  0.00            
ATOM   1401  HA1 GLY A 173      65.721  53.543  99.228  0.00  0.00            
ATOM   1402  HA2 GLY A 173      65.190  52.175 100.335  0.00  0.00            
ATOM   1403  C   GLY A 173      63.988  52.429  98.631  0.00  0.00            
ATOM   1404  O   GLY A 173      64.353  52.375  97.502  0.00  0.00            
ATOM   1405  N   GLU A 174      62.766  52.092  98.965  0.00  0.00            
ATOM   1406  HN  GLU A 174      62.448  52.278  99.885  0.00  0.00            
ATOM   1407  CA  GLU A 174      61.725  51.606  98.009  0.00  0.00            
ATOM   1408  HA  GLU A 174      62.085  50.693  97.565  0.00  0.00            
ATOM   1409  CB  GLU A 174      60.498  51.248  98.923  0.00  0.00            
ATOM   1410  HB1 GLU A 174      60.278  52.095  99.597  0.00  0.00            
ATOM   1411  HB2 GLU A 174      59.683  51.058  98.194  0.00  0.00            
ATOM   1412  CG  GLU A 174      60.750  49.940  99.692  0.00  0.00            
ATOM   1413  HG1 GLU A 174      61.595  49.373  99.253  0.00  0.00            
ATOM   1414  HG2 GLU A 174      61.077  50.109 100.738  0.00  0.00            
ATOM   1415  CD  GLU A 174      59.613  48.936  99.719  0.00  0.00            
ATOM   1416  OE1 GLU A 174      59.463  48.360 100.833  0.00  0.00            
ATOM   1417  OE2 GLU A 174      59.008  48.659  98.664  0.00  0.00            
ATOM   1418  C   GLU A 174      61.409  52.546  96.873  0.00  0.00            
ATOM   1419  O   GLU A 174      61.285  52.095  95.742  0.00  0.00            
ATOM   1420  N   GLN A 175      61.278  53.817  97.151  0.00  0.00            
ATOM   1421  HN  GLN A 175      61.215  54.027  98.126  0.00  0.00            
ATOM   1422  CA  GLN A 175      61.078  54.931  96.217  0.00  0.00            
ATOM   1423  HA  GLN A 175      60.150  54.736  95.695  0.00  0.00            
ATOM   1424  CB  GLN A 175      60.875  56.343  96.918  0.00  0.00            
ATOM   1425  HB1 GLN A 175      61.800  56.876  97.232  0.00  0.00            
ATOM   1426  HB2 GLN A 175      60.496  57.006  96.115  0.00  0.00            
ATOM   1427  CG  GLN A 175      59.969  56.360  98.145  0.00  0.00            
ATOM   1428  HG1 GLN A 175      60.511  55.986  99.034  0.00  0.00            
ATOM   1429  HG2 GLN A 175      59.585  57.358  98.455  0.00  0.00            
ATOM   1430  CD  GLN A 175      58.680  55.581  97.874  0.00  0.00            
ATOM   1431  OE1 GLN A 175      58.012  55.877  96.893  0.00  0.00            
ATOM   1432  NE2 GLN A 175      58.320  54.575  98.736  0.00  0.00            
ATOM   1433 HE21 GLN A 175      58.982  54.254  99.403  0.00  0.00            
ATOM   1434 HE22 GLN A 175      57.486  54.088  98.471  0.00  0.00            
ATOM   1435  C   GLN A 175      62.146  55.069  95.140  0.00  0.00            
ATOM   1436  O   GLN A 175      61.783  55.231  93.943  0.00  0.00            
ATOM   1437  N   LEU A 176      63.437  54.929  95.596  0.00  0.00            
ATOM   1438  HN  LEU A 176      63.590  54.920  96.574  0.00  0.00            
ATOM   1439  CA  LEU A 176      64.675  54.848  94.840  0.00  0.00            
ATOM   1440  HA  LEU A 176      64.710  55.766  94.265  0.00  0.00            
ATOM   1441  CB  LEU A 176      65.898  54.638  95.730  0.00  0.00            
ATOM   1442  HB1 LEU A 176      66.034  53.561  95.950  0.00  0.00            
ATOM   1443  HB2 LEU A 176      66.855  54.972  95.267  0.00  0.00            
ATOM   1444  CG  LEU A 176      65.912  55.433  97.083  0.00  0.00            
ATOM   1445  HG  LEU A 176      65.090  54.944  97.643  0.00  0.00            
ATOM   1446  CD1 LEU A 176      65.570  56.962  96.919  0.00  0.00            
ATOM   1447 HD11 LEU A 176      66.469  57.487  96.530  0.00  0.00            
ATOM   1448 HD12 LEU A 176      64.650  57.194  96.345  0.00  0.00            
ATOM   1449 HD13 LEU A 176      65.493  57.472  97.913  0.00  0.00            
ATOM   1450  CD2 LEU A 176      67.230  55.237  97.823  0.00  0.00            
ATOM   1451 HD21 LEU A 176      67.585  54.196  97.717  0.00  0.00            
ATOM   1452 HD22 LEU A 176      68.117  55.798  97.449  0.00  0.00            
ATOM   1453 HD23 LEU A 176      67.127  55.569  98.882  0.00  0.00            
ATOM   1454  C   LEU A 176      64.536  53.648  93.814  0.00  0.00            
ATOM   1455  O   LEU A 176      64.905  53.725  92.601  0.00  0.00            
ATOM   1456  N   GLY A 177      63.965  52.498  94.223  0.00  0.00            
ATOM   1457  HN  GLY A 177      63.844  52.251  95.175  0.00  0.00            
ATOM   1458  CA  GLY A 177      63.678  51.323  93.356  0.00  0.00            
ATOM   1459  HA1 GLY A 177      64.602  51.004  92.914  0.00  0.00            
ATOM   1460  HA2 GLY A 177      63.237  50.564  93.978  0.00  0.00            
ATOM   1461  C   GLY A 177      62.728  51.577  92.207  0.00  0.00            
ATOM   1462  O   GLY A 177      63.016  51.158  91.093  0.00  0.00            
ATOM   1463  N   LYS A 178      61.720  52.399  92.474  0.00  0.00            
ATOM   1464  HN  LYS A 178      61.417  52.716  93.373  0.00  0.00            
ATOM   1465  CA  LYS A 178      60.788  52.855  91.470  0.00  0.00            
ATOM   1466  HA  LYS A 178      60.304  52.000  91.029  0.00  0.00            
ATOM   1467  CB  LYS A 178      59.613  53.689  92.098  0.00  0.00            
ATOM   1468  HB1 LYS A 178      59.799  54.721  92.436  0.00  0.00            
ATOM   1469  HB2 LYS A 178      58.899  53.817  91.249  0.00  0.00            
ATOM   1470  CG  LYS A 178      58.925  52.955  93.260  0.00  0.00            
ATOM   1471  HG1 LYS A 178      59.528  53.026  94.184  0.00  0.00            
ATOM   1472  HG2 LYS A 178      57.983  53.473  93.558  0.00  0.00            
ATOM   1473  CD  LYS A 178      58.576  51.465  93.005  0.00  0.00            
ATOM   1474  HD1 LYS A 178      57.868  51.285  92.168  0.00  0.00            
ATOM   1475  HD2 LYS A 178      59.497  50.831  92.970  0.00  0.00            
ATOM   1476  CE  LYS A 178      57.624  51.040  94.169  0.00  0.00            
ATOM   1477  HE1 LYS A 178      58.185  51.095  95.128  0.00  0.00            
ATOM   1478  HE2 LYS A 178      56.780  51.750  94.329  0.00  0.00            
ATOM   1479  NZ  LYS A 178      56.957  49.639  94.010  0.00  0.00            
ATOM   1480  HZ1 LYS A 178      57.751  48.986  93.816  0.00  0.00            
ATOM   1481  HZ2 LYS A 178      56.505  49.276  94.875  0.00  0.00            
ATOM   1482  HZ3 LYS A 178      56.300  49.477  93.220  0.00  0.00            
ATOM   1483  C   LYS A 178      61.544  53.535  90.312  0.00  0.00            
ATOM   1484  O   LYS A 178      61.404  53.181  89.140  0.00  0.00            
ATOM   1485  N   MET A 179      62.420  54.497  90.657  0.00  0.00            
ATOM   1486  HN  MET A 179      62.628  54.679  91.614  0.00  0.00            
ATOM   1487  CA  MET A 179      63.179  55.377  89.724  0.00  0.00            
ATOM   1488  HA  MET A 179      62.628  55.833  88.917  0.00  0.00            
ATOM   1489  CB  MET A 179      63.996  56.341  90.527  0.00  0.00            
ATOM   1490  HB1 MET A 179      64.670  55.971  91.333  0.00  0.00            
ATOM   1491  HB2 MET A 179      64.723  56.822  89.823  0.00  0.00            
ATOM   1492  CG  MET A 179      63.126  57.524  91.083  0.00  0.00            
ATOM   1493  HG1 MET A 179      62.551  57.943  90.225  0.00  0.00            
ATOM   1494  HG2 MET A 179      62.324  57.063  91.703  0.00  0.00            
ATOM   1495  SD  MET A 179      64.129  58.846  91.846  0.00  0.00            
ATOM   1496  CE  MET A 179      62.670  59.796  92.299  0.00  0.00            
ATOM   1497  HE1 MET A 179      62.015  59.172  92.938  0.00  0.00            
ATOM   1498  HE2 MET A 179      62.979  60.646  92.939  0.00  0.00            
ATOM   1499  HE3 MET A 179      62.045  60.126  91.444  0.00  0.00            
ATOM   1500  C   MET A 179      64.107  54.464  88.845  0.00  0.00            
ATOM   1501  O   MET A 179      64.034  54.498  87.642  0.00  0.00            
ATOM   1502  N   ARG A 180      64.852  53.567  89.501  0.00  0.00            
ATOM   1503  HN  ARG A 180      64.859  53.796  90.474  0.00  0.00            
ATOM   1504  CA  ARG A 180      65.610  52.498  88.999  0.00  0.00            
ATOM   1505  HA  ARG A 180      66.403  52.899  88.383  0.00  0.00            
ATOM   1506  CB  ARG A 180      66.371  51.736  90.111  0.00  0.00            
ATOM   1507  HB1 ARG A 180      65.600  51.632  90.903  0.00  0.00            
ATOM   1508  HB2 ARG A 180      66.868  50.832  89.696  0.00  0.00            
ATOM   1509  CG  ARG A 180      67.503  52.668  90.699  0.00  0.00            
ATOM   1510  HG1 ARG A 180      68.237  52.921  89.907  0.00  0.00            
ATOM   1511  HG2 ARG A 180      67.045  53.619  91.044  0.00  0.00            
ATOM   1512  CD  ARG A 180      68.128  51.892  91.895  0.00  0.00            
ATOM   1513  HD1 ARG A 180      67.415  51.942  92.751  0.00  0.00            
ATOM   1514  HD2 ARG A 180      68.383  50.836  91.663  0.00  0.00            
ATOM   1515  NE  ARG A 180      69.333  52.567  92.449  0.00  0.00            
ATOM   1516  HE  ARG A 180      69.954  53.067  91.839  0.00  0.00            
ATOM   1517  CZ  ARG A 180      69.640  52.819  93.748  0.00  0.00            
ATOM   1518  NH1 ARG A 180      69.145  52.160  94.738  0.00  0.00            
ATOM   1519 HH11 ARG A 180      68.329  51.588  94.758  0.00  0.00            
ATOM   1520 HH12 ARG A 180      69.614  52.252  95.619  0.00  0.00            
ATOM   1521  NH2 ARG A 180      70.744  53.441  94.059  0.00  0.00            
ATOM   1522 HH21 ARG A 180      71.382  53.516  93.301  0.00  0.00            
ATOM   1523 HH22 ARG A 180      71.136  53.274  94.965  0.00  0.00            
ATOM   1524  C   ARG A 180      64.950  51.419  88.007  0.00  0.00            
ATOM   1525  O   ARG A 180      65.551  51.048  86.954  0.00  0.00            
ATOM   1526  N   VAL A 181      63.691  50.945  88.298  0.00  0.00            
ATOM   1527  HN  VAL A 181      63.405  50.985  89.258  0.00  0.00            
ATOM   1528  CA  VAL A 181      62.897  50.106  87.414  0.00  0.00            
ATOM   1529  HA  VAL A 181      63.589  49.324  87.137  0.00  0.00            
ATOM   1530  CB  VAL A 181      61.757  49.371  88.115  0.00  0.00            
ATOM   1531  HB  VAL A 181      61.355  50.001  88.937  0.00  0.00            
ATOM   1532  CG1 VAL A 181      60.710  48.905  87.116  0.00  0.00            
ATOM   1533 HG11 VAL A 181      59.932  48.371  87.707  0.00  0.00            
ATOM   1534 HG12 VAL A 181      60.228  49.838  86.778  0.00  0.00            
ATOM   1535 HG13 VAL A 181      61.229  48.302  86.339  0.00  0.00            
ATOM   1536  CG2 VAL A 181      62.406  48.151  88.851  0.00  0.00            
ATOM   1537 HG21 VAL A 181      61.549  47.637  89.327  0.00  0.00            
ATOM   1538 HG22 VAL A 181      62.903  47.453  88.151  0.00  0.00            
ATOM   1539 HG23 VAL A 181      63.034  48.432  89.716  0.00  0.00            
ATOM   1540  C   VAL A 181      62.507  50.972  86.203  0.00  0.00            
ATOM   1541  O   VAL A 181      62.518  50.424  85.092  0.00  0.00            
ATOM   1542  N   PHE A 182      62.106  52.268  86.247  0.00  0.00            
ATOM   1543  HN  PHE A 182      61.867  52.647  87.138  0.00  0.00            
ATOM   1544  CA  PHE A 182      61.890  53.111  85.094  0.00  0.00            
ATOM   1545  HA  PHE A 182      61.216  52.694  84.358  0.00  0.00            
ATOM   1546  CB  PHE A 182      61.262  54.422  85.601  0.00  0.00            
ATOM   1547  HB1 PHE A 182      60.183  54.361  85.866  0.00  0.00            
ATOM   1548  HB2 PHE A 182      61.635  54.659  86.627  0.00  0.00            
ATOM   1549  CG  PHE A 182      61.362  55.581  84.624  0.00  0.00            
ATOM   1550  CD1 PHE A 182      60.487  55.559  83.514  0.00  0.00            
ATOM   1551  HD1 PHE A 182      59.851  54.697  83.377  0.00  0.00            
ATOM   1552  CE1 PHE A 182      60.674  56.422  82.469  0.00  0.00            
ATOM   1553  HE1 PHE A 182      60.207  56.168  81.523  0.00  0.00            
ATOM   1554  CZ  PHE A 182      61.662  57.477  82.475  0.00  0.00            
ATOM   1555  HZ  PHE A 182      61.772  58.156  81.650  0.00  0.00            
ATOM   1556  CD2 PHE A 182      62.350  56.636  84.631  0.00  0.00            
ATOM   1557  HD2 PHE A 182      63.059  56.709  85.448  0.00  0.00            
ATOM   1558  CE2 PHE A 182      62.436  57.535  83.618  0.00  0.00            
ATOM   1559  HE2 PHE A 182      63.209  58.292  83.634  0.00  0.00            
ATOM   1560  C   PHE A 182      63.134  53.262  84.183  0.00  0.00            
ATOM   1561  O   PHE A 182      63.078  53.100  82.953  0.00  0.00            
ATOM   1562  N   LEU A 183      64.286  53.598  84.784  0.00  0.00            
ATOM   1563  HN  LEU A 183      64.274  53.833  85.754  0.00  0.00            
ATOM   1564  CA  LEU A 183      65.595  53.700  84.142  0.00  0.00            
ATOM   1565  HA  LEU A 183      65.635  54.447  83.351  0.00  0.00            
ATOM   1566  CB  LEU A 183      66.688  53.995  85.175  0.00  0.00            
ATOM   1567  HB1 LEU A 183      66.662  53.234  85.980  0.00  0.00            
ATOM   1568  HB2 LEU A 183      67.672  53.801  84.688  0.00  0.00            
ATOM   1569  CG  LEU A 183      66.620  55.370  85.828  0.00  0.00            
ATOM   1570  HG  LEU A 183      65.585  55.705  86.080  0.00  0.00            
ATOM   1571  CD1 LEU A 183      67.497  55.571  87.124  0.00  0.00            
ATOM   1572 HD11 LEU A 183      67.461  56.642  87.406  0.00  0.00            
ATOM   1573 HD12 LEU A 183      67.107  55.008  87.998  0.00  0.00            
ATOM   1574 HD13 LEU A 183      68.542  55.307  86.886  0.00  0.00            
ATOM   1575  CD2 LEU A 183      67.157  56.286  84.767  0.00  0.00            
ATOM   1576 HD21 LEU A 183      68.105  55.866  84.369  0.00  0.00            
ATOM   1577 HD22 LEU A 183      66.501  56.372  83.881  0.00  0.00            
ATOM   1578 HD23 LEU A 183      67.344  57.301  85.189  0.00  0.00            
ATOM   1579  C   LEU A 183      65.881  52.388  83.453  0.00  0.00            
ATOM   1580  O   LEU A 183      66.292  52.371  82.316  0.00  0.00            
ATOM   1581  N   ALA A 184      65.684  51.255  84.129  0.00  0.00            
ATOM   1582  HN  ALA A 184      65.401  51.167  85.081  0.00  0.00            
ATOM   1583  CA  ALA A 184      65.887  50.012  83.441  0.00  0.00            
ATOM   1584  HA  ALA A 184      66.836  49.986  82.912  0.00  0.00            
ATOM   1585  CB  ALA A 184      65.902  48.841  84.527  0.00  0.00            
ATOM   1586  HB1 ALA A 184      66.639  49.030  85.336  0.00  0.00            
ATOM   1587  HB2 ALA A 184      64.957  48.612  85.052  0.00  0.00            
ATOM   1588  HB3 ALA A 184      66.217  47.928  83.985  0.00  0.00            
ATOM   1589  C   ALA A 184      64.948  49.588  82.322  0.00  0.00            
ATOM   1590  O   ALA A 184      65.405  48.954  81.366  0.00  0.00            
ATOM   1591  N   ALA A 185      63.674  49.924  82.488  0.00  0.00            
ATOM   1592  HN  ALA A 185      63.415  50.433  83.303  0.00  0.00            
ATOM   1593  CA  ALA A 185      62.669  49.844  81.466  0.00  0.00            
ATOM   1594  HA  ALA A 185      62.581  48.822  81.130  0.00  0.00            
ATOM   1595  CB  ALA A 185      61.316  50.203  82.167  0.00  0.00            
ATOM   1596  HB1 ALA A 185      60.591  50.378  81.353  0.00  0.00            
ATOM   1597  HB2 ALA A 185      60.969  49.405  82.857  0.00  0.00            
ATOM   1598  HB3 ALA A 185      61.471  51.151  82.713  0.00  0.00            
ATOM   1599  C   ALA A 185      62.923  50.620  80.185  0.00  0.00            
ATOM   1600  O   ALA A 185      62.993  50.063  79.084  0.00  0.00            
ATOM   1601  N   LEU A 186      63.177  51.914  80.315  0.00  0.00            
ATOM   1602  HN  LEU A 186      63.007  52.365  81.189  0.00  0.00            
ATOM   1603  CA  LEU A 186      63.520  52.839  79.225  0.00  0.00            
ATOM   1604  HA  LEU A 186      62.668  52.844  78.572  0.00  0.00            
ATOM   1605  CB  LEU A 186      63.857  54.172  79.799  0.00  0.00            
ATOM   1606  HB1 LEU A 186      63.012  54.434  80.472  0.00  0.00            
ATOM   1607  HB2 LEU A 186      64.791  54.126  80.396  0.00  0.00            
ATOM   1608  CG  LEU A 186      64.038  55.338  78.854  0.00  0.00            
ATOM   1609  HG  LEU A 186      65.020  55.208  78.370  0.00  0.00            
ATOM   1610  CD1 LEU A 186      62.909  55.436  77.836  0.00  0.00            
ATOM   1611 HD11 LEU A 186      62.788  54.486  77.275  0.00  0.00            
ATOM   1612 HD12 LEU A 186      61.946  55.614  78.359  0.00  0.00            
ATOM   1613 HD13 LEU A 186      62.989  56.289  77.132  0.00  0.00            
ATOM   1614  CD2 LEU A 186      64.032  56.678  79.631  0.00  0.00            
ATOM   1615 HD21 LEU A 186      64.797  56.721  80.439  0.00  0.00            
ATOM   1616 HD22 LEU A 186      64.238  57.455  78.861  0.00  0.00            
ATOM   1617 HD23 LEU A 186      63.057  56.818  80.155  0.00  0.00            
ATOM   1618  C   LEU A 186      64.772  52.438  78.473  0.00  0.00            
ATOM   1619  O   LEU A 186      64.801  52.510  77.241  0.00  0.00            
ATOM   1620  N   GLU A 187      65.810  52.035  79.152  0.00  0.00            
ATOM   1621  HN  GLU A 187      65.644  51.994  80.128  0.00  0.00            
ATOM   1622  CA  GLU A 187      67.059  51.456  78.631  0.00  0.00            
ATOM   1623  HA  GLU A 187      67.564  52.196  78.030  0.00  0.00            
ATOM   1624  CB  GLU A 187      68.123  51.107  79.685  0.00  0.00            
ATOM   1625  HB1 GLU A 187      68.277  51.988  80.349  0.00  0.00            
ATOM   1626  HB2 GLU A 187      67.708  50.309  80.335  0.00  0.00            
ATOM   1627  CG  GLU A 187      69.466  50.586  79.222  0.00  0.00            
ATOM   1628  HG1 GLU A 187      69.379  49.995  78.284  0.00  0.00            
ATOM   1629  HG2 GLU A 187      70.112  51.431  78.916  0.00  0.00            
ATOM   1630  CD  GLU A 187      70.287  49.782  80.337  0.00  0.00            
ATOM   1631  OE1 GLU A 187      70.134  48.542  80.451  0.00  0.00            
ATOM   1632  OE2 GLU A 187      70.997  50.424  81.158  0.00  0.00            
ATOM   1633  C   GLU A 187      66.754  50.197  77.831  0.00  0.00            
ATOM   1634  O   GLU A 187      67.235  50.010  76.711  0.00  0.00            
ATOM   1635  N   GLY A 188      65.841  49.304  78.357  0.00  0.00            
ATOM   1636  HN  GLY A 188      65.352  49.479  79.202  0.00  0.00            
ATOM   1637  CA  GLY A 188      65.579  48.057  77.694  0.00  0.00            
ATOM   1638  HA1 GLY A 188      66.515  47.595  77.410  0.00  0.00            
ATOM   1639  HA2 GLY A 188      64.892  47.496  78.321  0.00  0.00            
ATOM   1640  C   GLY A 188      64.726  48.307  76.478  0.00  0.00            
ATOM   1641  O   GLY A 188      64.931  47.698  75.422  0.00  0.00            
ATOM   1642  N   SER A 189      63.816  49.290  76.601  0.00  0.00            
ATOM   1643  HN  SER A 189      63.636  49.744  77.473  0.00  0.00            
ATOM   1644  CA  SER A 189      63.143  49.724  75.423  0.00  0.00            
ATOM   1645  HA  SER A 189      62.725  48.809  75.039  0.00  0.00            
ATOM   1646  CB  SER A 189      62.013  50.778  75.710  0.00  0.00            
ATOM   1647  HB1 SER A 189      61.530  50.331  76.599  0.00  0.00            
ATOM   1648  HB2 SER A 189      62.397  51.738  76.126  0.00  0.00            
ATOM   1649  OG  SER A 189      61.122  50.867  74.596  0.00  0.00            
ATOM   1650  HG1 SER A 189      61.573  51.578  74.123  0.00  0.00            
ATOM   1651  C   SER A 189      64.029  50.272  74.369  0.00  0.00            
ATOM   1652  O   SER A 189      63.955  49.874  73.170  0.00  0.00            
ATOM   1653  N   LEU A 190      64.983  51.122  74.676  0.00  0.00            
ATOM   1654  HN  LEU A 190      65.098  51.293  75.650  0.00  0.00            
ATOM   1655  CA  LEU A 190      65.929  51.686  73.731  0.00  0.00            
ATOM   1656  HA  LEU A 190      65.390  52.094  72.890  0.00  0.00            
ATOM   1657  CB  LEU A 190      66.678  52.815  74.436  0.00  0.00            
ATOM   1658  HB1 LEU A 190      67.048  52.504  75.446  0.00  0.00            
ATOM   1659  HB2 LEU A 190      67.580  53.217  73.928  0.00  0.00            
ATOM   1660  CG  LEU A 190      65.864  54.108  74.644  0.00  0.00            
ATOM   1661  HG  LEU A 190      64.828  53.823  74.918  0.00  0.00            
ATOM   1662  CD1 LEU A 190      66.495  55.031  75.698  0.00  0.00            
ATOM   1663 HD11 LEU A 190      65.679  55.699  76.040  0.00  0.00            
ATOM   1664 HD12 LEU A 190      66.905  54.369  76.505  0.00  0.00            
ATOM   1665 HD13 LEU A 190      67.343  55.602  75.256  0.00  0.00            
ATOM   1666  CD2 LEU A 190      65.723  54.878  73.357  0.00  0.00            
ATOM   1667 HD21 LEU A 190      65.292  55.875  73.569  0.00  0.00            
ATOM   1668 HD22 LEU A 190      66.675  55.007  72.792  0.00  0.00            
ATOM   1669 HD23 LEU A 190      64.994  54.366  72.693  0.00  0.00            
ATOM   1670  C   LEU A 190      66.883  50.658  73.039  0.00  0.00            
ATOM   1671  O   LEU A 190      67.084  50.671  71.757  0.00  0.00            
ATOM   1672  N   ASP A 191      67.323  49.676  73.762  0.00  0.00            
ATOM   1673  HN  ASP A 191      67.178  49.702  74.743  0.00  0.00            
ATOM   1674  CA  ASP A 191      68.039  48.508  73.314  0.00  0.00            
ATOM   1675  HA  ASP A 191      68.959  48.822  72.847  0.00  0.00            
ATOM   1676  CB  ASP A 191      68.407  47.564  74.510  0.00  0.00            
ATOM   1677  HB1 ASP A 191      67.673  47.428  75.331  0.00  0.00            
ATOM   1678  HB2 ASP A 191      68.714  46.584  74.065  0.00  0.00            
ATOM   1679  CG  ASP A 191      69.754  47.907  75.280  0.00  0.00            
ATOM   1680  OD1 ASP A 191      70.424  48.874  74.823  0.00  0.00            
ATOM   1681  OD2 ASP A 191      70.226  47.155  76.177  0.00  0.00            
ATOM   1682  C   ASP A 191      67.329  47.545  72.212  0.00  0.00            
ATOM   1683  O   ASP A 191      67.878  47.099  71.199  0.00  0.00            
ATOM   1684  N   ARG A 192      66.028  47.263  72.487  0.00  0.00            
ATOM   1685  HN  ARG A 192      65.652  47.653  73.327  0.00  0.00            
ATOM   1686  CA  ARG A 192      65.091  46.739  71.480  0.00  0.00            
ATOM   1687  HA  ARG A 192      65.560  45.856  71.079  0.00  0.00            
ATOM   1688  CB  ARG A 192      63.747  46.274  72.205  0.00  0.00            
ATOM   1689  HB1 ARG A 192      63.305  47.163  72.700  0.00  0.00            
ATOM   1690  HB2 ARG A 192      63.239  45.856  71.310  0.00  0.00            
ATOM   1691  CG  ARG A 192      63.948  45.236  73.385  0.00  0.00            
ATOM   1692  HG1 ARG A 192      64.425  44.328  72.958  0.00  0.00            
ATOM   1693  HG2 ARG A 192      64.679  45.635  74.132  0.00  0.00            
ATOM   1694  CD  ARG A 192      62.581  44.901  74.053  0.00  0.00            
ATOM   1695  HD1 ARG A 192      61.909  44.349  73.361  0.00  0.00            
ATOM   1696  HD2 ARG A 192      62.936  44.170  74.808  0.00  0.00            
ATOM   1697  NE  ARG A 192      61.977  46.079  74.790  0.00  0.00            
ATOM   1698  HE  ARG A 192      61.296  46.582  74.254  0.00  0.00            
ATOM   1699  CZ  ARG A 192      61.898  46.342  76.062  0.00  0.00            
ATOM   1700  NH1 ARG A 192      62.440  45.656  77.043  0.00  0.00            
ATOM   1701 HH11 ARG A 192      63.003  44.875  76.778  0.00  0.00            
ATOM   1702 HH12 ARG A 192      62.297  45.964  77.987  0.00  0.00            
ATOM   1703  NH2 ARG A 192      61.206  47.346  76.560  0.00  0.00            
ATOM   1704 HH21 ARG A 192      60.433  47.690  76.017  0.00  0.00            
ATOM   1705 HH22 ARG A 192      60.930  47.182  77.512  0.00  0.00            
ATOM   1706  C   ARG A 192      64.964  47.577  70.178  0.00  0.00            
ATOM   1707  O   ARG A 192      65.385  47.158  69.093  0.00  0.00            
ATOM   1708  N   GLU A 193      64.535  48.787  70.226  0.00  0.00            
ATOM   1709  HN  GLU A 193      64.333  49.103  71.150  0.00  0.00            
ATOM   1710  CA  GLU A 193      64.417  49.707  69.141  0.00  0.00            
ATOM   1711  HA  GLU A 193      63.823  49.199  68.385  0.00  0.00            
ATOM   1712  CB  GLU A 193      63.698  51.030  69.522  0.00  0.00            
ATOM   1713  HB1 GLU A 193      64.238  51.467  70.389  0.00  0.00            
ATOM   1714  HB2 GLU A 193      63.750  51.815  68.738  0.00  0.00            
ATOM   1715  CG  GLU A 193      62.172  50.827  69.889  0.00  0.00            
ATOM   1716  HG1 GLU A 193      61.884  50.033  70.608  0.00  0.00            
ATOM   1717  HG2 GLU A 193      61.809  51.725  70.435  0.00  0.00            
ATOM   1718  CD  GLU A 193      61.345  50.876  68.636  0.00  0.00            
ATOM   1719  OE1 GLU A 193      60.970  49.820  68.059  0.00  0.00            
ATOM   1720  OE2 GLU A 193      61.166  52.050  68.176  0.00  0.00            
ATOM   1721  C   GLU A 193      65.727  50.010  68.316  0.00  0.00            
ATOM   1722  O   GLU A 193      65.702  50.131  67.061  0.00  0.00            
ATOM   1723  N   ALA A 194      66.862  50.051  69.015  0.00  0.00            
ATOM   1724  HN  ALA A 194      66.729  50.272  69.979  0.00  0.00            
ATOM   1725  CA  ALA A 194      68.066  50.230  68.380  0.00  0.00            
ATOM   1726  HA  ALA A 194      67.933  51.084  67.736  0.00  0.00            
ATOM   1727  CB  ALA A 194      69.179  50.521  69.478  0.00  0.00            
ATOM   1728  HB1 ALA A 194      70.118  50.794  68.947  0.00  0.00            
ATOM   1729  HB2 ALA A 194      68.936  51.405  70.104  0.00  0.00            
ATOM   1730  HB3 ALA A 194      69.346  49.646  70.129  0.00  0.00            
ATOM   1731  C   ALA A 194      68.490  49.010  67.509  0.00  0.00            
ATOM   1732  O   ALA A 194      69.014  49.113  66.367  0.00  0.00            
ATOM   1733  N   GLU A 195      68.269  47.825  68.044  0.00  0.00            
ATOM   1734  HN  GLU A 195      67.882  47.727  68.963  0.00  0.00            
ATOM   1735  CA  GLU A 195      68.496  46.595  67.359  0.00  0.00            
ATOM   1736  HA  GLU A 195      69.398  46.730  66.786  0.00  0.00            
ATOM   1737  CB  GLU A 195      68.684  45.415  68.359  0.00  0.00            
ATOM   1738  HB1 GLU A 195      67.940  45.484  69.188  0.00  0.00            
ATOM   1739  HB2 GLU A 195      68.576  44.413  67.876  0.00  0.00            
ATOM   1740  CG  GLU A 195      70.081  45.472  68.994  0.00  0.00            
ATOM   1741  HG1 GLU A 195      70.386  46.522  68.820  0.00  0.00            
ATOM   1742  HG2 GLU A 195      70.107  45.300  70.091  0.00  0.00            
ATOM   1743  CD  GLU A 195      71.039  44.567  68.260  0.00  0.00            
ATOM   1744  OE1 GLU A 195      70.747  43.408  68.051  0.00  0.00            
ATOM   1745  OE2 GLU A 195      72.089  45.071  67.824  0.00  0.00            
ATOM   1746  C   GLU A 195      67.450  46.254  66.337  0.00  0.00            
ATOM   1747  O   GLU A 195      67.769  45.520  65.432  0.00  0.00            
ATOM   1748  N   ARG A 196      66.215  46.778  66.318  0.00  0.00            
ATOM   1749  HN  ARG A 196      65.985  47.329  67.112  0.00  0.00            
ATOM   1750  CA  ARG A 196      65.285  46.635  65.181  0.00  0.00            
ATOM   1751  HA  ARG A 196      65.333  45.619  64.814  0.00  0.00            
ATOM   1752  CB  ARG A 196      63.836  46.839  65.731  0.00  0.00            
ATOM   1753  HB1 ARG A 196      63.668  46.116  66.562  0.00  0.00            
ATOM   1754  HB2 ARG A 196      63.763  47.837  66.209  0.00  0.00            
ATOM   1755  CG  ARG A 196      62.752  46.640  64.578  0.00  0.00            
ATOM   1756  HG1 ARG A 196      63.037  47.171  63.641  0.00  0.00            
ATOM   1757  HG2 ARG A 196      62.723  45.537  64.483  0.00  0.00            
ATOM   1758  CD  ARG A 196      61.382  47.017  65.112  0.00  0.00            
ATOM   1759  HD1 ARG A 196      60.633  46.770  64.327  0.00  0.00            
ATOM   1760  HD2 ARG A 196      60.956  46.422  65.953  0.00  0.00            
ATOM   1761  NE  ARG A 196      61.450  48.494  65.541  0.00  0.00            
ATOM   1762  HE  ARG A 196      61.476  48.685  66.521  0.00  0.00            
ATOM   1763  CZ  ARG A 196      61.105  49.497  64.810  0.00  0.00            
ATOM   1764  NH1 ARG A 196      60.558  49.339  63.589  0.00  0.00            
ATOM   1765 HH11 ARG A 196      60.760  48.449  63.180  0.00  0.00            
ATOM   1766 HH12 ARG A 196      59.737  49.888  63.444  0.00  0.00            
ATOM   1767  NH2 ARG A 196      60.957  50.685  65.389  0.00  0.00            
ATOM   1768 HH21 ARG A 196      61.218  50.671  66.353  0.00  0.00            
ATOM   1769 HH22 ARG A 196      60.698  51.513  64.871  0.00  0.00            
ATOM   1770  C   ARG A 196      65.672  47.541  63.988  0.00  0.00            
ATOM   1771  O   ARG A 196      65.509  47.059  62.835  0.00  0.00            
ATOM   1772  N   VAL A 197      66.189  48.805  64.209  0.00  0.00            
ATOM   1773  HN  VAL A 197      66.196  49.282  65.086  0.00  0.00            
ATOM   1774  CA  VAL A 197      66.796  49.720  63.169  0.00  0.00            
ATOM   1775  HA  VAL A 197      66.096  49.963  62.392  0.00  0.00            
ATOM   1776  CB  VAL A 197      67.186  51.135  63.651  0.00  0.00            
ATOM   1777  HB  VAL A 197      67.787  51.027  64.572  0.00  0.00            
ATOM   1778  CG1 VAL A 197      68.027  51.923  62.688  0.00  0.00            
ATOM   1779 HG11 VAL A 197      69.026  51.505  62.429  0.00  0.00            
ATOM   1780 HG12 VAL A 197      67.557  51.857  61.682  0.00  0.00            
ATOM   1781 HG13 VAL A 197      68.111  53.034  62.669  0.00  0.00            
ATOM   1782  CG2 VAL A 197      65.873  51.935  63.978  0.00  0.00            
ATOM   1783 HG21 VAL A 197      65.404  51.603  64.928  0.00  0.00            
ATOM   1784 HG22 VAL A 197      66.164  52.989  64.187  0.00  0.00            
ATOM   1785 HG23 VAL A 197      65.082  51.923  63.193  0.00  0.00            
ATOM   1786  C   VAL A 197      67.943  49.041  62.501  0.00  0.00            
ATOM   1787  O   VAL A 197      67.924  49.055  61.258  0.00  0.00            
ATOM   1788  N   ARG A 198      68.811  48.457  63.275  0.00  0.00            
ATOM   1789  HN  ARG A 198      68.681  48.436  64.264  0.00  0.00            
ATOM   1790  CA  ARG A 198      69.930  47.565  62.798  0.00  0.00            
ATOM   1791  HA  ARG A 198      70.548  48.170  62.156  0.00  0.00            
ATOM   1792  CB  ARG A 198      70.647  46.843  63.991  0.00  0.00            
ATOM   1793  HB1 ARG A 198      70.918  47.566  64.790  0.00  0.00            
ATOM   1794  HB2 ARG A 198      69.855  46.245  64.485  0.00  0.00            
ATOM   1795  CG  ARG A 198      71.719  45.757  63.546  0.00  0.00            
ATOM   1796  HG1 ARG A 198      71.221  44.866  63.117  0.00  0.00            
ATOM   1797  HG2 ARG A 198      72.465  46.256  62.893  0.00  0.00            
ATOM   1798  CD  ARG A 198      72.417  45.248  64.867  0.00  0.00            
ATOM   1799  HD1 ARG A 198      72.894  46.148  65.313  0.00  0.00            
ATOM   1800  HD2 ARG A 198      71.724  44.887  65.656  0.00  0.00            
ATOM   1801  NE  ARG A 198      73.515  44.365  64.406  0.00  0.00            
ATOM   1802  HE  ARG A 198      73.727  44.190  63.439  0.00  0.00            
ATOM   1803  CZ  ARG A 198      73.763  43.253  65.073  0.00  0.00            
ATOM   1804  NH1 ARG A 198      73.405  42.963  66.320  0.00  0.00            
ATOM   1805 HH11 ARG A 198      73.150  43.742  66.884  0.00  0.00            
ATOM   1806 HH12 ARG A 198      73.836  42.260  66.880  0.00  0.00            
ATOM   1807  NH2 ARG A 198      74.293  42.370  64.275  0.00  0.00            
ATOM   1808 HH21 ARG A 198      74.310  42.651  63.314  0.00  0.00            
ATOM   1809 HH22 ARG A 198      74.572  41.435  64.491  0.00  0.00            
ATOM   1810  C   ARG A 198      69.408  46.455  61.869  0.00  0.00            
ATOM   1811  O   ARG A 198      70.051  46.210  60.871  0.00  0.00            
ATOM   1812  N   GLY A 199      68.262  45.809  62.235  0.00  0.00            
ATOM   1813  HN  GLY A 199      67.982  45.932  63.187  0.00  0.00            
ATOM   1814  CA  GLY A 199      67.816  44.712  61.438  0.00  0.00            
ATOM   1815  HA1 GLY A 199      68.675  44.090  61.241  0.00  0.00            
ATOM   1816  HA2 GLY A 199      67.074  44.121  61.969  0.00  0.00            
ATOM   1817  C   GLY A 199      67.192  45.147  60.166  0.00  0.00            
ATOM   1818  O   GLY A 199      67.294  44.425  59.127  0.00  0.00            
ATOM   1819  N   GLU A 200      66.515  46.371  60.136  0.00  0.00            
ATOM   1820  HN  GLU A 200      66.476  46.863  61.005  0.00  0.00            
ATOM   1821  CA  GLU A 200      65.802  46.863  58.987  0.00  0.00            
ATOM   1822  HA  GLU A 200      65.248  46.032  58.564  0.00  0.00            
ATOM   1823  CB  GLU A 200      64.732  47.890  59.550  0.00  0.00            
ATOM   1824  HB1 GLU A 200      65.206  48.554  60.303  0.00  0.00            
ATOM   1825  HB2 GLU A 200      64.392  48.517  58.705  0.00  0.00            
ATOM   1826  CG  GLU A 200      63.588  47.166  60.239  0.00  0.00            
ATOM   1827  HG1 GLU A 200      63.267  46.330  59.576  0.00  0.00            
ATOM   1828  HG2 GLU A 200      63.914  46.644  61.172  0.00  0.00            
ATOM   1829  CD  GLU A 200      62.377  48.012  60.667  0.00  0.00            
ATOM   1830  OE1 GLU A 200      61.665  47.558  61.574  0.00  0.00            
ATOM   1831  OE2 GLU A 200      62.045  48.978  59.911  0.00  0.00            
ATOM   1832  C   GLU A 200      66.852  47.610  58.150  0.00  0.00            
ATOM   1833  O   GLU A 200      66.662  47.726  56.973  0.00  0.00            
ATOM   1834  N   ALA A 201      67.931  48.237  58.610  0.00  0.00            
ATOM   1835  HN  ALA A 201      67.979  48.399  59.585  0.00  0.00            
ATOM   1836  CA  ALA A 201      68.989  48.757  57.736  0.00  0.00            
ATOM   1837  HA  ALA A 201      68.533  49.375  56.987  0.00  0.00            
ATOM   1838  CB  ALA A 201      69.972  49.598  58.637  0.00  0.00            
ATOM   1839  HB1 ALA A 201      69.688  50.616  58.959  0.00  0.00            
ATOM   1840  HB2 ALA A 201      70.511  49.084  59.468  0.00  0.00            
ATOM   1841  HB3 ALA A 201      70.831  49.848  57.975  0.00  0.00            
ATOM   1842  C   ALA A 201      69.736  47.544  57.033  0.00  0.00            
ATOM   1843  O   ALA A 201      69.994  47.542  55.822  0.00  0.00            
ATOM   1844  N   GLY A 202      69.905  46.412  57.812  0.00  0.00            
ATOM   1845  HN  GLY A 202      69.708  46.508  58.790  0.00  0.00            
ATOM   1846  CA  GLY A 202      70.243  45.067  57.429  0.00  0.00            
ATOM   1847  HA1 GLY A 202      71.310  45.105  57.256  0.00  0.00            
ATOM   1848  HA2 GLY A 202      69.850  44.382  58.163  0.00  0.00            
ATOM   1849  C   GLY A 202      69.615  44.501  56.166  0.00  0.00            
ATOM   1850  O   GLY A 202      70.349  44.208  55.226  0.00  0.00            
ATOM   1851  N   VAL A 203      68.290  44.399  56.126  0.00  0.00            
ATOM   1852  HN  VAL A 203      67.771  44.384  56.976  0.00  0.00            
ATOM   1853  CA  VAL A 203      67.588  43.998  54.917  0.00  0.00            
ATOM   1854  HA  VAL A 203      67.895  43.006  54.635  0.00  0.00            
ATOM   1855  CB  VAL A 203      66.087  43.813  55.174  0.00  0.00            
ATOM   1856  HB  VAL A 203      65.618  43.454  54.228  0.00  0.00            
ATOM   1857  CG1 VAL A 203      66.036  42.585  56.174  0.00  0.00            
ATOM   1858 HG11 VAL A 203      65.031  42.102  56.097  0.00  0.00            
ATOM   1859 HG12 VAL A 203      66.694  41.751  55.878  0.00  0.00            
ATOM   1860 HG13 VAL A 203      66.268  42.974  57.185  0.00  0.00            
ATOM   1861  CG2 VAL A 203      65.321  45.005  55.764  0.00  0.00            
ATOM   1862 HG21 VAL A 203      65.104  45.807  55.021  0.00  0.00            
ATOM   1863 HG22 VAL A 203      64.355  44.749  56.238  0.00  0.00            
ATOM   1864 HG23 VAL A 203      65.862  45.492  56.596  0.00  0.00            
ATOM   1865  C   VAL A 203      67.698  44.848  53.740  0.00  0.00            
ATOM   1866  O   VAL A 203      67.974  44.352  52.672  0.00  0.00            
ATOM   1867  N   ALA A 204      67.740  46.165  53.968  0.00  0.00            
ATOM   1868  HN  ALA A 204      67.755  46.526  54.898  0.00  0.00            
ATOM   1869  CA  ALA A 204      67.823  47.153  52.833  0.00  0.00            
ATOM   1870  HA  ALA A 204      67.038  46.964  52.119  0.00  0.00            
ATOM   1871  CB  ALA A 204      67.465  48.511  53.527  0.00  0.00            
ATOM   1872  HB1 ALA A 204      68.315  48.803  54.190  0.00  0.00            
ATOM   1873  HB2 ALA A 204      67.319  49.343  52.802  0.00  0.00            
ATOM   1874  HB3 ALA A 204      66.531  48.388  54.125  0.00  0.00            
ATOM   1875  C   ALA A 204      69.164  47.211  52.170  0.00  0.00            
ATOM   1876  O   ALA A 204      69.302  47.389  51.004  0.00  0.00            
ATOM   1877  N   LEU A 205      70.265  46.982  52.932  0.00  0.00            
ATOM   1878  HN  LEU A 205      70.150  46.904  53.919  0.00  0.00            
ATOM   1879  CA  LEU A 205      71.564  46.804  52.317  0.00  0.00            
ATOM   1880  HA  LEU A 205      71.659  47.510  51.507  0.00  0.00            
ATOM   1881  CB  LEU A 205      72.698  47.013  53.385  0.00  0.00            
ATOM   1882  HB1 LEU A 205      72.435  46.431  54.289  0.00  0.00            
ATOM   1883  HB2 LEU A 205      73.651  46.602  52.976  0.00  0.00            
ATOM   1884  CG  LEU A 205      73.033  48.545  53.735  0.00  0.00            
ATOM   1885  HG  LEU A 205      72.032  48.925  54.059  0.00  0.00            
ATOM   1886  CD1 LEU A 205      74.018  48.777  54.902  0.00  0.00            
ATOM   1887 HD11 LEU A 205      74.946  48.162  54.865  0.00  0.00            
ATOM   1888 HD12 LEU A 205      74.396  49.826  54.972  0.00  0.00            
ATOM   1889 HD13 LEU A 205      73.555  48.464  55.861  0.00  0.00            
ATOM   1890  CD2 LEU A 205      73.525  49.329  52.509  0.00  0.00            
ATOM   1891 HD21 LEU A 205      72.836  49.196  51.650  0.00  0.00            
ATOM   1892 HD22 LEU A 205      73.647  50.418  52.711  0.00  0.00            
ATOM   1893 HD23 LEU A 205      74.517  48.952  52.184  0.00  0.00            
ATOM   1894  C   LEU A 205      71.640  45.447  51.653  0.00  0.00            
ATOM   1895  O   LEU A 205      72.279  45.295  50.604  0.00  0.00            
ATOM   1896  N   ARG A 206      71.014  44.408  52.216  0.00  0.00            
ATOM   1897  HN  ARG A 206      70.475  44.545  53.037  0.00  0.00            
ATOM   1898  CA  ARG A 206      71.126  43.034  51.680  0.00  0.00            
ATOM   1899  HA  ARG A 206      72.155  42.789  51.500  0.00  0.00            
ATOM   1900  CB  ARG A 206      70.588  41.978  52.674  0.00  0.00            
ATOM   1901  HB1 ARG A 206      69.682  42.449  53.104  0.00  0.00            
ATOM   1902  HB2 ARG A 206      70.181  41.083  52.147  0.00  0.00            
ATOM   1903  CG  ARG A 206      71.493  41.612  53.808  0.00  0.00            
ATOM   1904  HG1 ARG A 206      71.762  42.515  54.405  0.00  0.00            
ATOM   1905  HG2 ARG A 206      70.975  40.902  54.475  0.00  0.00            
ATOM   1906  CD  ARG A 206      72.794  40.941  53.253  0.00  0.00            
ATOM   1907  HD1 ARG A 206      72.558  39.990  52.736  0.00  0.00            
ATOM   1908  HD2 ARG A 206      73.315  41.673  52.605  0.00  0.00            
ATOM   1909  NE  ARG A 206      73.528  40.681  54.524  0.00  0.00            
ATOM   1910  HE  ARG A 206      72.970  40.731  55.351  0.00  0.00            
ATOM   1911  CZ  ARG A 206      74.797  40.449  54.691  0.00  0.00            
ATOM   1912  NH1 ARG A 206      75.666  40.155  53.771  0.00  0.00            
ATOM   1913 HH11 ARG A 206      75.343  40.191  52.837  0.00  0.00            
ATOM   1914 HH12 ARG A 206      76.604  39.911  54.044  0.00  0.00            
ATOM   1915  NH2 ARG A 206      75.195  40.639  55.969  0.00  0.00            
ATOM   1916 HH21 ARG A 206      74.539  41.089  56.579  0.00  0.00            
ATOM   1917 HH22 ARG A 206      76.182  40.841  56.001  0.00  0.00            
ATOM   1918  C   ARG A 206      70.389  42.935  50.375  0.00  0.00            
ATOM   1919  O   ARG A 206      70.874  42.251  49.469  0.00  0.00            
ATOM   1920  N   ARG A 207      69.352  43.797  50.217  0.00  0.00            
ATOM   1921  HN  ARG A 207      69.124  44.377  50.989  0.00  0.00            
ATOM   1922  CA  ARG A 207      68.577  43.886  49.049  0.00  0.00            
ATOM   1923  HA  ARG A 207      68.352  42.906  48.659  0.00  0.00            
ATOM   1924  CB  ARG A 207      67.289  44.604  49.378  0.00  0.00            
ATOM   1925  HB1 ARG A 207      66.670  43.992  50.071  0.00  0.00            
ATOM   1926  HB2 ARG A 207      67.603  45.481  49.975  0.00  0.00            
ATOM   1927  CG  ARG A 207      66.441  45.125  48.145  0.00  0.00            
ATOM   1928  HG1 ARG A 207      67.042  45.833  47.542  0.00  0.00            
ATOM   1929  HG2 ARG A 207      66.134  44.275  47.496  0.00  0.00            
ATOM   1930  CD  ARG A 207      65.168  45.879  48.635  0.00  0.00            
ATOM   1931  HD1 ARG A 207      64.511  46.146  47.781  0.00  0.00            
ATOM   1932  HD2 ARG A 207      64.674  45.326  49.452  0.00  0.00            
ATOM   1933  NE  ARG A 207      65.631  47.169  49.202  0.00  0.00            
ATOM   1934  HE  ARG A 207      66.443  47.640  48.845  0.00  0.00            
ATOM   1935  CZ  ARG A 207      65.020  47.886  50.157  0.00  0.00            
ATOM   1936  NH1 ARG A 207      63.874  47.535  50.696  0.00  0.00            
ATOM   1937 HH11 ARG A 207      63.459  46.676  50.398  0.00  0.00            
ATOM   1938 HH12 ARG A 207      63.684  47.940  51.592  0.00  0.00            
ATOM   1939  NH2 ARG A 207      65.555  49.014  50.507  0.00  0.00            
ATOM   1940 HH21 ARG A 207      66.508  49.259  50.326  0.00  0.00            
ATOM   1941 HH22 ARG A 207      65.290  49.535  51.319  0.00  0.00            
ATOM   1942  C   ARG A 207      69.409  44.454  47.854  0.00  0.00            
ATOM   1943  O   ARG A 207      69.410  43.870  46.796  0.00  0.00            
ATOM   1944  N   GLU A 208      70.217  45.527  48.066  0.00  0.00            
ATOM   1945  HN  GLU A 208      70.270  46.009  48.939  0.00  0.00            
ATOM   1946  CA  GLU A 208      71.055  46.058  47.017  0.00  0.00            
ATOM   1947  HA  GLU A 208      70.438  46.100  46.130  0.00  0.00            
ATOM   1948  CB  GLU A 208      71.304  47.539  47.451  0.00  0.00            
ATOM   1949  HB1 GLU A 208      71.902  47.559  48.379  0.00  0.00            
ATOM   1950  HB2 GLU A 208      71.892  48.018  46.635  0.00  0.00            
ATOM   1951  CG  GLU A 208      69.971  48.271  47.762  0.00  0.00            
ATOM   1952  HG1 GLU A 208      69.439  48.132  46.794  0.00  0.00            
ATOM   1953  HG2 GLU A 208      69.363  47.874  48.607  0.00  0.00            
ATOM   1954  CD  GLU A 208      70.210  49.800  48.048  0.00  0.00            
ATOM   1955  OE1 GLU A 208      71.344  50.244  48.402  0.00  0.00            
ATOM   1956  OE2 GLU A 208      69.166  50.544  48.013  0.00  0.00            
ATOM   1957  C   GLU A 208      72.338  45.287  46.855  0.00  0.00            
ATOM   1958  O   GLU A 208      72.814  45.123  45.743  0.00  0.00            
ATOM   1959  N   LEU A 209      72.874  44.700  47.866  0.00  0.00            
ATOM   1960  HN  LEU A 209      72.601  44.872  48.814  0.00  0.00            
ATOM   1961  CA  LEU A 209      73.906  43.682  47.653  0.00  0.00            
ATOM   1962  HA  LEU A 209      74.735  44.162  47.156  0.00  0.00            
ATOM   1963  CB  LEU A 209      74.282  43.084  49.068  0.00  0.00            
ATOM   1964  HB1 LEU A 209      73.385  42.714  49.605  0.00  0.00            
ATOM   1965  HB2 LEU A 209      74.759  42.096  48.913  0.00  0.00            
ATOM   1966  CG  LEU A 209      75.135  44.069  49.884  0.00  0.00            
ATOM   1967  HG  LEU A 209      74.719  45.070  49.661  0.00  0.00            
ATOM   1968  CD1 LEU A 209      75.258  43.803  51.402  0.00  0.00            
ATOM   1969 HD11 LEU A 209      74.249  43.697  51.855  0.00  0.00            
ATOM   1970 HD12 LEU A 209      75.871  42.904  51.603  0.00  0.00            
ATOM   1971 HD13 LEU A 209      75.670  44.715  51.877  0.00  0.00            
ATOM   1972  CD2 LEU A 209      76.575  43.951  49.304  0.00  0.00            
ATOM   1973 HD21 LEU A 209      77.282  44.621  49.836  0.00  0.00            
ATOM   1974 HD22 LEU A 209      76.900  42.914  49.080  0.00  0.00            
ATOM   1975 HD23 LEU A 209      76.556  44.421  48.289  0.00  0.00            
ATOM   1976  C   LEU A 209      73.517  42.508  46.760  0.00  0.00            
ATOM   1977  O   LEU A 209      74.272  42.085  45.887  0.00  0.00            
ATOM   1978  N   GLY A 210      72.282  41.985  46.887  0.00  0.00            
ATOM   1979  HN  GLY A 210      71.754  42.431  47.608  0.00  0.00            
ATOM   1980  CA  GLY A 210      71.730  40.952  46.028  0.00  0.00            
ATOM   1981  HA1 GLY A 210      72.448  40.142  45.981  0.00  0.00            
ATOM   1982  HA2 GLY A 210      70.732  40.654  46.309  0.00  0.00            
ATOM   1983  C   GLY A 210      71.531  41.320  44.580  0.00  0.00            
ATOM   1984  O   GLY A 210      71.840  40.606  43.591  0.00  0.00            
ATOM   1985  N   SER A 211      71.141  42.618  44.331  0.00  0.00            
ATOM   1986  HN  SER A 211      70.952  43.196  45.118  0.00  0.00            
ATOM   1987  CA  SER A 211      71.172  43.275  43.010  0.00  0.00            
ATOM   1988  HA  SER A 211      70.642  42.613  42.339  0.00  0.00            
ATOM   1989  CB  SER A 211      70.557  44.650  43.024  0.00  0.00            
ATOM   1990  HB1 SER A 211      71.056  45.244  43.809  0.00  0.00            
ATOM   1991  HB2 SER A 211      70.607  45.194  42.052  0.00  0.00            
ATOM   1992  OG  SER A 211      69.158  44.530  43.361  0.00  0.00            
ATOM   1993  HG1 SER A 211      69.004  44.077  44.187  0.00  0.00            
ATOM   1994  C   SER A 211      72.525  43.447  42.367  0.00  0.00            
ATOM   1995  O   SER A 211      72.735  43.000  41.214  0.00  0.00            
ATOM   1996  N   LEU A 212      73.556  43.918  43.170  0.00  0.00            
ATOM   1997  HN  LEU A 212      73.345  44.320  44.063  0.00  0.00            
ATOM   1998  CA  LEU A 212      74.931  44.044  42.799  0.00  0.00            
ATOM   1999  HA  LEU A 212      74.889  44.600  41.883  0.00  0.00            
ATOM   2000  CB  LEU A 212      75.663  44.818  43.853  0.00  0.00            
ATOM   2001  HB1 LEU A 212      75.349  44.383  44.826  0.00  0.00            
ATOM   2002  HB2 LEU A 212      76.770  44.762  43.755  0.00  0.00            
ATOM   2003  CG  LEU A 212      75.414  46.359  43.904  0.00  0.00            
ATOM   2004  HG  LEU A 212      74.319  46.526  44.012  0.00  0.00            
ATOM   2005  CD1 LEU A 212      76.102  46.963  45.080  0.00  0.00            
ATOM   2006 HD11 LEU A 212      75.837  48.041  45.044  0.00  0.00            
ATOM   2007 HD12 LEU A 212      75.743  46.554  46.055  0.00  0.00            
ATOM   2008 HD13 LEU A 212      77.174  46.697  45.162  0.00  0.00            
ATOM   2009  CD2 LEU A 212      75.773  47.042  42.526  0.00  0.00            
ATOM   2010 HD21 LEU A 212      75.057  46.597  41.796  0.00  0.00            
ATOM   2011 HD22 LEU A 212      75.666  48.140  42.480  0.00  0.00            
ATOM   2012 HD23 LEU A 212      76.840  46.785  42.352  0.00  0.00            
ATOM   2013  C   LEU A 212      75.730  42.799  42.402  0.00  0.00            
ATOM   2014  O   LEU A 212      76.288  42.756  41.289  0.00  0.00            
ATOM   2015  N   ASN A 213      75.587  41.720  43.231  0.00  0.00            
ATOM   2016  HN  ASN A 213      75.293  42.034  44.132  0.00  0.00            
ATOM   2017  CA  ASN A 213      75.999  40.362  43.074  0.00  0.00            
ATOM   2018  HA  ASN A 213      77.059  40.173  42.942  0.00  0.00            
ATOM   2019  CB  ASN A 213      75.463  39.429  44.217  0.00  0.00            
ATOM   2020  HB1 ASN A 213      74.411  39.615  44.533  0.00  0.00            
ATOM   2021  HB2 ASN A 213      75.541  38.375  43.909  0.00  0.00            
ATOM   2022  CG  ASN A 213      76.343  39.475  45.397  0.00  0.00            
ATOM   2023  OD1 ASN A 213      77.147  40.429  45.540  0.00  0.00            
ATOM   2024  ND2 ASN A 213      76.254  38.598  46.408  0.00  0.00            
ATOM   2025 HD21 ASN A 213      75.606  37.863  46.205  0.00  0.00            
ATOM   2026 HD22 ASN A 213      76.434  38.967  47.321  0.00  0.00            
ATOM   2027  C   ASN A 213      75.458  39.924  41.790  0.00  0.00            
ATOM   2028  O   ASN A 213      76.218  39.293  40.990  0.00  0.00            
ATOM   2029  N   SER A 214      74.206  40.223  41.405  0.00  0.00            
ATOM   2030  HN  SER A 214      73.605  40.810  41.948  0.00  0.00            
ATOM   2031  CA  SER A 214      73.639  39.765  40.170  0.00  0.00            
ATOM   2032  HA  SER A 214      73.919  38.737  40.031  0.00  0.00            
ATOM   2033  CB  SER A 214      72.056  39.843  40.104  0.00  0.00            
ATOM   2034  HB1 SER A 214      71.641  40.857  40.317  0.00  0.00            
ATOM   2035  HB2 SER A 214      71.661  39.438  39.143  0.00  0.00            
ATOM   2036  OG  SER A 214      71.343  39.067  41.095  0.00  0.00            
ATOM   2037  HG1 SER A 214      71.639  39.342  41.963  0.00  0.00            
ATOM   2038  C   SER A 214      74.037  40.505  38.914  0.00  0.00            
ATOM   2039  O   SER A 214      74.225  39.973  37.797  0.00  0.00            
ATOM   2040  N   TYR A 215      74.294  41.790  39.075  0.00  0.00            
ATOM   2041  HN  TYR A 215      73.927  42.280  39.866  0.00  0.00            
ATOM   2042  CA  TYR A 215      74.794  42.630  37.966  0.00  0.00            
ATOM   2043  HA  TYR A 215      74.252  42.518  37.035  0.00  0.00            
ATOM   2044  CB  TYR A 215      74.618  44.163  38.313  0.00  0.00            
ATOM   2045  HB1 TYR A 215      74.825  44.372  39.378  0.00  0.00            
ATOM   2046  HB2 TYR A 215      75.413  44.714  37.774  0.00  0.00            
ATOM   2047  CG  TYR A 215      73.280  44.722  37.919  0.00  0.00            
ATOM   2048  CD1 TYR A 215      72.829  44.632  36.583  0.00  0.00            
ATOM   2049  HD1 TYR A 215      73.559  44.454  35.813  0.00  0.00            
ATOM   2050  CE1 TYR A 215      71.582  45.174  36.245  0.00  0.00            
ATOM   2051  HE1 TYR A 215      71.311  45.145  35.203  0.00  0.00            
ATOM   2052  CZ  TYR A 215      70.769  45.753  37.307  0.00  0.00            
ATOM   2053  OH  TYR A 215      69.485  46.170  36.956  0.00  0.00            
ATOM   2054  HH  TYR A 215      69.353  46.195  36.010  0.00  0.00            
ATOM   2055  CD2 TYR A 215      72.527  45.359  38.872  0.00  0.00            
ATOM   2056  HD2 TYR A 215      72.891  45.430  39.883  0.00  0.00            
ATOM   2057  CE2 TYR A 215      71.236  45.910  38.618  0.00  0.00            
ATOM   2058  HE2 TYR A 215      70.631  46.188  39.467  0.00  0.00            
ATOM   2059  C   TYR A 215      76.195  42.202  37.644  0.00  0.00            
ATOM   2060  O   TYR A 215      76.521  42.106  36.473  0.00  0.00            
ATOM   2061  N   LEU A 216      76.999  41.939  38.692  0.00  0.00            
ATOM   2062  HN  LEU A 216      76.748  42.052  39.650  0.00  0.00            
ATOM   2063  CA  LEU A 216      78.345  41.366  38.479  0.00  0.00            
ATOM   2064  HA  LEU A 216      78.831  42.022  37.772  0.00  0.00            
ATOM   2065  CB  LEU A 216      79.098  41.296  39.865  0.00  0.00            
ATOM   2066  HB1 LEU A 216      78.893  42.294  40.303  0.00  0.00            
ATOM   2067  HB2 LEU A 216      78.615  40.587  40.578  0.00  0.00            
ATOM   2068  CG  LEU A 216      80.569  40.983  39.776  0.00  0.00            
ATOM   2069  HG  LEU A 216      80.739  39.886  39.648  0.00  0.00            
ATOM   2070  CD1 LEU A 216      81.289  41.657  38.685  0.00  0.00            
ATOM   2071 HD11 LEU A 216      82.313  41.226  38.736  0.00  0.00            
ATOM   2072 HD12 LEU A 216      80.919  41.264  37.717  0.00  0.00            
ATOM   2073 HD13 LEU A 216      81.233  42.756  38.769  0.00  0.00            
ATOM   2074  CD2 LEU A 216      81.204  41.414  41.115  0.00  0.00            
ATOM   2075 HD21 LEU A 216      80.536  41.174  41.976  0.00  0.00            
ATOM   2076 HD22 LEU A 216      82.177  40.886  41.219  0.00  0.00            
ATOM   2077 HD23 LEU A 216      81.434  42.495  41.059  0.00  0.00            
ATOM   2078  C   LEU A 216      78.309  40.024  37.808  0.00  0.00            
ATOM   2079  O   LEU A 216      79.094  39.779  36.911  0.00  0.00            
ATOM   2080  N   GLU A 217      77.396  39.104  38.225  0.00  0.00            
ATOM   2081  HN  GLU A 217      76.710  39.470  38.850  0.00  0.00            
ATOM   2082  CA  GLU A 217      77.196  37.792  37.699  0.00  0.00            
ATOM   2083  HA  GLU A 217      78.131  37.265  37.777  0.00  0.00            
ATOM   2084  CB  GLU A 217      76.177  36.983  38.547  0.00  0.00            
ATOM   2085  HB1 GLU A 217      76.479  36.960  39.619  0.00  0.00            
ATOM   2086  HB2 GLU A 217      75.179  37.489  38.482  0.00  0.00            
ATOM   2087  CG  GLU A 217      76.004  35.477  38.116  0.00  0.00            
ATOM   2088  HG1 GLU A 217      75.631  35.334  37.081  0.00  0.00            
ATOM   2089  HG2 GLU A 217      76.974  34.944  38.108  0.00  0.00            
ATOM   2090  CD  GLU A 217      74.986  34.729  38.947  0.00  0.00            
ATOM   2091  OE1 GLU A 217      74.356  35.344  39.829  0.00  0.00            
ATOM   2092  OE2 GLU A 217      74.818  33.546  38.657  0.00  0.00            
ATOM   2093  C   GLU A 217      76.802  37.801  36.219  0.00  0.00            
ATOM   2094  O   GLU A 217      77.343  37.052  35.419  0.00  0.00            
ATOM   2095  N   GLN A 218      75.863  38.781  35.902  0.00  0.00            
ATOM   2096  HN  GLN A 218      75.416  39.336  36.603  0.00  0.00            
ATOM   2097  CA  GLN A 218      75.472  39.165  34.546  0.00  0.00            
ATOM   2098  HA  GLN A 218      75.094  38.244  34.107  0.00  0.00            
ATOM   2099  CB  GLN A 218      74.272  40.027  34.345  0.00  0.00            
ATOM   2100  HB1 GLN A 218      74.351  40.999  34.878  0.00  0.00            
ATOM   2101  HB2 GLN A 218      74.146  40.339  33.280  0.00  0.00            
ATOM   2102  CG  GLN A 218      72.917  39.453  34.754  0.00  0.00            
ATOM   2103  HG1 GLN A 218      72.733  38.475  34.258  0.00  0.00            
ATOM   2104  HG2 GLN A 218      73.011  39.141  35.815  0.00  0.00            
ATOM   2105  CD  GLN A 218      71.739  40.388  34.681  0.00  0.00            
ATOM   2106  OE1 GLN A 218      71.108  40.455  33.618  0.00  0.00            
ATOM   2107  NE2 GLN A 218      71.453  41.131  35.773  0.00  0.00            
ATOM   2108 HE21 GLN A 218      72.112  41.079  36.524  0.00  0.00            
ATOM   2109 HE22 GLN A 218      70.534  41.531  35.791  0.00  0.00            
ATOM   2110  C   GLN A 218      76.542  39.548  33.536  0.00  0.00            
ATOM   2111  O   GLN A 218      76.577  39.066  32.412  0.00  0.00            
ATOM   2112  N   LEU A 219      77.446  40.462  33.941  0.00  0.00            
ATOM   2113  HN  LEU A 219      77.371  40.728  34.898  0.00  0.00            
ATOM   2114  CA  LEU A 219      78.604  40.878  33.092  0.00  0.00            
ATOM   2115  HA  LEU A 219      78.097  41.145  32.179  0.00  0.00            
ATOM   2116  CB  LEU A 219      79.407  41.991  33.828  0.00  0.00            
ATOM   2117  HB1 LEU A 219      79.750  41.699  34.841  0.00  0.00            
ATOM   2118  HB2 LEU A 219      80.315  42.227  33.225  0.00  0.00            
ATOM   2119  CG  LEU A 219      78.619  43.307  34.046  0.00  0.00            
ATOM   2120  HG  LEU A 219      77.711  43.145  34.662  0.00  0.00            
ATOM   2121  CD1 LEU A 219      79.534  44.397  34.648  0.00  0.00            
ATOM   2122 HD11 LEU A 219      80.488  44.398  34.076  0.00  0.00            
ATOM   2123 HD12 LEU A 219      79.005  45.367  34.524  0.00  0.00            
ATOM   2124 HD13 LEU A 219      79.711  44.184  35.721  0.00  0.00            
ATOM   2125  CD2 LEU A 219      78.124  43.875  32.708  0.00  0.00            
ATOM   2126 HD21 LEU A 219      77.371  44.654  32.956  0.00  0.00            
ATOM   2127 HD22 LEU A 219      78.948  44.166  32.017  0.00  0.00            
ATOM   2128 HD23 LEU A 219      77.493  43.137  32.163  0.00  0.00            
ATOM   2129  C   LEU A 219      79.479  39.615  32.840  0.00  0.00            
ATOM   2130  O   LEU A 219      79.916  39.358  31.721  0.00  0.00            
ATOM   2131  N   ARG A 220      79.799  38.817  33.912  0.00  0.00            
ATOM   2132  HN  ARG A 220      79.506  38.996  34.857  0.00  0.00            
ATOM   2133  CA  ARG A 220      80.456  37.609  33.541  0.00  0.00            
ATOM   2134  HA  ARG A 220      81.351  37.863  32.985  0.00  0.00            
ATOM   2135  CB  ARG A 220      80.876  36.874  34.824  0.00  0.00            
ATOM   2136  HB1 ARG A 220      79.996  36.726  35.483  0.00  0.00            
ATOM   2137  HB2 ARG A 220      81.193  35.838  34.580  0.00  0.00            
ATOM   2138  CG  ARG A 220      81.885  37.542  35.807  0.00  0.00            
ATOM   2139  HG1 ARG A 220      81.247  38.392  36.136  0.00  0.00            
ATOM   2140  HG2 ARG A 220      82.004  36.940  36.739  0.00  0.00            
ATOM   2141  CD  ARG A 220      83.230  38.064  35.361  0.00  0.00            
ATOM   2142  HD1 ARG A 220      83.927  37.362  34.844  0.00  0.00            
ATOM   2143  HD2 ARG A 220      83.033  38.859  34.612  0.00  0.00            
ATOM   2144  NE  ARG A 220      83.870  38.676  36.581  0.00  0.00            
ATOM   2145  HE  ARG A 220      83.531  38.383  37.475  0.00  0.00            
ATOM   2146  CZ  ARG A 220      84.979  39.350  36.715  0.00  0.00            
ATOM   2147  NH1 ARG A 220      85.537  39.880  35.676  0.00  0.00            
ATOM   2148 HH11 ARG A 220      85.139  39.763  34.766  0.00  0.00            
ATOM   2149 HH12 ARG A 220      86.508  40.141  35.720  0.00  0.00            
ATOM   2150  NH2 ARG A 220      85.417  39.765  37.935  0.00  0.00            
ATOM   2151 HH21 ARG A 220      84.896  39.485  38.740  0.00  0.00            
ATOM   2152 HH22 ARG A 220      86.089  40.503  37.948  0.00  0.00            
ATOM   2153  C   ARG A 220      79.665  36.631  32.631  0.00  0.00            
ATOM   2154  O   ARG A 220      80.241  35.931  31.781  0.00  0.00            
ATOM   2155  N   GLN A 221      78.357  36.484  32.831  0.00  0.00            
ATOM   2156  HN  GLN A 221      77.905  36.825  33.645  0.00  0.00            
ATOM   2157  CA  GLN A 221      77.516  35.644  32.022  0.00  0.00            
ATOM   2158  HA  GLN A 221      77.967  34.666  31.913  0.00  0.00            
ATOM   2159  CB  GLN A 221      76.018  35.537  32.587  0.00  0.00            
ATOM   2160  HB1 GLN A 221      75.695  36.557  32.893  0.00  0.00            
ATOM   2161  HB2 GLN A 221      75.358  35.267  31.736  0.00  0.00            
ATOM   2162  CG  GLN A 221      75.838  34.593  33.743  0.00  0.00            
ATOM   2163  HG1 GLN A 221      75.310  35.128  34.566  0.00  0.00            
ATOM   2164  HG2 GLN A 221      75.201  33.752  33.410  0.00  0.00            
ATOM   2165  CD  GLN A 221      77.161  33.906  34.229  0.00  0.00            
ATOM   2166  OE1 GLN A 221      77.513  32.934  33.607  0.00  0.00            
ATOM   2167  NE2 GLN A 221      77.800  34.363  35.291  0.00  0.00            
ATOM   2168 HE21 GLN A 221      77.739  35.307  35.603  0.00  0.00            
ATOM   2169 HE22 GLN A 221      78.619  33.819  35.516  0.00  0.00            
ATOM   2170  C   GLN A 221      77.504  36.150  30.557  0.00  0.00            
ATOM   2171  O   GLN A 221      77.501  35.375  29.651  0.00  0.00            
ATOM   2172  N   MET A 222      77.583  37.481  30.302  0.00  0.00            
ATOM   2173  HN  MET A 222      77.357  38.092  31.060  0.00  0.00            
ATOM   2174  CA  MET A 222      77.706  38.142  29.014  0.00  0.00            
ATOM   2175  HA  MET A 222      77.295  37.621  28.164  0.00  0.00            
ATOM   2176  CB  MET A 222      77.025  39.621  28.988  0.00  0.00            
ATOM   2177  HB1 MET A 222      77.240  40.129  29.953  0.00  0.00            
ATOM   2178  HB2 MET A 222      77.513  40.241  28.204  0.00  0.00            
ATOM   2179  CG  MET A 222      75.542  39.704  28.845  0.00  0.00            
ATOM   2180  HG1 MET A 222      75.059  38.812  29.292  0.00  0.00            
ATOM   2181  HG2 MET A 222      74.974  40.538  29.297  0.00  0.00            
ATOM   2182  SD  MET A 222      75.185  39.633  27.074  0.00  0.00            
ATOM   2183  CE  MET A 222      73.466  39.522  27.373  0.00  0.00            
ATOM   2184  HE1 MET A 222      73.203  38.764  28.142  0.00  0.00            
ATOM   2185  HE2 MET A 222      73.115  40.483  27.793  0.00  0.00            
ATOM   2186  HE3 MET A 222      72.845  39.310  26.471  0.00  0.00            
ATOM   2187  C   MET A 222      79.180  38.164  28.495  0.00  0.00            
ATOM   2188  O   MET A 222      79.412  38.225  27.304  0.00  0.00            
ATOM   2189  N   GLU A 223      80.204  37.956  29.366  0.00  0.00            
ATOM   2190  HN  GLU A 223      80.075  38.156  30.332  0.00  0.00            
ATOM   2191  CA  GLU A 223      81.567  37.670  28.913  0.00  0.00            
ATOM   2192  HA  GLU A 223      81.911  38.494  28.291  0.00  0.00            
ATOM   2193  CB  GLU A 223      82.632  37.434  30.108  0.00  0.00            
ATOM   2194  HB1 GLU A 223      82.708  38.330  30.759  0.00  0.00            
ATOM   2195  HB2 GLU A 223      82.283  36.638  30.808  0.00  0.00            
ATOM   2196  CG  GLU A 223      84.059  37.200  29.628  0.00  0.00            
ATOM   2197  HG1 GLU A 223      84.183  36.214  29.127  0.00  0.00            
ATOM   2198  HG2 GLU A 223      84.393  37.956  28.879  0.00  0.00            
ATOM   2199  CD  GLU A 223      84.960  37.250  30.821  0.00  0.00            
ATOM   2200  OE1 GLU A 223      84.674  36.687  31.943  0.00  0.00            
ATOM   2201  OE2 GLU A 223      86.087  37.817  30.663  0.00  0.00            
ATOM   2202  C   GLU A 223      81.562  36.484  27.997  0.00  0.00            
ATOM   2203  O   GLU A 223      82.234  36.576  26.968  0.00  0.00            
ATOM   2204  N   LYS A 224      80.808  35.428  28.228  0.00  0.00            
ATOM   2205  HN  LYS A 224      80.295  35.432  29.087  0.00  0.00            
ATOM   2206  CA  LYS A 224      80.682  34.196  27.491  0.00  0.00            
ATOM   2207  HA  LYS A 224      81.710  33.853  27.442  0.00  0.00            
ATOM   2208  CB  LYS A 224      79.766  33.178  28.223  0.00  0.00            
ATOM   2209  HB1 LYS A 224      78.692  33.458  28.180  0.00  0.00            
ATOM   2210  HB2 LYS A 224      79.989  32.214  27.744  0.00  0.00            
ATOM   2211  CG  LYS A 224      80.223  32.988  29.680  0.00  0.00            
ATOM   2212  HG1 LYS A 224      79.946  33.862  30.302  0.00  0.00            
ATOM   2213  HG2 LYS A 224      79.631  32.176  30.163  0.00  0.00            
ATOM   2214  CD  LYS A 224      81.731  32.803  30.030  0.00  0.00            
ATOM   2215  HD1 LYS A 224      82.286  33.750  29.882  0.00  0.00            
ATOM   2216  HD2 LYS A 224      81.679  32.657  31.134  0.00  0.00            
ATOM   2217  CE  LYS A 224      82.240  31.494  29.414  0.00  0.00            
ATOM   2218  HE1 LYS A 224      81.709  30.664  29.939  0.00  0.00            
ATOM   2219  HE2 LYS A 224      81.969  31.442  28.334  0.00  0.00            
ATOM   2220  NZ  LYS A 224      83.682  31.344  29.426  0.00  0.00            
ATOM   2221  HZ1 LYS A 224      84.223  32.122  28.989  0.00  0.00            
ATOM   2222  HZ2 LYS A 224      84.022  31.220  30.402  0.00  0.00            
ATOM   2223  HZ3 LYS A 224      83.792  30.448  28.923  0.00  0.00            
ATOM   2224  C   LYS A 224      80.239  34.470  26.109  0.00  0.00            
ATOM   2225  O   LYS A 224      80.803  33.968  25.145  0.00  0.00            
ATOM   2226  N   VAL A 225      79.236  35.385  25.972  0.00  0.00            
ATOM   2227  HN  VAL A 225      78.772  35.606  26.826  0.00  0.00            
ATOM   2228  CA  VAL A 225      78.761  35.941  24.739  0.00  0.00            
ATOM   2229  HA  VAL A 225      78.467  35.148  24.066  0.00  0.00            
ATOM   2230  CB  VAL A 225      77.441  36.767  24.910  0.00  0.00            
ATOM   2231  HB  VAL A 225      77.691  37.676  25.504  0.00  0.00            
ATOM   2232  CG1 VAL A 225      76.747  37.167  23.549  0.00  0.00            
ATOM   2233 HG11 VAL A 225      76.345  36.252  23.076  0.00  0.00            
ATOM   2234 HG12 VAL A 225      75.964  37.942  23.722  0.00  0.00            
ATOM   2235 HG13 VAL A 225      77.519  37.658  22.911  0.00  0.00            
ATOM   2236  CG2 VAL A 225      76.393  36.089  25.862  0.00  0.00            
ATOM   2237 HG21 VAL A 225      76.256  35.040  25.512  0.00  0.00            
ATOM   2238 HG22 VAL A 225      76.666  36.140  26.932  0.00  0.00            
ATOM   2239 HG23 VAL A 225      75.363  36.509  25.761  0.00  0.00            
ATOM   2240  C   VAL A 225      79.849  36.676  23.909  0.00  0.00            
ATOM   2241  O   VAL A 225      80.111  36.494  22.706  0.00  0.00            
ATOM   2242  N   LEU A 226      80.669  37.457  24.660  0.00  0.00            
ATOM   2243  HN  LEU A 226      80.537  37.521  25.640  0.00  0.00            
ATOM   2244  CA  LEU A 226      81.692  38.332  24.091  0.00  0.00            
ATOM   2245  HA  LEU A 226      81.393  39.023  23.307  0.00  0.00            
ATOM   2246  CB  LEU A 226      81.952  39.423  25.196  0.00  0.00            
ATOM   2247  HB1 LEU A 226      80.947  39.621  25.629  0.00  0.00            
ATOM   2248  HB2 LEU A 226      82.636  38.940  25.924  0.00  0.00            
ATOM   2249  CG  LEU A 226      82.622  40.721  24.614  0.00  0.00            
ATOM   2250  HG  LEU A 226      83.430  40.395  23.921  0.00  0.00            
ATOM   2251  CD1 LEU A 226      81.712  41.557  23.757  0.00  0.00            
ATOM   2252 HD11 LEU A 226      80.983  42.076  24.420  0.00  0.00            
ATOM   2253 HD12 LEU A 226      82.279  42.286  23.146  0.00  0.00            
ATOM   2254 HD13 LEU A 226      81.003  40.988  23.122  0.00  0.00            
ATOM   2255  CD2 LEU A 226      83.329  41.386  25.858  0.00  0.00            
ATOM   2256 HD21 LEU A 226      84.082  40.685  26.282  0.00  0.00            
ATOM   2257 HD22 LEU A 226      83.725  42.330  25.454  0.00  0.00            
ATOM   2258 HD23 LEU A 226      82.616  41.727  26.644  0.00  0.00            
ATOM   2259  C   LEU A 226      82.933  37.520  23.673  0.00  0.00            
ATOM   2260  O   LEU A 226      83.697  37.783  22.671  0.00  0.00            
ATOM   2261  N   GLU A 227      83.227  36.397  24.419  0.00  0.00            
ATOM   2262  HN  GLU A 227      82.687  36.228  25.231  0.00  0.00            
ATOM   2263  CA  GLU A 227      84.223  35.375  24.099  0.00  0.00            
ATOM   2264  HA  GLU A 227      85.172  35.854  23.945  0.00  0.00            
ATOM   2265  CB  GLU A 227      84.428  34.378  25.276  0.00  0.00            
ATOM   2266  HB1 GLU A 227      83.408  34.080  25.615  0.00  0.00            
ATOM   2267  HB2 GLU A 227      85.015  33.501  24.943  0.00  0.00            
ATOM   2268  CG  GLU A 227      85.223  35.010  26.435  0.00  0.00            
ATOM   2269  HG1 GLU A 227      86.213  35.217  25.979  0.00  0.00            
ATOM   2270  HG2 GLU A 227      84.728  35.932  26.818  0.00  0.00            
ATOM   2271  CD  GLU A 227      85.436  34.019  27.582  0.00  0.00            
ATOM   2272  OE1 GLU A 227      86.421  34.139  28.424  0.00  0.00            
ATOM   2273  OE2 GLU A 227      84.587  33.104  27.703  0.00  0.00            
ATOM   2274  C   GLU A 227      83.903  34.589  22.802  0.00  0.00            
ATOM   2275  O   GLU A 227      84.675  34.441  21.852  0.00  0.00            
ATOM   2276  N   GLU A 228      82.634  34.171  22.710  0.00  0.00            
ATOM   2277  HN  GLU A 228      81.994  34.191  23.468  0.00  0.00            
ATOM   2278  CA  GLU A 228      82.069  33.444  21.584  0.00  0.00            
ATOM   2279  HA  GLU A 228      82.749  32.636  21.329  0.00  0.00            
ATOM   2280  CB  GLU A 228      80.757  32.661  22.092  0.00  0.00            
ATOM   2281  HB1 GLU A 228      81.014  32.260  23.094  0.00  0.00            
ATOM   2282  HB2 GLU A 228      79.973  33.424  22.246  0.00  0.00            
ATOM   2283  CG  GLU A 228      80.136  31.731  20.969  0.00  0.00            
ATOM   2284  HG1 GLU A 228      80.094  32.350  20.047  0.00  0.00            
ATOM   2285  HG2 GLU A 228      80.794  30.876  20.694  0.00  0.00            
ATOM   2286  CD  GLU A 228      78.683  31.359  21.394  0.00  0.00            
ATOM   2287  OE1 GLU A 228      77.744  31.606  20.592  0.00  0.00            
ATOM   2288  OE2 GLU A 228      78.476  30.770  22.510  0.00  0.00            
ATOM   2289  C   GLU A 228      81.907  34.272  20.278  0.00  0.00            
ATOM   2290  O   GLU A 228      82.111  33.798  19.178  0.00  0.00            
ATOM   2291  N   VAL A 229      81.404  35.532  20.412  0.00  0.00            
ATOM   2292  HN  VAL A 229      81.015  35.771  21.296  0.00  0.00            
ATOM   2293  CA  VAL A 229      81.212  36.574  19.365  0.00  0.00            
ATOM   2294  HA  VAL A 229      80.556  36.273  18.558  0.00  0.00            
ATOM   2295  CB  VAL A 229      80.729  37.894  19.973  0.00  0.00            
ATOM   2296  HB  VAL A 229      81.099  37.996  21.012  0.00  0.00            
ATOM   2297  CG1 VAL A 229      81.247  39.250  19.332  0.00  0.00            
ATOM   2298 HG11 VAL A 229      81.166  39.281  18.230  0.00  0.00            
ATOM   2299 HG12 VAL A 229      80.587  40.058  19.713  0.00  0.00            
ATOM   2300 HG13 VAL A 229      82.308  39.439  19.579  0.00  0.00            
ATOM   2301  CG2 VAL A 229      79.189  37.814  19.980  0.00  0.00            
ATOM   2302 HG21 VAL A 229      78.776  37.811  18.945  0.00  0.00            
ATOM   2303 HG22 VAL A 229      78.886  36.945  20.593  0.00  0.00            
ATOM   2304 HG23 VAL A 229      78.882  38.821  20.351  0.00  0.00            
ATOM   2305  C   VAL A 229      82.572  36.858  18.701  0.00  0.00            
ATOM   2306  O   VAL A 229      82.585  37.010  17.469  0.00  0.00            
ATOM   2307  N   ALA A 230      83.695  36.971  19.483  0.00  0.00            
ATOM   2308  HN  ALA A 230      83.648  36.913  20.477  0.00  0.00            
ATOM   2309  CA  ALA A 230      85.013  37.187  18.871  0.00  0.00            
ATOM   2310  HA  ALA A 230      84.971  38.088  18.286  0.00  0.00            
ATOM   2311  CB  ALA A 230      86.039  37.448  20.040  0.00  0.00            
ATOM   2312  HB1 ALA A 230      85.635  38.405  20.453  0.00  0.00            
ATOM   2313  HB2 ALA A 230      85.968  36.669  20.830  0.00  0.00            
ATOM   2314  HB3 ALA A 230      87.108  37.575  19.777  0.00  0.00            
ATOM   2315  C   ALA A 230      85.480  35.946  18.080  0.00  0.00            
ATOM   2316  O   ALA A 230      86.414  36.208  17.316  0.00  0.00            
ATOM   2317  N   ASP A 231      84.910  34.743  18.271  0.00  0.00            
ATOM   2318  HN  ASP A 231      84.223  34.585  18.969  0.00  0.00            
ATOM   2319  CA  ASP A 231      85.332  33.625  17.532  0.00  0.00            
ATOM   2320  HA  ASP A 231      86.338  33.725  17.150  0.00  0.00            
ATOM   2321  CB  ASP A 231      85.230  32.427  18.573  0.00  0.00            
ATOM   2322  HB1 ASP A 231      84.375  32.484  19.285  0.00  0.00            
ATOM   2323  HB2 ASP A 231      85.120  31.493  17.981  0.00  0.00            
ATOM   2324  CG  ASP A 231      86.407  32.258  19.553  0.00  0.00            
ATOM   2325  OD1 ASP A 231      87.533  32.632  19.111  0.00  0.00            
ATOM   2326  OD2 ASP A 231      86.320  31.541  20.599  0.00  0.00            
ATOM   2327  C   ASP A 231      84.460  33.239  16.347  0.00  0.00            
ATOM   2328  O   ASP A 231      84.774  32.397  15.574  0.00  0.00            
ATOM   2329  N   LYS A 232      83.336  33.863  16.130  0.00  0.00            
ATOM   2330  HN  LYS A 232      83.119  34.709  16.602  0.00  0.00            
ATOM   2331  CA  LYS A 232      82.351  33.678  15.041  0.00  0.00            
ATOM   2332  HA  LYS A 232      81.915  32.717  15.278  0.00  0.00            
ATOM   2333  CB  LYS A 232      80.985  34.531  15.040  0.00  0.00            
ATOM   2334  HB1 LYS A 232      81.288  35.552  14.706  0.00  0.00            
ATOM   2335  HB2 LYS A 232      80.287  34.203  14.240  0.00  0.00            
ATOM   2336  CG  LYS A 232      80.244  34.582  16.358  0.00  0.00            
ATOM   2337  HG1 LYS A 232      80.918  34.858  17.201  0.00  0.00            
ATOM   2338  HG2 LYS A 232      79.499  35.390  16.199  0.00  0.00            
ATOM   2339  CD  LYS A 232      79.506  33.293  16.859  0.00  0.00            
ATOM   2340  HD1 LYS A 232      79.124  32.790  15.940  0.00  0.00            
ATOM   2341  HD2 LYS A 232      80.215  32.600  17.368  0.00  0.00            
ATOM   2342  CE  LYS A 232      78.374  33.655  17.825  0.00  0.00            
ATOM   2343  HE1 LYS A 232      78.857  33.989  18.766  0.00  0.00            
ATOM   2344  HE2 LYS A 232      77.753  34.545  17.594  0.00  0.00            
ATOM   2345  NZ  LYS A 232      77.583  32.508  18.101  0.00  0.00            
ATOM   2346  HZ1 LYS A 232      76.651  32.602  17.641  0.00  0.00            
ATOM   2347  HZ2 LYS A 232      78.051  31.677  17.684  0.00  0.00            
ATOM   2348  HZ3 LYS A 232      77.463  32.296  19.110  0.00  0.00            
ATOM   2349  C   LYS A 232      82.795  33.634  13.607  0.00  0.00            
ATOM   2350  O   LYS A 232      83.604  34.399  13.200  0.00  0.00            
ATOM   2351  N   PRO A 233      82.151  32.881  12.695  0.00  0.00            
ATOM   2352  CD  PRO A 233      81.600  31.571  13.002  0.00  0.00            
ATOM   2353  HD1 PRO A 233      80.662  31.723  13.581  0.00  0.00            
ATOM   2354  HD2 PRO A 233      82.347  31.019  13.614  0.00  0.00            
ATOM   2355  CA  PRO A 233      82.568  32.888  11.263  0.00  0.00            
ATOM   2356  HA  PRO A 233      83.595  32.569  11.262  0.00  0.00            
ATOM   2357  CB  PRO A 233      81.572  31.946  10.553  0.00  0.00            
ATOM   2358  HB1 PRO A 233      80.639  32.543  10.407  0.00  0.00            
ATOM   2359  HB2 PRO A 233      81.877  31.396   9.637  0.00  0.00            
ATOM   2360  CG  PRO A 233      81.387  30.841  11.623  0.00  0.00            
ATOM   2361  HG1 PRO A 233      80.402  30.331  11.572  0.00  0.00            
ATOM   2362  HG2 PRO A 233      82.285  30.173  11.598  0.00  0.00            
ATOM   2363  C   PRO A 233      82.420  34.287  10.673  0.00  0.00            
ATOM   2364  O   PRO A 233      81.575  35.055  11.122  0.00  0.00            
ATOM   2365  N   GLN A 234      83.237  34.661   9.697  0.00  0.00            
ATOM   2366  HN  GLN A 234      83.863  34.059   9.220  0.00  0.00            
ATOM   2367  CA  GLN A 234      83.385  35.920   9.104  0.00  0.00            
ATOM   2368  HA  GLN A 234      83.740  36.561   9.883  0.00  0.00            
ATOM   2369  CB  GLN A 234      84.563  36.067   8.082  0.00  0.00            
ATOM   2370  HB1 GLN A 234      84.576  37.082   7.626  0.00  0.00            
ATOM   2371  HB2 GLN A 234      85.514  35.918   8.632  0.00  0.00            
ATOM   2372  CG  GLN A 234      84.446  34.980   6.957  0.00  0.00            
ATOM   2373  HG1 GLN A 234      84.463  33.954   7.398  0.00  0.00            
ATOM   2374  HG2 GLN A 234      83.527  35.062   6.337  0.00  0.00            
ATOM   2375  CD  GLN A 234      85.627  35.029   5.915  0.00  0.00            
ATOM   2376  OE1 GLN A 234      86.790  34.726   6.257  0.00  0.00            
ATOM   2377  NE2 GLN A 234      85.299  35.355   4.636  0.00  0.00            
ATOM   2378 HE21 GLN A 234      84.358  35.580   4.405  0.00  0.00            
ATOM   2379 HE22 GLN A 234      86.088  35.346   4.021  0.00  0.00            
ATOM   2380  C   GLN A 234      82.131  36.604   8.588  0.00  0.00            
ATOM   2381  O   GLN A 234      81.834  37.761   8.874  0.00  0.00            
ATOM   2382  N   THR A 235      81.252  35.846   7.907  0.00  0.00            
ATOM   2383  HN  THR A 235      81.369  34.871   7.759  0.00  0.00            
ATOM   2384  CA  THR A 235      79.944  36.328   7.444  0.00  0.00            
ATOM   2385  HA  THR A 235      80.145  37.233   6.874  0.00  0.00            
ATOM   2386  CB  THR A 235      79.348  35.119   6.576  0.00  0.00            
ATOM   2387  HB  THR A 235      78.427  35.449   6.063  0.00  0.00            
ATOM   2388  OG1 THR A 235      79.225  33.943   7.297  0.00  0.00            
ATOM   2389  HG1 THR A 235      78.308  33.997   7.574  0.00  0.00            
ATOM   2390  CG2 THR A 235      80.349  34.727   5.451  0.00  0.00            
ATOM   2391 HG21 THR A 235      81.236  34.335   5.986  0.00  0.00            
ATOM   2392 HG22 THR A 235      79.915  33.833   4.961  0.00  0.00            
ATOM   2393 HG23 THR A 235      80.489  35.561   4.737  0.00  0.00            
ATOM   2394  C   THR A 235      78.969  36.625   8.552  0.00  0.00            
ATOM   2395  O   THR A 235      78.070  37.550   8.449  0.00  0.00            
ATOM   2396  N   GLU A 236      79.038  35.914   9.690  0.00  0.00            
ATOM   2397  HN  GLU A 236      79.672  35.169   9.929  0.00  0.00            
ATOM   2398  CA  GLU A 236      78.139  35.986  10.801  0.00  0.00            
ATOM   2399  HA  GLU A 236      77.132  36.284  10.533  0.00  0.00            
ATOM   2400  CB  GLU A 236      78.017  34.643  11.569  0.00  0.00            
ATOM   2401  HB1 GLU A 236      78.969  34.310  12.026  0.00  0.00            
ATOM   2402  HB2 GLU A 236      77.255  34.738  12.373  0.00  0.00            
ATOM   2403  CG  GLU A 236      77.590  33.479  10.610  0.00  0.00            
ATOM   2404  HG1 GLU A 236      78.499  33.128  10.077  0.00  0.00            
ATOM   2405  HG2 GLU A 236      77.193  32.674  11.263  0.00  0.00            
ATOM   2406  CD  GLU A 236      76.497  33.924   9.593  0.00  0.00            
ATOM   2407  OE1 GLU A 236      76.778  33.827   8.323  0.00  0.00            
ATOM   2408  OE2 GLU A 236      75.479  34.576   9.967  0.00  0.00            
ATOM   2409  C   GLU A 236      78.570  36.867  12.003  0.00  0.00            
ATOM   2410  O   GLU A 236      77.754  37.131  12.873  0.00  0.00            
ATOM   2411  N   PHE A 237      79.851  37.332  12.051  0.00  0.00            
ATOM   2412  HN  PHE A 237      80.505  37.088  11.349  0.00  0.00            
ATOM   2413  CA  PHE A 237      80.463  38.135  13.115  0.00  0.00            
ATOM   2414  HA  PHE A 237      80.387  37.587  14.043  0.00  0.00            
ATOM   2415  CB  PHE A 237      82.000  38.109  12.875  0.00  0.00            
ATOM   2416  HB1 PHE A 237      82.187  37.087  13.269  0.00  0.00            
ATOM   2417  HB2 PHE A 237      82.288  38.327  11.828  0.00  0.00            
ATOM   2418  CG  PHE A 237      82.741  39.195  13.725  0.00  0.00            
ATOM   2419  CD1 PHE A 237      83.044  40.371  13.132  0.00  0.00            
ATOM   2420  HD1 PHE A 237      82.839  40.510  12.083  0.00  0.00            
ATOM   2421  CE1 PHE A 237      83.697  41.457  13.818  0.00  0.00            
ATOM   2422  HE1 PHE A 237      83.781  42.417  13.347  0.00  0.00            
ATOM   2423  CZ  PHE A 237      83.943  41.345  15.226  0.00  0.00            
ATOM   2424  HZ  PHE A 237      84.399  42.181  15.726  0.00  0.00            
ATOM   2425  CD2 PHE A 237      82.934  39.024  15.081  0.00  0.00            
ATOM   2426  HD2 PHE A 237      82.489  38.198  15.608  0.00  0.00            
ATOM   2427  CE2 PHE A 237      83.542  40.108  15.842  0.00  0.00            
ATOM   2428  HE2 PHE A 237      83.685  40.054  16.914  0.00  0.00            
ATOM   2429  C   PHE A 237      79.856  39.470  13.430  0.00  0.00            
ATOM   2430  O   PHE A 237      79.577  39.784  14.607  0.00  0.00            
ATOM   2431  N   LEU A 238      79.525  40.276  12.437  0.00  0.00            
ATOM   2432  HN  LEU A 238      79.734  40.041  11.496  0.00  0.00            
ATOM   2433  CA  LEU A 238      79.207  41.682  12.695  0.00  0.00            
ATOM   2434  HA  LEU A 238      79.950  42.155  13.324  0.00  0.00            
ATOM   2435  CB  LEU A 238      79.270  42.434  11.368  0.00  0.00            
ATOM   2436  HB1 LEU A 238      80.286  42.402  10.930  0.00  0.00            
ATOM   2437  HB2 LEU A 238      78.489  41.974  10.732  0.00  0.00            
ATOM   2438  CG  LEU A 238      78.979  43.959  11.445  0.00  0.00            
ATOM   2439  HG  LEU A 238      77.986  44.195  11.886  0.00  0.00            
ATOM   2440  CD1 LEU A 238      80.018  44.643  12.350  0.00  0.00            
ATOM   2441 HD11 LEU A 238      79.734  45.697  12.141  0.00  0.00            
ATOM   2442 HD12 LEU A 238      79.917  44.397  13.427  0.00  0.00            
ATOM   2443 HD13 LEU A 238      81.078  44.487  12.043  0.00  0.00            
ATOM   2444  CD2 LEU A 238      79.097  44.541  10.043  0.00  0.00            
ATOM   2445 HD21 LEU A 238      79.056  45.653  10.066  0.00  0.00            
ATOM   2446 HD22 LEU A 238      79.949  44.071   9.493  0.00  0.00            
ATOM   2447 HD23 LEU A 238      78.234  44.204   9.433  0.00  0.00            
ATOM   2448  C   LEU A 238      77.823  41.887  13.295  0.00  0.00            
ATOM   2449  O   LEU A 238      77.608  42.761  14.109  0.00  0.00            
ATOM   2450  N   MET A 239      76.903  41.080  12.816  0.00  0.00            
ATOM   2451  HN  MET A 239      77.035  40.488  12.022  0.00  0.00            
ATOM   2452  CA  MET A 239      75.562  41.086  13.301  0.00  0.00            
ATOM   2453  HA  MET A 239      75.358  42.132  13.459  0.00  0.00            
ATOM   2454  CB  MET A 239      74.514  40.557  12.308  0.00  0.00            
ATOM   2455  HB1 MET A 239      74.866  39.567  11.952  0.00  0.00            
ATOM   2456  HB2 MET A 239      73.509  40.546  12.782  0.00  0.00            
ATOM   2457  CG  MET A 239      74.422  41.482  11.084  0.00  0.00            
ATOM   2458  HG1 MET A 239      75.359  41.659  10.511  0.00  0.00            
ATOM   2459  HG2 MET A 239      73.648  41.009  10.450  0.00  0.00            
ATOM   2460  SD  MET A 239      73.856  43.141  11.574  0.00  0.00            
ATOM   2461  CE  MET A 239      74.586  44.187  10.203  0.00  0.00            
ATOM   2462  HE1 MET A 239      74.069  43.855   9.278  0.00  0.00            
ATOM   2463  HE2 MET A 239      74.535  45.290  10.206  0.00  0.00            
ATOM   2464  HE3 MET A 239      75.650  43.932  10.049  0.00  0.00            
ATOM   2465  C   MET A 239      75.310  40.622  14.713  0.00  0.00            
ATOM   2466  O   MET A 239      74.490  41.168  15.513  0.00  0.00            
ATOM   2467  N   LYS A 240      76.087  39.526  15.008  0.00  0.00            
ATOM   2468  HN  LYS A 240      76.728  39.111  14.371  0.00  0.00            
ATOM   2469  CA  LYS A 240      76.236  38.967  16.336  0.00  0.00            
ATOM   2470  HA  LYS A 240      75.239  38.876  16.738  0.00  0.00            
ATOM   2471  CB  LYS A 240      76.924  37.629  16.277  0.00  0.00            
ATOM   2472  HB1 LYS A 240      77.880  37.641  15.714  0.00  0.00            
ATOM   2473  HB2 LYS A 240      76.989  37.251  17.320  0.00  0.00            
ATOM   2474  CG  LYS A 240      75.959  36.569  15.533  0.00  0.00            
ATOM   2475  HG1 LYS A 240      75.680  37.108  14.605  0.00  0.00            
ATOM   2476  HG2 LYS A 240      76.580  35.723  15.181  0.00  0.00            
ATOM   2477  CD  LYS A 240      74.743  35.989  16.288  0.00  0.00            
ATOM   2478  HD1 LYS A 240      75.189  35.477  17.167  0.00  0.00            
ATOM   2479  HD2 LYS A 240      74.067  36.801  16.645  0.00  0.00            
ATOM   2480  CE  LYS A 240      74.142  34.830  15.536  0.00  0.00            
ATOM   2481  HE1 LYS A 240      73.796  35.284  14.587  0.00  0.00            
ATOM   2482  HE2 LYS A 240      74.882  34.044  15.287  0.00  0.00            
ATOM   2483  NZ  LYS A 240      73.136  34.301  16.398  0.00  0.00            
ATOM   2484  HZ1 LYS A 240      72.387  33.733  15.930  0.00  0.00            
ATOM   2485  HZ2 LYS A 240      73.476  33.703  17.178  0.00  0.00            
ATOM   2486  HZ3 LYS A 240      72.629  35.055  16.897  0.00  0.00            
ATOM   2487  C   LYS A 240      76.943  39.897  17.390  0.00  0.00            
ATOM   2488  O   LYS A 240      76.732  39.915  18.607  0.00  0.00            
ATOM   2489  N   TYR A 241      77.930  40.696  16.945  0.00  0.00            
ATOM   2490  HN  TYR A 241      78.289  40.455  16.047  0.00  0.00            
ATOM   2491  CA  TYR A 241      78.544  41.764  17.637  0.00  0.00            
ATOM   2492  HA  TYR A 241      79.048  41.260  18.442  0.00  0.00            
ATOM   2493  CB  TYR A 241      79.805  42.444  16.869  0.00  0.00            
ATOM   2494  HB1 TYR A 241      80.521  41.592  16.815  0.00  0.00            
ATOM   2495  HB2 TYR A 241      79.590  42.830  15.843  0.00  0.00            
ATOM   2496  CG  TYR A 241      80.518  43.513  17.605  0.00  0.00            
ATOM   2497  CD1 TYR A 241      79.979  44.770  17.460  0.00  0.00            
ATOM   2498  HD1 TYR A 241      79.056  44.953  16.932  0.00  0.00            
ATOM   2499  CE1 TYR A 241      80.604  45.929  17.962  0.00  0.00            
ATOM   2500  HE1 TYR A 241      80.193  46.911  17.792  0.00  0.00            
ATOM   2501  CZ  TYR A 241      81.754  45.699  18.803  0.00  0.00            
ATOM   2502  OH  TYR A 241      82.438  46.798  19.339  0.00  0.00            
ATOM   2503  HH  TYR A 241      81.866  47.510  19.052  0.00  0.00            
ATOM   2504  CD2 TYR A 241      81.704  43.371  18.351  0.00  0.00            
ATOM   2505  HD2 TYR A 241      81.980  42.351  18.546  0.00  0.00            
ATOM   2506  CE2 TYR A 241      82.268  44.440  18.965  0.00  0.00            
ATOM   2507  HE2 TYR A 241      83.132  44.250  19.577  0.00  0.00            
ATOM   2508  C   TYR A 241      77.530  42.865  17.957  0.00  0.00            
ATOM   2509  O   TYR A 241      77.506  43.347  19.144  0.00  0.00            
ATOM   2510  N   CYS A 242      76.674  43.319  17.004  0.00  0.00            
ATOM   2511  HN  CYS A 242      76.915  43.116  16.065  0.00  0.00            
ATOM   2512  CA  CYS A 242      75.635  44.251  17.347  0.00  0.00            
ATOM   2513  HA  CYS A 242      76.268  45.071  17.661  0.00  0.00            
ATOM   2514  CB  CYS A 242      74.880  44.570  16.058  0.00  0.00            
ATOM   2515  HB1 CYS A 242      74.595  43.624  15.533  0.00  0.00            
ATOM   2516  HB2 CYS A 242      73.882  44.988  16.317  0.00  0.00            
ATOM   2517  SG  CYS A 242      75.729  45.801  14.949  0.00  0.00            
ATOM   2518  HG1 CYS A 242      76.626  44.912  14.530  0.00  0.00            
ATOM   2519  C   CYS A 242      74.715  43.772  18.471  0.00  0.00            
ATOM   2520  O   CYS A 242      74.448  44.513  19.453  0.00  0.00            
ATOM   2521  N   LEU A 243      74.307  42.449  18.434  0.00  0.00            
ATOM   2522  HN  LEU A 243      74.652  42.007  17.615  0.00  0.00            
ATOM   2523  CA  LEU A 243      73.550  41.783  19.447  0.00  0.00            
ATOM   2524  HA  LEU A 243      72.583  42.247  19.554  0.00  0.00            
ATOM   2525  CB  LEU A 243      73.258  40.337  19.196  0.00  0.00            
ATOM   2526  HB1 LEU A 243      72.677  40.163  18.255  0.00  0.00            
ATOM   2527  HB2 LEU A 243      74.240  39.856  19.032  0.00  0.00            
ATOM   2528  CG  LEU A 243      72.499  39.617  20.357  0.00  0.00            
ATOM   2529  HG  LEU A 243      71.868  40.399  20.825  0.00  0.00            
ATOM   2530  CD1 LEU A 243      71.494  38.641  19.751  0.00  0.00            
ATOM   2531 HD11 LEU A 243      70.715  39.010  19.051  0.00  0.00            
ATOM   2532 HD12 LEU A 243      72.140  37.903  19.219  0.00  0.00            
ATOM   2533 HD13 LEU A 243      70.995  38.167  20.620  0.00  0.00            
ATOM   2534  CD2 LEU A 243      73.468  38.859  21.265  0.00  0.00            
ATOM   2535 HD21 LEU A 243      74.170  38.316  20.590  0.00  0.00            
ATOM   2536 HD22 LEU A 243      73.905  39.585  21.976  0.00  0.00            
ATOM   2537 HD23 LEU A 243      73.015  38.061  21.890  0.00  0.00            
ATOM   2538  C   LEU A 243      74.241  41.944  20.821  0.00  0.00            
ATOM   2539  O   LEU A 243      73.717  42.443  21.791  0.00  0.00            
ATOM   2540  N   VAL A 244      75.543  41.488  20.945  0.00  0.00            
ATOM   2541  HN  VAL A 244      75.977  41.101  20.144  0.00  0.00            
ATOM   2542  CA  VAL A 244      76.105  41.563  22.289  0.00  0.00            
ATOM   2543  HA  VAL A 244      75.450  41.134  23.040  0.00  0.00            
ATOM   2544  CB  VAL A 244      77.376  40.674  22.402  0.00  0.00            
ATOM   2545  HB  VAL A 244      77.179  39.662  21.978  0.00  0.00            
ATOM   2546  CG1 VAL A 244      78.596  41.329  21.701  0.00  0.00            
ATOM   2547 HG11 VAL A 244      78.814  42.362  22.044  0.00  0.00            
ATOM   2548 HG12 VAL A 244      79.469  40.644  21.786  0.00  0.00            
ATOM   2549 HG13 VAL A 244      78.384  41.532  20.624  0.00  0.00            
ATOM   2550  CG2 VAL A 244      77.678  40.567  23.858  0.00  0.00            
ATOM   2551 HG21 VAL A 244      77.911  41.576  24.257  0.00  0.00            
ATOM   2552 HG22 VAL A 244      76.747  40.249  24.385  0.00  0.00            
ATOM   2553 HG23 VAL A 244      78.471  39.857  24.168  0.00  0.00            
ATOM   2554  C   VAL A 244      76.265  42.909  22.806  0.00  0.00            
ATOM   2555  O   VAL A 244      75.952  43.220  23.927  0.00  0.00            
ATOM   2556  N   THR A 245      76.693  43.860  21.939  0.00  0.00            
ATOM   2557  HN  THR A 245      76.906  43.571  21.004  0.00  0.00            
ATOM   2558  CA  THR A 245      77.019  45.209  22.367  0.00  0.00            
ATOM   2559  HA  THR A 245      77.576  45.201  23.292  0.00  0.00            
ATOM   2560  CB  THR A 245      77.743  46.002  21.347  0.00  0.00            
ATOM   2561  HB  THR A 245      77.826  47.067  21.667  0.00  0.00            
ATOM   2562  OG1 THR A 245      77.134  45.957  20.084  0.00  0.00            
ATOM   2563  HG1 THR A 245      77.459  45.105  19.771  0.00  0.00            
ATOM   2564  CG2 THR A 245      79.134  45.518  21.100  0.00  0.00            
ATOM   2565 HG21 THR A 245      79.648  45.045  21.965  0.00  0.00            
ATOM   2566 HG22 THR A 245      79.243  44.773  20.278  0.00  0.00            
ATOM   2567 HG23 THR A 245      79.791  46.359  20.786  0.00  0.00            
ATOM   2568  C   THR A 245      75.703  45.889  22.787  0.00  0.00            
ATOM   2569  O   THR A 245      75.670  46.516  23.867  0.00  0.00            
ATOM   2570  N   SER A 246      74.627  45.738  21.976  0.00  0.00            
ATOM   2571  HN  SER A 246      74.733  45.154  21.167  0.00  0.00            
ATOM   2572  CA  SER A 246      73.269  46.268  22.303  0.00  0.00            
ATOM   2573  HA  SER A 246      73.444  47.282  22.612  0.00  0.00            
ATOM   2574  CB  SER A 246      72.170  46.254  21.149  0.00  0.00            
ATOM   2575  HB1 SER A 246      71.353  46.903  21.523  0.00  0.00            
ATOM   2576  HB2 SER A 246      72.636  46.749  20.263  0.00  0.00            
ATOM   2577  OG  SER A 246      71.960  44.918  20.695  0.00  0.00            
ATOM   2578  HG1 SER A 246      72.793  44.623  20.329  0.00  0.00            
ATOM   2579  C   SER A 246      72.667  45.691  23.564  0.00  0.00            
ATOM   2580  O   SER A 246      72.086  46.379  24.354  0.00  0.00            
ATOM   2581  N   ARG A 247      72.844  44.402  23.832  0.00  0.00            
ATOM   2582  HN  ARG A 247      73.317  43.820  23.178  0.00  0.00            
ATOM   2583  CA  ARG A 247      72.373  43.787  25.004  0.00  0.00            
ATOM   2584  HA  ARG A 247      71.369  44.171  25.174  0.00  0.00            
ATOM   2585  CB  ARG A 247      72.147  42.361  24.953  0.00  0.00            
ATOM   2586  HB1 ARG A 247      73.075  41.818  24.686  0.00  0.00            
ATOM   2587  HB2 ARG A 247      71.966  41.970  25.982  0.00  0.00            
ATOM   2588  CG  ARG A 247      70.889  42.066  24.068  0.00  0.00            
ATOM   2589  HG1 ARG A 247      69.967  42.628  24.334  0.00  0.00            
ATOM   2590  HG2 ARG A 247      71.279  42.445  23.102  0.00  0.00            
ATOM   2591  CD  ARG A 247      70.593  40.548  24.006  0.00  0.00            
ATOM   2592  HD1 ARG A 247      71.374  39.782  23.802  0.00  0.00            
ATOM   2593  HD2 ARG A 247      70.266  40.299  25.030  0.00  0.00            
ATOM   2594  NE  ARG A 247      69.446  40.442  23.017  0.00  0.00            
ATOM   2595  HE  ARG A 247      69.253  41.327  22.585  0.00  0.00            
ATOM   2596  CZ  ARG A 247      69.014  39.310  22.440  0.00  0.00            
ATOM   2597  NH1 ARG A 247      69.550  38.171  22.816  0.00  0.00            
ATOM   2598 HH11 ARG A 247      70.324  38.150  23.459  0.00  0.00            
ATOM   2599 HH12 ARG A 247      69.454  37.341  22.277  0.00  0.00            
ATOM   2600  NH2 ARG A 247      68.383  39.395  21.293  0.00  0.00            
ATOM   2601 HH21 ARG A 247      68.149  40.309  20.963  0.00  0.00            
ATOM   2602 HH22 ARG A 247      68.113  38.591  20.756  0.00  0.00            
ATOM   2603  C   ARG A 247      73.093  44.292  26.297  0.00  0.00            
ATOM   2604  O   ARG A 247      72.501  44.669  27.310  0.00  0.00            
ATOM   2605  N   LEU A 248      74.398  44.216  26.251  0.00  0.00            
ATOM   2606  HN  LEU A 248      74.930  43.966  25.449  0.00  0.00            
ATOM   2607  CA  LEU A 248      75.252  44.703  27.240  0.00  0.00            
ATOM   2608  HA  LEU A 248      74.967  44.322  28.212  0.00  0.00            
ATOM   2609  CB  LEU A 248      76.659  44.299  26.805  0.00  0.00            
ATOM   2610  HB1 LEU A 248      76.597  43.205  26.673  0.00  0.00            
ATOM   2611  HB2 LEU A 248      76.884  44.838  25.859  0.00  0.00            
ATOM   2612  CG  LEU A 248      77.831  44.571  27.720  0.00  0.00            
ATOM   2613  HG  LEU A 248      77.904  45.648  27.997  0.00  0.00            
ATOM   2614  CD1 LEU A 248      77.742  43.729  28.970  0.00  0.00            
ATOM   2615 HD11 LEU A 248      77.777  42.702  28.531  0.00  0.00            
ATOM   2616 HD12 LEU A 248      78.574  43.777  29.706  0.00  0.00            
ATOM   2617 HD13 LEU A 248      76.783  43.998  29.454  0.00  0.00            
ATOM   2618  CD2 LEU A 248      79.207  44.412  26.941  0.00  0.00            
ATOM   2619 HD21 LEU A 248      79.328  43.381  26.556  0.00  0.00            
ATOM   2620 HD22 LEU A 248      79.230  45.030  26.019  0.00  0.00            
ATOM   2621 HD23 LEU A 248      80.159  44.703  27.446  0.00  0.00            
ATOM   2622  C   LEU A 248      75.211  46.262  27.533  0.00  0.00            
ATOM   2623  O   LEU A 248      75.235  46.685  28.702  0.00  0.00            
ATOM   2624  N   GLN A 249      74.952  47.094  26.486  0.00  0.00            
ATOM   2625  HN  GLN A 249      75.070  46.835  25.534  0.00  0.00            
ATOM   2626  CA  GLN A 249      74.401  48.483  26.763  0.00  0.00            
ATOM   2627  HA  GLN A 249      75.121  49.095  27.293  0.00  0.00            
ATOM   2628  CB  GLN A 249      74.340  49.327  25.399  0.00  0.00            
ATOM   2629  HB1 GLN A 249      73.909  48.628  24.645  0.00  0.00            
ATOM   2630  HB2 GLN A 249      73.630  50.170  25.525  0.00  0.00            
ATOM   2631  CG  GLN A 249      75.726  49.863  24.866  0.00  0.00            
ATOM   2632  HG1 GLN A 249      76.223  50.458  25.660  0.00  0.00            
ATOM   2633  HG2 GLN A 249      76.378  49.056  24.474  0.00  0.00            
ATOM   2634  CD  GLN A 249      75.313  50.617  23.582  0.00  0.00            
ATOM   2635  OE1 GLN A 249      74.539  50.152  22.724  0.00  0.00            
ATOM   2636  NE2 GLN A 249      75.988  51.752  23.341  0.00  0.00            
ATOM   2637 HE21 GLN A 249      76.701  52.066  23.972  0.00  0.00            
ATOM   2638 HE22 GLN A 249      75.922  52.266  22.487  0.00  0.00            
ATOM   2639  C   GLN A 249      73.192  48.738  27.607  0.00  0.00            
ATOM   2640  O   GLN A 249      73.185  49.599  28.484  0.00  0.00            
ATOM   2641  N   LYS A 250      72.144  47.891  27.357  0.00  0.00            
ATOM   2642  HN  LYS A 250      72.250  47.266  26.593  0.00  0.00            
ATOM   2643  CA  LYS A 250      70.989  47.905  28.183  0.00  0.00            
ATOM   2644  HA  LYS A 250      70.578  48.898  28.216  0.00  0.00            
ATOM   2645  CB  LYS A 250      69.891  46.920  27.605  0.00  0.00            
ATOM   2646  HB1 LYS A 250      70.450  45.985  27.385  0.00  0.00            
ATOM   2647  HB2 LYS A 250      69.031  46.820  28.302  0.00  0.00            
ATOM   2648  CG  LYS A 250      69.402  47.334  26.192  0.00  0.00            
ATOM   2649  HG1 LYS A 250      68.750  48.236  26.219  0.00  0.00            
ATOM   2650  HG2 LYS A 250      70.278  47.665  25.585  0.00  0.00            
ATOM   2651  CD  LYS A 250      68.615  46.254  25.374  0.00  0.00            
ATOM   2652  HD1 LYS A 250      69.099  45.269  25.545  0.00  0.00            
ATOM   2653  HD2 LYS A 250      67.615  46.156  25.848  0.00  0.00            
ATOM   2654  CE  LYS A 250      68.509  46.515  23.870  0.00  0.00            
ATOM   2655  HE1 LYS A 250      69.530  46.725  23.479  0.00  0.00            
ATOM   2656  HE2 LYS A 250      67.998  45.704  23.299  0.00  0.00            
ATOM   2657  NZ  LYS A 250      67.650  47.627  23.581  0.00  0.00            
ATOM   2658  HZ1 LYS A 250      67.260  47.600  22.613  0.00  0.00            
ATOM   2659  HZ2 LYS A 250      66.795  47.646  24.166  0.00  0.00            
ATOM   2660  HZ3 LYS A 250      68.019  48.581  23.772  0.00  0.00            
ATOM   2661  C   LYS A 250      71.219  47.443  29.645  0.00  0.00            
ATOM   2662  O   LYS A 250      70.659  48.016  30.592  0.00  0.00            
ATOM   2663  N   ILE A 251      72.150  46.447  29.800  0.00  0.00            
ATOM   2664  HN  ILE A 251      72.559  46.016  28.999  0.00  0.00            
ATOM   2665  CA  ILE A 251      72.714  46.088  31.127  0.00  0.00            
ATOM   2666  HA  ILE A 251      71.897  45.877  31.801  0.00  0.00            
ATOM   2667  CB  ILE A 251      73.492  44.781  31.038  0.00  0.00            
ATOM   2668  HB  ILE A 251      74.344  44.927  30.345  0.00  0.00            
ATOM   2669  CG2 ILE A 251      74.153  44.500  32.442  0.00  0.00            
ATOM   2670 HG21 ILE A 251      74.657  43.510  32.433  0.00  0.00            
ATOM   2671 HG22 ILE A 251      74.888  45.304  32.701  0.00  0.00            
ATOM   2672 HG23 ILE A 251      73.406  44.485  33.259  0.00  0.00            
ATOM   2673  CG1 ILE A 251      72.742  43.581  30.573  0.00  0.00            
ATOM   2674 HG11 ILE A 251      72.050  43.274  31.387  0.00  0.00            
ATOM   2675 HG12 ILE A 251      72.103  43.949  29.742  0.00  0.00            
ATOM   2676  CD  ILE A 251      73.688  42.484  30.101  0.00  0.00            
ATOM   2677  HD1 ILE A 251      73.079  41.578  29.911  0.00  0.00            
ATOM   2678  HD2 ILE A 251      74.103  42.725  29.101  0.00  0.00            
ATOM   2679  HD3 ILE A 251      74.423  42.144  30.862  0.00  0.00            
ATOM   2680  C   ILE A 251      73.497  47.227  31.837  0.00  0.00            
ATOM   2681  O   ILE A 251      73.388  47.485  33.034  0.00  0.00            
ATOM   2682  N   LEU A 252      74.325  47.926  31.084  0.00  0.00            
ATOM   2683  HN  LEU A 252      74.500  47.763  30.110  0.00  0.00            
ATOM   2684  CA  LEU A 252      75.074  49.044  31.588  0.00  0.00            
ATOM   2685  HA  LEU A 252      75.288  48.828  32.626  0.00  0.00            
ATOM   2686  CB  LEU A 252      76.338  49.109  30.770  0.00  0.00            
ATOM   2687  HB1 LEU A 252      76.028  49.039  29.696  0.00  0.00            
ATOM   2688  HB2 LEU A 252      76.865  50.080  30.880  0.00  0.00            
ATOM   2689  CG  LEU A 252      77.320  48.077  31.170  0.00  0.00            
ATOM   2690  HG  LEU A 252      76.886  47.082  30.974  0.00  0.00            
ATOM   2691  CD1 LEU A 252      78.514  48.141  30.088  0.00  0.00            
ATOM   2692 HD11 LEU A 252      79.226  48.979  30.239  0.00  0.00            
ATOM   2693 HD12 LEU A 252      79.058  47.176  30.194  0.00  0.00            
ATOM   2694 HD13 LEU A 252      78.067  48.077  29.075  0.00  0.00            
ATOM   2695  CD2 LEU A 252      77.840  48.109  32.613  0.00  0.00            
ATOM   2696 HD21 LEU A 252      77.082  48.338  33.394  0.00  0.00            
ATOM   2697 HD22 LEU A 252      78.329  47.124  32.815  0.00  0.00            
ATOM   2698 HD23 LEU A 252      78.714  48.783  32.693  0.00  0.00            
ATOM   2699  C   LEU A 252      74.421  50.361  31.653  0.00  0.00            
ATOM   2700  O   LEU A 252      75.102  51.393  31.902  0.00  0.00            
ATOM   2701  N   ALA A 253      73.093  50.419  31.434  0.00  0.00            
ATOM   2702  HN  ALA A 253      72.563  49.585  31.289  0.00  0.00            
ATOM   2703  CA  ALA A 253      72.361  51.680  31.545  0.00  0.00            
ATOM   2704  HA  ALA A 253      73.034  52.519  31.669  0.00  0.00            
ATOM   2705  CB  ALA A 253      71.486  52.008  30.287  0.00  0.00            
ATOM   2706  HB1 ALA A 253      72.095  52.170  29.374  0.00  0.00            
ATOM   2707  HB2 ALA A 253      70.830  51.138  30.066  0.00  0.00            
ATOM   2708  HB3 ALA A 253      70.876  52.899  30.535  0.00  0.00            
ATOM   2709  C   ALA A 253      71.452  51.416  32.820  0.00  0.00            
ATOM   2710  O   ALA A 253      70.584  52.268  33.126  0.00  0.00            
ATOM   2711  N   GLU A 254      71.671  50.344  33.662  0.00  0.00            
ATOM   2712  HN  GLU A 254      72.326  49.657  33.349  0.00  0.00            
ATOM   2713  CA  GLU A 254      70.959  50.021  34.860  0.00  0.00            
ATOM   2714  HA  GLU A 254      70.198  50.748  35.062  0.00  0.00            
ATOM   2715  CB  GLU A 254      70.305  48.605  34.898  0.00  0.00            
ATOM   2716  HB1 GLU A 254      71.200  47.964  34.759  0.00  0.00            
ATOM   2717  HB2 GLU A 254      69.875  48.389  35.904  0.00  0.00            
ATOM   2718  CG  GLU A 254      69.385  48.467  33.712  0.00  0.00            
ATOM   2719  HG1 GLU A 254      68.700  49.336  33.687  0.00  0.00            
ATOM   2720  HG2 GLU A 254      69.970  48.371  32.771  0.00  0.00            
ATOM   2721  CD  GLU A 254      68.538  47.201  33.788  0.00  0.00            
ATOM   2722  OE1 GLU A 254      69.054  46.195  34.341  0.00  0.00            
ATOM   2723  OE2 GLU A 254      67.384  47.260  33.259  0.00  0.00            
ATOM   2724  C   GLU A 254      71.936  50.169  35.983  0.00  0.00            
ATOM   2725  O   GLU A 254      73.169  50.060  35.859  0.00  0.00            
ATOM   2726  N   SER A 255      71.351  50.271  37.238  0.00  0.00            
ATOM   2727  HN  SER A 255      70.361  50.283  37.255  0.00  0.00            
ATOM   2728  CA  SER A 255      72.096  50.250  38.517  0.00  0.00            
ATOM   2729  HA  SER A 255      71.377  49.916  39.258  0.00  0.00            
ATOM   2730  CB  SER A 255      73.253  49.107  38.689  0.00  0.00            
ATOM   2731  HB1 SER A 255      72.856  48.160  38.250  0.00  0.00            
ATOM   2732  HB2 SER A 255      74.182  49.371  38.138  0.00  0.00            
ATOM   2733  OG  SER A 255      73.502  48.769  40.030  0.00  0.00            
ATOM   2734  HG1 SER A 255      74.410  49.075  40.151  0.00  0.00            
ATOM   2735  C   SER A 255      72.757  51.485  39.067  0.00  0.00            
ATOM   2736  O   SER A 255      73.820  51.886  38.551  0.00  0.00            
ATOM   2737  N   PRO A 256      72.272  52.235  40.037  0.00  0.00            
ATOM   2738  CD  PRO A 256      70.956  51.918  40.568  0.00  0.00            
ATOM   2739  HD1 PRO A 256      71.194  51.175  41.359  0.00  0.00            
ATOM   2740  HD2 PRO A 256      70.250  51.655  39.751  0.00  0.00            
ATOM   2741  CA  PRO A 256      72.829  53.412  40.649  0.00  0.00            
ATOM   2742  HA  PRO A 256      72.771  54.093  39.810  0.00  0.00            
ATOM   2743  CB  PRO A 256      71.884  53.639  41.819  0.00  0.00            
ATOM   2744  HB1 PRO A 256      72.090  52.963  42.669  0.00  0.00            
ATOM   2745  HB2 PRO A 256      71.835  54.688  42.193  0.00  0.00            
ATOM   2746  CG  PRO A 256      70.510  53.152  41.353  0.00  0.00            
ATOM   2747  HG1 PRO A 256      69.799  53.031  42.196  0.00  0.00            
ATOM   2748  HG2 PRO A 256      70.128  53.927  40.650  0.00  0.00            
ATOM   2749  C   PRO A 256      74.262  53.289  41.114  0.00  0.00            
ATOM   2750  O   PRO A 256      74.790  52.240  41.338  0.00  0.00            
ATOM   2751  N   PRO A 257      74.967  54.324  41.355  0.00  0.00            
ATOM   2752  CD  PRO A 257      74.797  55.607  40.622  0.00  0.00            
ATOM   2753  HD1 PRO A 257      73.763  56.007  40.512  0.00  0.00            
ATOM   2754  HD2 PRO A 257      75.314  55.573  39.634  0.00  0.00            
ATOM   2755  CA  PRO A 257      76.031  54.341  42.352  0.00  0.00            
ATOM   2756  HA  PRO A 257      76.810  53.656  42.067  0.00  0.00            
ATOM   2757  CB  PRO A 257      76.530  55.817  42.275  0.00  0.00            
ATOM   2758  HB1 PRO A 257      76.668  56.248  43.297  0.00  0.00            
ATOM   2759  HB2 PRO A 257      77.512  55.833  41.756  0.00  0.00            
ATOM   2760  CG  PRO A 257      75.397  56.620  41.592  0.00  0.00            
ATOM   2761  HG1 PRO A 257      74.694  57.009  42.354  0.00  0.00            
ATOM   2762  HG2 PRO A 257      75.790  57.551  41.128  0.00  0.00            
ATOM   2763  C   PRO A 257      75.761  53.854  43.824  0.00  0.00            
ATOM   2764  O   PRO A 257      74.573  53.898  44.175  0.00  0.00            
ATOM   2765  N   PRO A 258      76.669  53.410  44.682  0.00  0.00            
ATOM   2766  CD  PRO A 258      78.110  53.277  44.611  0.00  0.00            
ATOM   2767  HD1 PRO A 258      78.524  54.293  44.477  0.00  0.00            
ATOM   2768  HD2 PRO A 258      78.351  52.553  43.805  0.00  0.00            
ATOM   2769  CA  PRO A 258      76.161  52.865  45.953  0.00  0.00            
ATOM   2770  HA  PRO A 258      75.332  52.173  45.831  0.00  0.00            
ATOM   2771  CB  PRO A 258      77.377  52.072  46.546  0.00  0.00            
ATOM   2772  HB1 PRO A 258      77.313  52.057  47.655  0.00  0.00            
ATOM   2773  HB2 PRO A 258      77.246  51.023  46.227  0.00  0.00            
ATOM   2774  CG  PRO A 258      78.630  52.636  45.919  0.00  0.00            
ATOM   2775  HG1 PRO A 258      78.974  53.455  46.597  0.00  0.00            
ATOM   2776  HG2 PRO A 258      79.523  51.985  45.770  0.00  0.00            
ATOM   2777  C   PRO A 258      75.678  54.026  46.933  0.00  0.00            
ATOM   2778  O   PRO A 258      74.928  53.710  47.821  0.00  0.00            
ATOM   2779  N   ALA A 259      76.128  55.350  46.854  0.00  0.00            
ATOM   2780  HN  ALA A 259      76.714  55.547  46.076  0.00  0.00            
ATOM   2781  CA  ALA A 259      75.928  56.353  47.820  0.00  0.00            
ATOM   2782  HA  ALA A 259      76.631  57.094  47.482  0.00  0.00            
ATOM   2783  CB  ALA A 259      74.525  56.986  47.805  0.00  0.00            
ATOM   2784  HB1 ALA A 259      74.338  57.201  46.731  0.00  0.00            
ATOM   2785  HB2 ALA A 259      73.781  56.213  48.070  0.00  0.00            
ATOM   2786  HB3 ALA A 259      74.426  57.857  48.495  0.00  0.00            
ATOM   2787  C   ALA A 259      76.425  55.965  49.171  0.00  0.00            
ATOM   2788  O   ALA A 259      77.579  55.488  49.367  0.00  0.00            
ATOM   2789  N   ARG A 260      75.665  56.407  50.163  0.00  0.00            
ATOM   2790  HN  ARG A 260      74.769  56.838  50.111  0.00  0.00            
ATOM   2791  CA  ARG A 260      76.125  56.432  51.517  0.00  0.00            
ATOM   2792  HA  ARG A 260      76.831  55.637  51.680  0.00  0.00            
ATOM   2793  CB  ARG A 260      76.696  57.816  51.948  0.00  0.00            
ATOM   2794  HB1 ARG A 260      75.870  58.437  51.541  0.00  0.00            
ATOM   2795  HB2 ARG A 260      76.788  57.887  53.051  0.00  0.00            
ATOM   2796  CG  ARG A 260      78.055  58.313  51.313  0.00  0.00            
ATOM   2797  HG1 ARG A 260      77.994  58.118  50.227  0.00  0.00            
ATOM   2798  HG2 ARG A 260      78.087  59.410  51.501  0.00  0.00            
ATOM   2799  CD  ARG A 260      79.352  57.599  51.717  0.00  0.00            
ATOM   2800  HD1 ARG A 260      79.544  57.887  52.772  0.00  0.00            
ATOM   2801  HD2 ARG A 260      79.162  56.514  51.545  0.00  0.00            
ATOM   2802  NE  ARG A 260      80.473  58.156  50.919  0.00  0.00            
ATOM   2803  HE  ARG A 260      80.409  59.125  50.690  0.00  0.00            
ATOM   2804  CZ  ARG A 260      81.612  57.507  50.765  0.00  0.00            
ATOM   2805  NH1 ARG A 260      81.824  56.352  51.380  0.00  0.00            
ATOM   2806 HH11 ARG A 260      81.278  56.133  52.197  0.00  0.00            
ATOM   2807 HH12 ARG A 260      82.680  55.861  51.250  0.00  0.00            
ATOM   2808  NH2 ARG A 260      82.540  57.904  49.926  0.00  0.00            
ATOM   2809 HH21 ARG A 260      82.383  58.650  49.279  0.00  0.00            
ATOM   2810 HH22 ARG A 260      83.393  57.395  49.838  0.00  0.00            
ATOM   2811  C   ARG A 260      75.049  56.058  52.455  0.00  0.00            
ATOM   2812  O   ARG A 260      73.880  56.126  52.024  0.00  0.00            
ATOM   2813  N   LEU A 261      75.305  55.585  53.688  0.00  0.00            
ATOM   2814  HN  LEU A 261      76.194  55.704  54.120  0.00  0.00            
ATOM   2815  CA  LEU A 261      74.210  55.119  54.571  0.00  0.00            
ATOM   2816  HA  LEU A 261      73.629  54.415  53.989  0.00  0.00            
ATOM   2817  CB  LEU A 261      74.809  54.526  55.876  0.00  0.00            
ATOM   2818  HB1 LEU A 261      75.371  53.589  55.636  0.00  0.00            
ATOM   2819  HB2 LEU A 261      75.552  55.260  56.265  0.00  0.00            
ATOM   2820  CG  LEU A 261      73.912  54.036  57.156  0.00  0.00            
ATOM   2821  HG  LEU A 261      73.413  54.970  57.517  0.00  0.00            
ATOM   2822  CD1 LEU A 261      72.911  52.832  56.838  0.00  0.00            
ATOM   2823 HD11 LEU A 261      72.062  53.208  56.239  0.00  0.00            
ATOM   2824 HD12 LEU A 261      73.465  52.001  56.353  0.00  0.00            
ATOM   2825 HD13 LEU A 261      72.370  52.522  57.755  0.00  0.00            
ATOM   2826  CD2 LEU A 261      74.953  53.708  58.255  0.00  0.00            
ATOM   2827 HD21 LEU A 261      74.407  53.195  59.080  0.00  0.00            
ATOM   2828 HD22 LEU A 261      75.779  53.020  57.998  0.00  0.00            
ATOM   2829 HD23 LEU A 261      75.494  54.603  58.629  0.00  0.00            
ATOM   2830  C   LEU A 261      73.244  56.161  55.056  0.00  0.00            
ATOM   2831  O   LEU A 261      73.566  57.249  55.510  0.00  0.00            
ATOM   2832  N   ASP A 262      71.994  55.741  54.855  0.00  0.00            
ATOM   2833  HN  ASP A 262      71.751  54.909  54.356  0.00  0.00            
ATOM   2834  CA  ASP A 262      70.891  56.502  55.542  0.00  0.00            
ATOM   2835  HA  ASP A 262      71.247  57.439  55.955  0.00  0.00            
ATOM   2836  CB  ASP A 262      69.730  56.777  54.481  0.00  0.00            
ATOM   2837  HB1 ASP A 262      70.329  57.275  53.695  0.00  0.00            
ATOM   2838  HB2 ASP A 262      69.205  55.866  54.111  0.00  0.00            
ATOM   2839  CG  ASP A 262      68.727  57.847  54.867  0.00  0.00            
ATOM   2840  OD1 ASP A 262      67.909  58.350  54.087  0.00  0.00            
ATOM   2841  OD2 ASP A 262      68.801  58.233  56.047  0.00  0.00            
ATOM   2842  C   ASP A 262      70.379  55.626  56.714  0.00  0.00            
ATOM   2843  O   ASP A 262      69.711  54.631  56.453  0.00  0.00            
ATOM   2844  N   ILE A 263      70.674  55.986  57.980  0.00  0.00            
ATOM   2845  HN  ILE A 263      71.091  56.880  58.153  0.00  0.00            
ATOM   2846  CA  ILE A 263      70.303  55.316  59.151  0.00  0.00            
ATOM   2847  HA  ILE A 263      69.638  54.492  58.945  0.00  0.00            
ATOM   2848  CB  ILE A 263      71.506  54.631  59.894  0.00  0.00            
ATOM   2849  HB  ILE A 263      71.779  53.867  59.137  0.00  0.00            
ATOM   2850  CG2 ILE A 263      72.663  55.531  60.225  0.00  0.00            
ATOM   2851 HG21 ILE A 263      72.312  56.116  61.099  0.00  0.00            
ATOM   2852 HG22 ILE A 263      73.576  54.968  60.486  0.00  0.00            
ATOM   2853 HG23 ILE A 263      72.886  56.291  59.449  0.00  0.00            
ATOM   2854  CG1 ILE A 263      71.014  53.822  61.072  0.00  0.00            
ATOM   2855 HG11 ILE A 263      70.741  54.495  61.908  0.00  0.00            
ATOM   2856 HG12 ILE A 263      70.061  53.278  60.958  0.00  0.00            
ATOM   2857  CD  ILE A 263      72.208  52.960  61.607  0.00  0.00            
ATOM   2858  HD1 ILE A 263      72.827  53.643  62.238  0.00  0.00            
ATOM   2859  HD2 ILE A 263      71.794  52.251  62.350  0.00  0.00            
ATOM   2860  HD3 ILE A 263      72.785  52.452  60.799  0.00  0.00            
ATOM   2861  C   ILE A 263      69.613  56.290  60.059  0.00  0.00            
ATOM   2862  O   ILE A 263      70.126  57.295  60.550  0.00  0.00            
ATOM   2863  N   GLN A 264      68.301  56.054  60.359  0.00  0.00            
ATOM   2864  HN  GLN A 264      67.772  55.311  59.951  0.00  0.00            
ATOM   2865  CA  GLN A 264      67.558  56.818  61.362  0.00  0.00            
ATOM   2866  HA  GLN A 264      68.126  57.706  61.568  0.00  0.00            
ATOM   2867  CB  GLN A 264      66.249  57.400  60.787  0.00  0.00            
ATOM   2868  HB1 GLN A 264      65.675  57.938  61.573  0.00  0.00            
ATOM   2869  HB2 GLN A 264      66.642  58.160  60.076  0.00  0.00            
ATOM   2870  CG  GLN A 264      65.368  56.388  60.081  0.00  0.00            
ATOM   2871  HG1 GLN A 264      65.951  55.899  59.271  0.00  0.00            
ATOM   2872  HG2 GLN A 264      65.052  55.603  60.795  0.00  0.00            
ATOM   2873  CD  GLN A 264      64.061  56.899  59.371  0.00  0.00            
ATOM   2874  OE1 GLN A 264      63.244  57.491  60.056  0.00  0.00            
ATOM   2875  NE2 GLN A 264      64.006  56.590  57.983  0.00  0.00            
ATOM   2876 HE21 GLN A 264      64.835  56.291  57.515  0.00  0.00            
ATOM   2877 HE22 GLN A 264      63.321  57.073  57.438  0.00  0.00            
ATOM   2878  C   GLN A 264      67.277  56.203  62.724  0.00  0.00            
ATOM   2879  O   GLN A 264      66.845  55.097  62.854  0.00  0.00            
ATOM   2880  N   LEU A 265      67.539  56.911  63.787  0.00  0.00            
ATOM   2881  HN  LEU A 265      67.910  57.810  63.567  0.00  0.00            
ATOM   2882  CA  LEU A 265      67.359  56.465  65.187  0.00  0.00            
ATOM   2883  HA  LEU A 265      66.556  55.744  65.285  0.00  0.00            
ATOM   2884  CB  LEU A 265      68.730  56.029  65.736  0.00  0.00            
ATOM   2885  HB1 LEU A 265      69.585  56.521  65.232  0.00  0.00            
ATOM   2886  HB2 LEU A 265      68.766  56.275  66.813  0.00  0.00            
ATOM   2887  CG  LEU A 265      68.963  54.450  65.645  0.00  0.00            
ATOM   2888  HG  LEU A 265      68.548  54.165  64.649  0.00  0.00            
ATOM   2889  CD1 LEU A 265      70.448  54.047  65.730  0.00  0.00            
ATOM   2890 HD11 LEU A 265      70.786  53.859  64.691  0.00  0.00            
ATOM   2891 HD12 LEU A 265      70.976  54.920  66.196  0.00  0.00            
ATOM   2892 HD13 LEU A 265      70.559  53.181  66.413  0.00  0.00            
ATOM   2893  CD2 LEU A 265      68.148  53.662  66.582  0.00  0.00            
ATOM   2894 HD21 LEU A 265      68.225  54.019  67.633  0.00  0.00            
ATOM   2895 HD22 LEU A 265      67.044  53.759  66.492  0.00  0.00            
ATOM   2896 HD23 LEU A 265      68.532  52.619  66.611  0.00  0.00            
ATOM   2897  C   LEU A 265      66.929  57.706  66.014  0.00  0.00            
ATOM   2898  O   LEU A 265      67.169  58.802  65.512  0.00  0.00            
ATOM   2899  N   PRO A 266      66.156  57.590  67.153  0.00  0.00            
ATOM   2900  CD  PRO A 266      65.766  56.320  67.824  0.00  0.00            
ATOM   2901  HD1 PRO A 266      66.655  55.829  68.287  0.00  0.00            
ATOM   2902  HD2 PRO A 266      65.220  55.552  67.233  0.00  0.00            
ATOM   2903  CA  PRO A 266      65.798  58.793  67.923  0.00  0.00            
ATOM   2904  HA  PRO A 266      65.021  59.207  67.291  0.00  0.00            
ATOM   2905  CB  PRO A 266      65.352  58.202  69.299  0.00  0.00            
ATOM   2906  HB1 PRO A 266      66.202  57.978  69.984  0.00  0.00            
ATOM   2907  HB2 PRO A 266      64.615  58.862  69.785  0.00  0.00            
ATOM   2908  CG  PRO A 266      64.943  56.748  68.971  0.00  0.00            
ATOM   2909  HG1 PRO A 266      64.901  55.960  69.755  0.00  0.00            
ATOM   2910  HG2 PRO A 266      63.909  56.902  68.591  0.00  0.00            
ATOM   2911  C   PRO A 266      66.923  59.831  68.266  0.00  0.00            
ATOM   2912  O   PRO A 266      68.051  59.452  68.550  0.00  0.00            
ATOM   2913  N   ILE A 267      66.598  61.118  68.230  0.00  0.00            
ATOM   2914  HN  ILE A 267      65.670  61.436  68.032  0.00  0.00            
ATOM   2915  CA  ILE A 267      67.620  62.213  68.593  0.00  0.00            
ATOM   2916  HA  ILE A 267      68.434  62.075  67.903  0.00  0.00            
ATOM   2917  CB  ILE A 267      67.064  63.630  68.176  0.00  0.00            
ATOM   2918  HB  ILE A 267      66.168  63.895  68.780  0.00  0.00            
ATOM   2919  CG2 ILE A 267      68.132  64.710  68.374  0.00  0.00            
ATOM   2920 HG21 ILE A 267      69.123  64.579  67.902  0.00  0.00            
ATOM   2921 HG22 ILE A 267      67.683  65.651  67.990  0.00  0.00            
ATOM   2922 HG23 ILE A 267      68.297  64.893  69.456  0.00  0.00            
ATOM   2923  CG1 ILE A 267      66.625  63.625  66.741  0.00  0.00            
ATOM   2924 HG11 ILE A 267      65.710  63.049  66.473  0.00  0.00            
ATOM   2925 HG12 ILE A 267      66.355  64.672  66.504  0.00  0.00            
ATOM   2926  CD  ILE A 267      67.664  63.134  65.764  0.00  0.00            
ATOM   2927  HD1 ILE A 267      67.870  62.049  65.884  0.00  0.00            
ATOM   2928  HD2 ILE A 267      67.257  63.363  64.757  0.00  0.00            
ATOM   2929  HD3 ILE A 267      68.621  63.696  65.836  0.00  0.00            
ATOM   2930  C   ILE A 267      68.174  62.219  69.983  0.00  0.00            
ATOM   2931  O   ILE A 267      67.396  62.505  70.918  0.00  0.00            
ATOM   2932  N   ILE A 268      69.426  61.850  70.244  0.00  0.00            
ATOM   2933  HN  ILE A 268      70.047  61.533  69.534  0.00  0.00            
ATOM   2934  CA  ILE A 268      70.150  62.255  71.456  0.00  0.00            
ATOM   2935  HA  ILE A 268      69.485  62.151  72.304  0.00  0.00            
ATOM   2936  CB  ILE A 268      71.397  61.422  71.681  0.00  0.00            
ATOM   2937  HB  ILE A 268      72.106  61.363  70.826  0.00  0.00            
ATOM   2938  CG2 ILE A 268      72.281  61.960  72.832  0.00  0.00            
ATOM   2939 HG21 ILE A 268      72.456  63.058  72.756  0.00  0.00            
ATOM   2940 HG22 ILE A 268      71.789  61.763  73.806  0.00  0.00            
ATOM   2941 HG23 ILE A 268      73.249  61.409  72.866  0.00  0.00            
ATOM   2942  CG1 ILE A 268      71.030  59.886  71.865  0.00  0.00            
ATOM   2943 HG11 ILE A 268      70.712  59.558  70.846  0.00  0.00            
ATOM   2944 HG12 ILE A 268      71.969  59.371  72.186  0.00  0.00            
ATOM   2945  CD  ILE A 268      69.999  59.549  72.978  0.00  0.00            
ATOM   2946  HD1 ILE A 268      69.081  60.138  72.794  0.00  0.00            
ATOM   2947  HD2 ILE A 268      69.748  58.460  72.960  0.00  0.00            
ATOM   2948  HD3 ILE A 268      70.354  59.676  74.022  0.00  0.00            
ATOM   2949  C   ILE A 268      70.351  63.778  71.402  0.00  0.00            
ATOM   2950  O   ILE A 268      70.769  64.345  70.379  0.00  0.00            
ATOM   2951  N   SER A 269      70.156  64.422  72.578  0.00  0.00            
ATOM   2952  HN  SER A 269      69.872  63.927  73.399  0.00  0.00            
ATOM   2953  CA  SER A 269      70.303  65.839  72.760  0.00  0.00            
ATOM   2954  HA  SER A 269      71.201  66.145  72.220  0.00  0.00            
ATOM   2955  CB  SER A 269      69.210  66.827  72.247  0.00  0.00            
ATOM   2956  HB1 SER A 269      69.567  67.868  72.417  0.00  0.00            
ATOM   2957  HB2 SER A 269      69.128  66.784  71.132  0.00  0.00            
ATOM   2958  OG  SER A 269      67.995  66.702  73.037  0.00  0.00            
ATOM   2959  HG1 SER A 269      67.327  66.093  72.697  0.00  0.00            
ATOM   2960  C   SER A 269      70.514  66.038  74.264  0.00  0.00            
ATOM   2961  O   SER A 269      70.305  65.126  75.047  0.00  0.00            
ATOM   2962  N   ASP A 270      71.051  67.220  74.638  0.00  0.00            
ATOM   2963  HN  ASP A 270      71.361  67.951  74.041  0.00  0.00            
ATOM   2964  CA  ASP A 270      71.409  67.482  76.035  0.00  0.00            
ATOM   2965  HA  ASP A 270      71.896  66.592  76.420  0.00  0.00            
ATOM   2966  CB  ASP A 270      72.343  68.694  76.089  0.00  0.00            
ATOM   2967  HB1 ASP A 270      71.882  69.604  75.655  0.00  0.00            
ATOM   2968  HB2 ASP A 270      72.652  68.943  77.134  0.00  0.00            
ATOM   2969  CG  ASP A 270      73.604  68.455  75.281  0.00  0.00            
ATOM   2970  OD1 ASP A 270      73.765  68.890  74.143  0.00  0.00            
ATOM   2971  OD2 ASP A 270      74.560  67.819  75.820  0.00  0.00            
ATOM   2972  C   ASP A 270      70.131  67.769  76.846  0.00  0.00            
ATOM   2973  O   ASP A 270      69.964  67.668  78.081  0.00  0.00            
ATOM   2974  N   ASP A 271      69.044  68.070  76.139  0.00  0.00            
ATOM   2975  HN  ASP A 271      69.166  68.284  75.180  0.00  0.00            
ATOM   2976  CA  ASP A 271      67.608  68.075  76.610  0.00  0.00            
ATOM   2977  HA  ASP A 271      67.720  68.584  77.559  0.00  0.00            
ATOM   2978  CB  ASP A 271      66.677  68.883  75.701  0.00  0.00            
ATOM   2979  HB1 ASP A 271      66.963  68.627  74.652  0.00  0.00            
ATOM   2980  HB2 ASP A 271      65.594  68.711  75.845  0.00  0.00            
ATOM   2981  CG  ASP A 271      66.925  70.374  75.922  0.00  0.00            
ATOM   2982  OD1 ASP A 271      68.003  70.829  76.317  0.00  0.00            
ATOM   2983  OD2 ASP A 271      65.964  71.078  75.649  0.00  0.00            
ATOM   2984  C   ASP A 271      67.063  66.725  76.992  0.00  0.00            
ATOM   2985  O   ASP A 271      66.122  66.606  77.812  0.00  0.00            
ATOM   2986  N   PHE A 272      67.567  65.600  76.438  0.00  0.00            
ATOM   2987  HN  PHE A 272      68.389  65.625  75.875  0.00  0.00            
ATOM   2988  CA  PHE A 272      67.054  64.240  76.623  0.00  0.00            
ATOM   2989  HA  PHE A 272      66.056  64.191  76.219  0.00  0.00            
ATOM   2990  CB  PHE A 272      67.948  63.151  75.980  0.00  0.00            
ATOM   2991  HB1 PHE A 272      67.866  63.427  74.904  0.00  0.00            
ATOM   2992  HB2 PHE A 272      69.000  63.295  76.312  0.00  0.00            
ATOM   2993  CG  PHE A 272      67.433  61.729  76.181  0.00  0.00            
ATOM   2994  CD1 PHE A 272      66.337  61.203  75.527  0.00  0.00            
ATOM   2995  HD1 PHE A 272      65.718  61.806  74.888  0.00  0.00            
ATOM   2996  CE1 PHE A 272      65.929  59.886  75.794  0.00  0.00            
ATOM   2997  HE1 PHE A 272      65.118  59.510  75.186  0.00  0.00            
ATOM   2998  CZ  PHE A 272      66.653  59.046  76.614  0.00  0.00            
ATOM   2999  HZ  PHE A 272      66.394  57.998  76.713  0.00  0.00            
ATOM   3000  CD2 PHE A 272      68.137  60.876  77.031  0.00  0.00            
ATOM   3001  HD2 PHE A 272      69.064  61.305  77.386  0.00  0.00            
ATOM   3002  CE2 PHE A 272      67.786  59.530  77.289  0.00  0.00            
ATOM   3003  HE2 PHE A 272      68.443  58.933  77.902  0.00  0.00            
ATOM   3004  C   PHE A 272      67.002  63.798  78.092  0.00  0.00            
ATOM   3005  O   PHE A 272      65.988  63.271  78.526  0.00  0.00            
ATOM   3006  N   LYS A 273      68.139  63.915  78.856  0.00  0.00            
ATOM   3007  HN  LYS A 273      69.029  64.161  78.493  0.00  0.00            
ATOM   3008  CA  LYS A 273      68.211  63.586  80.250  0.00  0.00            
ATOM   3009  HA  LYS A 273      67.878  62.561  80.326  0.00  0.00            
ATOM   3010  CB  LYS A 273      69.671  63.770  80.698  0.00  0.00            
ATOM   3011  HB1 LYS A 273      69.825  63.308  81.692  0.00  0.00            
ATOM   3012  HB2 LYS A 273      70.463  63.306  80.079  0.00  0.00            
ATOM   3013  CG  LYS A 273      70.063  65.289  80.764  0.00  0.00            
ATOM   3014  HG1 LYS A 273      69.995  65.786  79.769  0.00  0.00            
ATOM   3015  HG2 LYS A 273      69.258  65.766  81.360  0.00  0.00            
ATOM   3016  CD  LYS A 273      71.477  65.623  81.383  0.00  0.00            
ATOM   3017  HD1 LYS A 273      71.444  65.429  82.474  0.00  0.00            
ATOM   3018  HD2 LYS A 273      72.197  64.937  80.887  0.00  0.00            
ATOM   3019  CE  LYS A 273      71.976  67.093  81.174  0.00  0.00            
ATOM   3020  HE1 LYS A 273      71.323  67.753  81.784  0.00  0.00            
ATOM   3021  HE2 LYS A 273      72.998  67.062  81.601  0.00  0.00            
ATOM   3022  NZ  LYS A 273      72.204  67.609  79.814  0.00  0.00            
ATOM   3023  HZ1 LYS A 273      72.933  67.057  79.327  0.00  0.00            
ATOM   3024  HZ2 LYS A 273      71.294  67.483  79.309  0.00  0.00            
ATOM   3025  HZ3 LYS A 273      72.423  68.619  79.927  0.00  0.00            
ATOM   3026  C   LYS A 273      67.126  64.308  81.126  0.00  0.00            
ATOM   3027  O   LYS A 273      66.527  63.731  82.011  0.00  0.00            
ATOM   3028  N   PHE A 274      66.735  65.536  80.752  0.00  0.00            
ATOM   3029  HN  PHE A 274      67.104  65.831  79.871  0.00  0.00            
ATOM   3030  CA  PHE A 274      65.737  66.293  81.443  0.00  0.00            
ATOM   3031  HA  PHE A 274      65.773  66.063  82.498  0.00  0.00            
ATOM   3032  CB  PHE A 274      65.831  67.744  81.138  0.00  0.00            
ATOM   3033  HB1 PHE A 274      65.871  67.957  80.045  0.00  0.00            
ATOM   3034  HB2 PHE A 274      64.891  68.280  81.403  0.00  0.00            
ATOM   3035  CG  PHE A 274      66.919  68.374  81.912  0.00  0.00            
ATOM   3036  CD1 PHE A 274      66.754  68.523  83.285  0.00  0.00            
ATOM   3037  HD1 PHE A 274      65.924  68.110  83.846  0.00  0.00            
ATOM   3038  CE1 PHE A 274      67.719  69.149  84.022  0.00  0.00            
ATOM   3039  HE1 PHE A 274      67.647  69.094  85.104  0.00  0.00            
ATOM   3040  CZ  PHE A 274      68.893  69.677  83.409  0.00  0.00            
ATOM   3041  HZ  PHE A 274      69.762  69.948  83.985  0.00  0.00            
ATOM   3042  CD2 PHE A 274      68.076  68.918  81.305  0.00  0.00            
ATOM   3043  HD2 PHE A 274      68.123  68.835  80.233  0.00  0.00            
ATOM   3044  CE2 PHE A 274      69.025  69.580  82.016  0.00  0.00            
ATOM   3045  HE2 PHE A 274      69.943  69.927  81.556  0.00  0.00            
ATOM   3046  C   PHE A 274      64.355  65.803  81.079  0.00  0.00            
ATOM   3047  O   PHE A 274      63.453  65.891  81.873  0.00  0.00            
ATOM   3048  N   GLN A 275      64.202  65.291  79.818  0.00  0.00            
ATOM   3049  HN  GLN A 275      65.100  65.141  79.406  0.00  0.00            
ATOM   3050  CA  GLN A 275      63.042  64.666  79.276  0.00  0.00            
ATOM   3051  HA  GLN A 275      62.170  65.242  79.528  0.00  0.00            
ATOM   3052  CB  GLN A 275      63.133  64.565  77.746  0.00  0.00            
ATOM   3053  HB1 GLN A 275      64.065  64.079  77.382  0.00  0.00            
ATOM   3054  HB2 GLN A 275      62.292  63.918  77.415  0.00  0.00            
ATOM   3055  CG  GLN A 275      62.939  65.928  76.990  0.00  0.00            
ATOM   3056  HG1 GLN A 275      63.869  66.550  77.022  0.00  0.00            
ATOM   3057  HG2 GLN A 275      62.813  65.671  75.921  0.00  0.00            
ATOM   3058  CD  GLN A 275      61.811  66.752  77.514  0.00  0.00            
ATOM   3059  OE1 GLN A 275      60.681  66.473  77.134  0.00  0.00            
ATOM   3060  NE2 GLN A 275      62.008  67.796  78.351  0.00  0.00            
ATOM   3061 HE21 GLN A 275      62.968  68.056  78.515  0.00  0.00            
ATOM   3062 HE22 GLN A 275      61.194  68.263  78.683  0.00  0.00            
ATOM   3063  C   GLN A 275      62.705  63.294  79.945  0.00  0.00            
ATOM   3064  O   GLN A 275      61.627  62.921  80.303  0.00  0.00            
ATOM   3065  N   VAL A 276      63.746  62.511  80.227  0.00  0.00            
ATOM   3066  HN  VAL A 276      64.609  62.674  79.747  0.00  0.00            
ATOM   3067  CA  VAL A 276      63.752  61.329  81.048  0.00  0.00            
ATOM   3068  HA  VAL A 276      63.055  60.620  80.633  0.00  0.00            
ATOM   3069  CB  VAL A 276      65.079  60.675  80.973  0.00  0.00            
ATOM   3070  HB  VAL A 276      65.931  61.305  81.277  0.00  0.00            
ATOM   3071  CG1 VAL A 276      65.029  59.431  81.874  0.00  0.00            
ATOM   3072 HG11 VAL A 276      64.950  59.589  82.963  0.00  0.00            
ATOM   3073 HG12 VAL A 276      64.262  58.679  81.594  0.00  0.00            
ATOM   3074 HG13 VAL A 276      66.059  59.148  81.565  0.00  0.00            
ATOM   3075  CG2 VAL A 276      65.212  60.184  79.519  0.00  0.00            
ATOM   3076 HG21 VAL A 276      64.494  59.343  79.459  0.00  0.00            
ATOM   3077 HG22 VAL A 276      65.025  60.898  78.688  0.00  0.00            
ATOM   3078 HG23 VAL A 276      66.225  59.747  79.385  0.00  0.00            
ATOM   3079  C   VAL A 276      63.359  61.721  82.404  0.00  0.00            
ATOM   3080  O   VAL A 276      62.449  61.190  83.026  0.00  0.00            
ATOM   3081  N   TRP A 277      64.029  62.713  83.010  0.00  0.00            
ATOM   3082  HN  TRP A 277      64.932  63.010  82.725  0.00  0.00            
ATOM   3083  CA  TRP A 277      63.482  63.223  84.250  0.00  0.00            
ATOM   3084  HA  TRP A 277      63.591  62.446  84.984  0.00  0.00            
ATOM   3085  CB  TRP A 277      64.388  64.383  84.721  0.00  0.00            
ATOM   3086  HB1 TRP A 277      65.464  64.091  84.735  0.00  0.00            
ATOM   3087  HB2 TRP A 277      64.340  65.069  83.842  0.00  0.00            
ATOM   3088  CG  TRP A 277      64.013  65.030  86.023  0.00  0.00            
ATOM   3089  CD1 TRP A 277      64.208  64.527  87.311  0.00  0.00            
ATOM   3090  HD1 TRP A 277      64.783  63.668  87.614  0.00  0.00            
ATOM   3091  NE1 TRP A 277      63.661  65.442  88.205  0.00  0.00            
ATOM   3092  HE1 TRP A 277      63.796  65.469  89.166  0.00  0.00            
ATOM   3093  CE2 TRP A 277      62.988  66.411  87.572  0.00  0.00            
ATOM   3094  CD2 TRP A 277      63.265  66.224  86.158  0.00  0.00            
ATOM   3095  CE3 TRP A 277      62.707  67.181  85.218  0.00  0.00            
ATOM   3096  HE3 TRP A 277      62.927  67.052  84.167  0.00  0.00            
ATOM   3097  CZ3 TRP A 277      61.960  68.257  85.732  0.00  0.00            
ATOM   3098  HZ3 TRP A 277      61.450  68.906  85.043  0.00  0.00            
ATOM   3099  CZ2 TRP A 277      62.251  67.461  88.039  0.00  0.00            
ATOM   3100  HZ2 TRP A 277      62.041  67.428  89.098  0.00  0.00            
ATOM   3101  CH2 TRP A 277      61.694  68.430  87.118  0.00  0.00            
ATOM   3102  HH2 TRP A 277      61.168  69.288  87.492  0.00  0.00            
ATOM   3103  C   TRP A 277      61.990  63.594  84.320  0.00  0.00            
ATOM   3104  O   TRP A 277      61.235  63.215  85.183  0.00  0.00            
ATOM   3105  N   ARG A 278      61.485  64.450  83.378  0.00  0.00            
ATOM   3106  HN  ARG A 278      62.017  64.977  82.721  0.00  0.00            
ATOM   3107  CA  ARG A 278      59.998  64.564  83.200  0.00  0.00            
ATOM   3108  HA  ARG A 278      59.618  65.063  84.079  0.00  0.00            
ATOM   3109  CB  ARG A 278      59.733  65.605  82.081  0.00  0.00            
ATOM   3110  HB1 ARG A 278      60.423  65.280  81.270  0.00  0.00            
ATOM   3111  HB2 ARG A 278      58.659  65.575  81.775  0.00  0.00            
ATOM   3112  CG  ARG A 278      60.052  67.089  82.434  0.00  0.00            
ATOM   3113  HG1 ARG A 278      61.077  67.099  82.857  0.00  0.00            
ATOM   3114  HG2 ARG A 278      60.254  67.669  81.511  0.00  0.00            
ATOM   3115  CD  ARG A 278      59.007  67.663  83.351  0.00  0.00            
ATOM   3116  HD1 ARG A 278      57.965  67.598  82.982  0.00  0.00            
ATOM   3117  HD2 ARG A 278      59.190  67.137  84.304  0.00  0.00            
ATOM   3118  NE  ARG A 278      59.401  69.090  83.477  0.00  0.00            
ATOM   3119  HE  ARG A 278      60.247  69.387  83.032  0.00  0.00            
ATOM   3120  CZ  ARG A 278      58.953  69.963  84.400  0.00  0.00            
ATOM   3121  NH1 ARG A 278      57.924  69.683  85.243  0.00  0.00            
ATOM   3122 HH11 ARG A 278      57.390  68.852  85.128  0.00  0.00            
ATOM   3123 HH12 ARG A 278      57.535  70.372  85.858  0.00  0.00            
ATOM   3124  NH2 ARG A 278      59.468  71.166  84.454  0.00  0.00            
ATOM   3125 HH21 ARG A 278      60.066  71.531  83.733  0.00  0.00            
ATOM   3126 HH22 ARG A 278      58.899  71.852  84.881  0.00  0.00            
ATOM   3127  C   ARG A 278      59.181  63.265  83.050  0.00  0.00            
ATOM   3128  O   ARG A 278      58.030  63.099  83.468  0.00  0.00            
ATOM   3129  N   LYS A 279      59.720  62.187  82.385  0.00  0.00            
ATOM   3130  HN  LYS A 279      60.652  62.144  82.038  0.00  0.00            
ATOM   3131  CA  LYS A 279      58.902  60.948  82.168  0.00  0.00            
ATOM   3132  HA  LYS A 279      57.900  61.211  81.864  0.00  0.00            
ATOM   3133  CB  LYS A 279      59.513  60.240  80.988  0.00  0.00            
ATOM   3134  HB1 LYS A 279      59.484  60.975  80.148  0.00  0.00            
ATOM   3135  HB2 LYS A 279      60.590  60.005  81.098  0.00  0.00            
ATOM   3136  CG  LYS A 279      58.864  58.981  80.443  0.00  0.00            
ATOM   3137  HG1 LYS A 279      59.067  58.150  81.155  0.00  0.00            
ATOM   3138  HG2 LYS A 279      57.753  59.048  80.345  0.00  0.00            
ATOM   3139  CD  LYS A 279      59.364  58.699  79.041  0.00  0.00            
ATOM   3140  HD1 LYS A 279      59.042  59.496  78.344  0.00  0.00            
ATOM   3141  HD2 LYS A 279      60.460  58.747  78.840  0.00  0.00            
ATOM   3142  CE  LYS A 279      58.933  57.374  78.412  0.00  0.00            
ATOM   3143  HE1 LYS A 279      59.424  56.438  78.751  0.00  0.00            
ATOM   3144  HE2 LYS A 279      57.832  57.314  78.562  0.00  0.00            
ATOM   3145  NZ  LYS A 279      59.067  57.405  77.057  0.00  0.00            
ATOM   3146  HZ1 LYS A 279      58.400  58.043  76.570  0.00  0.00            
ATOM   3147  HZ2 LYS A 279      60.041  57.540  76.738  0.00  0.00            
ATOM   3148  HZ3 LYS A 279      58.831  56.509  76.585  0.00  0.00            
ATOM   3149  C   LYS A 279      58.776  60.031  83.370  0.00  0.00            
ATOM   3150  O   LYS A 279      57.813  59.251  83.542  0.00  0.00            
ATOM   3151  N   MET A 280      59.755  60.166  84.281  0.00  0.00            
ATOM   3152  HN  MET A 280      60.462  60.863  84.141  0.00  0.00            
ATOM   3153  CA  MET A 280      59.873  59.399  85.463  0.00  0.00            
ATOM   3154  HA  MET A 280      59.979  58.367  85.156  0.00  0.00            
ATOM   3155  CB  MET A 280      61.125  59.891  86.255  0.00  0.00            
ATOM   3156  HB1 MET A 280      61.974  59.752  85.550  0.00  0.00            
ATOM   3157  HB2 MET A 280      61.172  60.956  86.540  0.00  0.00            
ATOM   3158  CG  MET A 280      61.555  59.141  87.511  0.00  0.00            
ATOM   3159  HG1 MET A 280      60.772  59.125  88.292  0.00  0.00            
ATOM   3160  HG2 MET A 280      61.677  58.057  87.324  0.00  0.00            
ATOM   3161  SD  MET A 280      63.110  59.823  88.207  0.00  0.00            
ATOM   3162  CE  MET A 280      64.309  59.144  87.069  0.00  0.00            
ATOM   3163  HE1 MET A 280      65.318  59.602  87.078  0.00  0.00            
ATOM   3164  HE2 MET A 280      64.393  58.032  87.103  0.00  0.00            
ATOM   3165  HE3 MET A 280      63.868  59.449  86.090  0.00  0.00            
ATOM   3166  C   MET A 280      58.737  59.624  86.381  0.00  0.00            
ATOM   3167  O   MET A 280      58.522  58.837  87.303  0.00  0.00            
ATOM   3168  N   PHE A 281      58.161  60.802  86.300  0.00  0.00            
ATOM   3169  HN  PHE A 281      58.361  61.335  85.483  0.00  0.00            
ATOM   3170  CA  PHE A 281      57.149  61.300  87.199  0.00  0.00            
ATOM   3171  HA  PHE A 281      57.590  61.121  88.165  0.00  0.00            
ATOM   3172  CB  PHE A 281      57.035  62.912  87.039  0.00  0.00            
ATOM   3173  HB1 PHE A 281      57.952  63.339  87.505  0.00  0.00            
ATOM   3174  HB2 PHE A 281      56.944  63.159  85.965  0.00  0.00            
ATOM   3175  CG  PHE A 281      55.939  63.505  87.805  0.00  0.00            
ATOM   3176  CD1 PHE A 281      55.631  63.064  89.094  0.00  0.00            
ATOM   3177  HD1 PHE A 281      56.224  62.257  89.506  0.00  0.00            
ATOM   3178  CE1 PHE A 281      54.608  63.697  89.876  0.00  0.00            
ATOM   3179  HE1 PHE A 281      54.310  63.459  90.883  0.00  0.00            
ATOM   3180  CZ  PHE A 281      54.005  64.816  89.299  0.00  0.00            
ATOM   3181  HZ  PHE A 281      53.235  65.252  89.925  0.00  0.00            
ATOM   3182  CD2 PHE A 281      55.326  64.631  87.296  0.00  0.00            
ATOM   3183  HD2 PHE A 281      55.559  65.007  86.307  0.00  0.00            
ATOM   3184  CE2 PHE A 281      54.290  65.286  88.014  0.00  0.00            
ATOM   3185  HE2 PHE A 281      53.786  66.055  87.446  0.00  0.00            
ATOM   3186  C   PHE A 281      55.860  60.447  87.331  0.00  0.00            
ATOM   3187  O   PHE A 281      55.454  60.037  88.390  0.00  0.00            
ATOM   3188  N   ARG A 282      55.307  59.939  86.226  0.00  0.00            
ATOM   3189  HN  ARG A 282      55.645  60.276  85.357  0.00  0.00            
ATOM   3190  CA  ARG A 282      54.152  59.000  86.173  0.00  0.00            
ATOM   3191  HA  ARG A 282      53.419  59.487  86.799  0.00  0.00            
ATOM   3192  CB  ARG A 282      53.680  58.847  84.718  0.00  0.00            
ATOM   3193  HB1 ARG A 282      53.269  59.794  84.308  0.00  0.00            
ATOM   3194  HB2 ARG A 282      54.568  58.729  84.067  0.00  0.00            
ATOM   3195  CG  ARG A 282      52.617  57.742  84.503  0.00  0.00            
ATOM   3196  HG1 ARG A 282      52.271  57.769  83.444  0.00  0.00            
ATOM   3197  HG2 ARG A 282      53.030  56.770  84.854  0.00  0.00            
ATOM   3198  CD  ARG A 282      51.457  58.051  85.470  0.00  0.00            
ATOM   3199  HD1 ARG A 282      51.681  58.308  86.533  0.00  0.00            
ATOM   3200  HD2 ARG A 282      50.931  58.943  85.070  0.00  0.00            
ATOM   3201  NE  ARG A 282      50.439  56.941  85.414  0.00  0.00            
ATOM   3202  HE  ARG A 282      49.565  57.122  84.964  0.00  0.00            
ATOM   3203  CZ  ARG A 282      50.657  55.796  86.070  0.00  0.00            
ATOM   3204  NH1 ARG A 282      51.743  55.495  86.787  0.00  0.00            
ATOM   3205 HH11 ARG A 282      52.303  56.255  87.106  0.00  0.00            
ATOM   3206 HH12 ARG A 282      51.837  54.527  87.021  0.00  0.00            
ATOM   3207  NH2 ARG A 282      49.909  54.785  85.810  0.00  0.00            
ATOM   3208 HH21 ARG A 282      49.304  54.848  85.014  0.00  0.00            
ATOM   3209 HH22 ARG A 282      49.982  53.863  86.188  0.00  0.00            
ATOM   3210  C   ARG A 282      54.560  57.664  86.794  0.00  0.00            
ATOM   3211  O   ARG A 282      53.733  56.958  87.406  0.00  0.00            
ATOM   3212  N   ALA A 283      55.833  57.206  86.712  0.00  0.00            
ATOM   3213  HN  ALA A 283      56.451  57.865  86.288  0.00  0.00            
ATOM   3214  CA  ALA A 283      56.254  55.931  87.369  0.00  0.00            
ATOM   3215  HA  ALA A 283      55.769  55.058  86.961  0.00  0.00            
ATOM   3216  CB  ALA A 283      57.722  55.710  86.986  0.00  0.00            
ATOM   3217  HB1 ALA A 283      58.074  54.738  87.380  0.00  0.00            
ATOM   3218  HB2 ALA A 283      57.856  55.492  85.900  0.00  0.00            
ATOM   3219  HB3 ALA A 283      58.388  56.548  87.272  0.00  0.00            
ATOM   3220  C   ALA A 283      56.155  55.980  88.853  0.00  0.00            
ATOM   3221  O   ALA A 283      55.800  55.046  89.516  0.00  0.00            
ATOM   3222  N   LEU A 284      56.415  57.117  89.446  0.00  0.00            
ATOM   3223  HN  LEU A 284      56.591  57.915  88.883  0.00  0.00            
ATOM   3224  CA  LEU A 284      56.460  57.358  90.880  0.00  0.00            
ATOM   3225  HA  LEU A 284      57.133  56.653  91.334  0.00  0.00            
ATOM   3226  CB  LEU A 284      57.116  58.762  91.230  0.00  0.00            
ATOM   3227  HB1 LEU A 284      56.406  59.537  90.875  0.00  0.00            
ATOM   3228  HB2 LEU A 284      57.268  59.001  92.304  0.00  0.00            
ATOM   3229  CG  LEU A 284      58.471  59.022  90.669  0.00  0.00            
ATOM   3230  HG  LEU A 284      58.637  58.836  89.585  0.00  0.00            
ATOM   3231  CD1 LEU A 284      58.824  60.467  90.879  0.00  0.00            
ATOM   3232 HD11 LEU A 284      59.846  60.634  90.472  0.00  0.00            
ATOM   3233 HD12 LEU A 284      58.079  61.108  90.360  0.00  0.00            
ATOM   3234 HD13 LEU A 284      58.682  60.801  91.921  0.00  0.00            
ATOM   3235  CD2 LEU A 284      59.501  58.106  91.369  0.00  0.00            
ATOM   3236 HD21 LEU A 284      59.175  57.826  92.396  0.00  0.00            
ATOM   3237 HD22 LEU A 284      59.510  57.088  90.915  0.00  0.00            
ATOM   3238 HD23 LEU A 284      60.495  58.587  91.323  0.00  0.00            
ATOM   3239  C   LEU A 284      55.044  57.316  91.399  0.00  0.00            
ATOM   3240  O   LEU A 284      54.879  56.967  92.528  0.00  0.00            
ATOM   3241  N   MET A 285      54.044  57.656  90.569  0.00  0.00            
ATOM   3242  HN  MET A 285      54.355  57.959  89.670  0.00  0.00            
ATOM   3243  CA  MET A 285      52.614  57.358  90.940  0.00  0.00            
ATOM   3244  HA  MET A 285      52.444  57.906  91.865  0.00  0.00            
ATOM   3245  CB  MET A 285      51.684  57.829  89.832  0.00  0.00            
ATOM   3246  HB1 MET A 285      51.963  57.389  88.851  0.00  0.00            
ATOM   3247  HB2 MET A 285      50.658  57.414  89.938  0.00  0.00            
ATOM   3248  CG  MET A 285      51.528  59.318  89.689  0.00  0.00            
ATOM   3249  HG1 MET A 285      52.515  59.835  89.689  0.00  0.00            
ATOM   3250  HG2 MET A 285      51.004  59.589  88.753  0.00  0.00            
ATOM   3251  SD  MET A 285      50.524  60.017  91.026  0.00  0.00            
ATOM   3252  CE  MET A 285      51.009  61.747  90.891  0.00  0.00            
ATOM   3253  HE1 MET A 285      50.633  62.370  91.727  0.00  0.00            
ATOM   3254  HE2 MET A 285      52.108  61.779  90.997  0.00  0.00            
ATOM   3255  HE3 MET A 285      50.697  62.157  89.910  0.00  0.00            
ATOM   3256  C   MET A 285      52.202  55.914  91.361  0.00  0.00            
ATOM   3257  O   MET A 285      52.705  54.956  90.760  0.00  0.00            
ATOM   3258  N   PRO A 286      51.352  55.593  92.326  0.00  0.00            
ATOM   3259  CD  PRO A 286      50.919  56.520  93.378  0.00  0.00            
ATOM   3260  HD1 PRO A 286      50.131  57.227  93.039  0.00  0.00            
ATOM   3261  HD2 PRO A 286      51.666  57.223  93.801  0.00  0.00            
ATOM   3262  CA  PRO A 286      50.614  54.312  92.420  0.00  0.00            
ATOM   3263  HA  PRO A 286      51.385  53.583  92.636  0.00  0.00            
ATOM   3264  CB  PRO A 286      49.650  54.534  93.567  0.00  0.00            
ATOM   3265  HB1 PRO A 286      48.735  55.095  93.255  0.00  0.00            
ATOM   3266  HB2 PRO A 286      49.382  53.585  94.071  0.00  0.00            
ATOM   3267  CG  PRO A 286      50.322  55.605  94.480  0.00  0.00            
ATOM   3268  HG1 PRO A 286      49.610  56.099  95.180  0.00  0.00            
ATOM   3269  HG2 PRO A 286      51.080  55.036  95.055  0.00  0.00            
ATOM   3270  C   PRO A 286      49.854  53.919  91.191  0.00  0.00            
ATOM   3271  O   PRO A 286      49.493  54.788  90.421  0.00  0.00            
ATOM   3272  N   ALA A 287      49.795  52.620  90.796  0.00  0.00            
ATOM   3273  HN  ALA A 287      50.330  52.043  91.410  0.00  0.00            
ATOM   3274  CA  ALA A 287      49.016  51.999  89.740  0.00  0.00            
ATOM   3275  HA  ALA A 287      49.574  52.327  88.874  0.00  0.00            
ATOM   3276  CB  ALA A 287      49.258  50.491  89.664  0.00  0.00            
ATOM   3277  HB1 ALA A 287      48.480  49.934  90.217  0.00  0.00            
ATOM   3278  HB2 ALA A 287      49.132  50.088  88.631  0.00  0.00            
ATOM   3279  HB3 ALA A 287      50.320  50.302  89.940  0.00  0.00            
ATOM   3280  C   ALA A 287      47.583  52.383  89.625  0.00  0.00            
ATOM   3281  O   ALA A 287      46.835  52.679  90.532  0.00  0.00            
ATOM   3282  N   LEU A 288      47.049  52.369  88.411  0.00  0.00            
ATOM   3283  HN  LEU A 288      47.529  51.968  87.628  0.00  0.00            
ATOM   3284  CA  LEU A 288      45.705  52.853  88.156  0.00  0.00            
ATOM   3285  HA  LEU A 288      45.520  53.785  88.664  0.00  0.00            
ATOM   3286  CB  LEU A 288      45.311  52.851  86.657  0.00  0.00            
ATOM   3287  HB1 LEU A 288      45.730  51.910  86.254  0.00  0.00            
ATOM   3288  HB2 LEU A 288      44.217  52.996  86.543  0.00  0.00            
ATOM   3289  CG  LEU A 288      45.945  53.945  85.795  0.00  0.00            
ATOM   3290  HG  LEU A 288      47.014  53.699  85.630  0.00  0.00            
ATOM   3291  CD1 LEU A 288      45.300  53.998  84.365  0.00  0.00            
ATOM   3292 HD11 LEU A 288      45.709  53.205  83.693  0.00  0.00            
ATOM   3293 HD12 LEU A 288      44.193  53.861  84.411  0.00  0.00            
ATOM   3294 HD13 LEU A 288      45.374  55.028  83.957  0.00  0.00            
ATOM   3295  CD2 LEU A 288      45.946  55.348  86.404  0.00  0.00            
ATOM   3296 HD21 LEU A 288      46.546  56.112  85.856  0.00  0.00            
ATOM   3297 HD22 LEU A 288      44.909  55.721  86.561  0.00  0.00            
ATOM   3298 HD23 LEU A 288      46.341  55.357  87.436  0.00  0.00            
ATOM   3299  C   LEU A 288      44.556  52.050  88.913  0.00  0.00            
ATOM   3300  O   LEU A 288      44.528  50.849  88.574  0.00  0.00            
ATOM   3301  N   GLU A 289      43.680  52.661  89.790  0.00  0.00            
ATOM   3302  HN  GLU A 289      43.826  53.617  90.039  0.00  0.00            
ATOM   3303  CA  GLU A 289      42.624  52.010  90.413  0.00  0.00            
ATOM   3304  HA  GLU A 289      42.923  51.082  90.886  0.00  0.00            
ATOM   3305  CB  GLU A 289      41.867  52.902  91.370  0.00  0.00            
ATOM   3306  HB1 GLU A 289      41.337  53.820  91.037  0.00  0.00            
ATOM   3307  HB2 GLU A 289      41.063  52.205  91.689  0.00  0.00            
ATOM   3308  CG  GLU A 289      42.714  53.231  92.709  0.00  0.00            
ATOM   3309  HG1 GLU A 289      43.668  53.735  92.452  0.00  0.00            
ATOM   3310  HG2 GLU A 289      42.099  53.870  93.367  0.00  0.00            
ATOM   3311  CD  GLU A 289      43.079  51.914  93.424  0.00  0.00            
ATOM   3312  OE1 GLU A 289      42.116  51.180  93.856  0.00  0.00            
ATOM   3313  OE2 GLU A 289      44.286  51.564  93.554  0.00  0.00            
ATOM   3314  C   GLU A 289      41.588  51.602  89.389  0.00  0.00            
ATOM   3315  O   GLU A 289      41.340  52.307  88.408  0.00  0.00            
ATOM   3316  N   GLU A 290      41.052  50.377  89.588  0.00  0.00            
ATOM   3317  HN  GLU A 290      41.130  49.815  90.408  0.00  0.00            
ATOM   3318  CA  GLU A 290      40.076  49.870  88.654  0.00  0.00            
ATOM   3319  HA  GLU A 290      40.291  50.350  87.713  0.00  0.00            
ATOM   3320  CB  GLU A 290      40.335  48.323  88.534  0.00  0.00            
ATOM   3321  HB1 GLU A 290      40.499  48.029  89.593  0.00  0.00            
ATOM   3322  HB2 GLU A 290      39.425  47.933  88.034  0.00  0.00            
ATOM   3323  CG  GLU A 290      41.648  47.997  87.813  0.00  0.00            
ATOM   3324  HG1 GLU A 290      41.927  48.740  87.048  0.00  0.00            
ATOM   3325  HG2 GLU A 290      42.406  47.853  88.619  0.00  0.00            
ATOM   3326  CD  GLU A 290      41.663  46.657  87.099  0.00  0.00            
ATOM   3327  OE1 GLU A 290      40.613  45.992  86.891  0.00  0.00            
ATOM   3328  OE2 GLU A 290      42.780  46.297  86.699  0.00  0.00            
ATOM   3329  C   GLU A 290      38.641  50.289  88.971  0.00  0.00            
ATOM   3330  O   GLU A 290      37.900  49.558  89.659  0.00  0.00            
ATOM   3331  N   LEU A 291      38.269  51.495  88.511  0.00  0.00            
ATOM   3332  HN  LEU A 291      38.885  52.053  87.975  0.00  0.00            
ATOM   3333  CA  LEU A 291      37.014  52.113  88.956  0.00  0.00            
ATOM   3334  HA  LEU A 291      36.759  51.733  89.942  0.00  0.00            
ATOM   3335  CB  LEU A 291      37.240  53.645  89.016  0.00  0.00            
ATOM   3336  HB1 LEU A 291      37.480  53.836  87.955  0.00  0.00            
ATOM   3337  HB2 LEU A 291      36.342  54.276  89.156  0.00  0.00            
ATOM   3338  CG  LEU A 291      38.358  54.102  89.904  0.00  0.00            
ATOM   3339  HG  LEU A 291      39.282  53.598  89.552  0.00  0.00            
ATOM   3340  CD1 LEU A 291      38.529  55.616  89.888  0.00  0.00            
ATOM   3341 HD11 LEU A 291      37.705  56.199  90.358  0.00  0.00            
ATOM   3342 HD12 LEU A 291      39.505  55.867  90.360  0.00  0.00            
ATOM   3343 HD13 LEU A 291      38.579  56.030  88.858  0.00  0.00            
ATOM   3344  CD2 LEU A 291      38.208  53.595  91.325  0.00  0.00            
ATOM   3345 HD21 LEU A 291      39.074  53.910  91.938  0.00  0.00            
ATOM   3346 HD22 LEU A 291      37.241  53.937  91.749  0.00  0.00            
ATOM   3347 HD23 LEU A 291      38.288  52.485  91.389  0.00  0.00            
ATOM   3348  C   LEU A 291      35.735  51.841  88.167  0.00  0.00            
ATOM   3349  O   LEU A 291      35.835  51.877  86.898  0.00  0.00            
ATOM   3350  N   THR A 292      34.507  51.515  88.671  0.00  0.00            
ATOM   3351  HN  THR A 292      34.268  51.540  89.640  0.00  0.00            
ATOM   3352  CA  THR A 292      33.374  51.276  87.840  0.00  0.00            
ATOM   3353  HA  THR A 292      33.598  51.495  86.804  0.00  0.00            
ATOM   3354  CB  THR A 292      32.988  49.777  87.783  0.00  0.00            
ATOM   3355  HB  THR A 292      32.026  49.551  87.270  0.00  0.00            
ATOM   3356  OG1 THR A 292      32.820  49.247  89.082  0.00  0.00            
ATOM   3357  HG1 THR A 292      31.963  49.517  89.418  0.00  0.00            
ATOM   3358  CG2 THR A 292      34.201  49.005  87.175  0.00  0.00            
ATOM   3359 HG21 THR A 292      33.950  47.928  87.177  0.00  0.00            
ATOM   3360 HG22 THR A 292      34.629  49.415  86.231  0.00  0.00            
ATOM   3361 HG23 THR A 292      35.069  49.165  87.854  0.00  0.00            
ATOM   3362  C   THR A 292      32.197  52.070  88.289  0.00  0.00            
ATOM   3363  O   THR A 292      31.919  52.173  89.497  0.00  0.00            
ATOM   3364  N   PHE A 293      31.463  52.759  87.371  0.00  0.00            
ATOM   3365  HN  PHE A 293      31.646  52.532  86.415  0.00  0.00            
ATOM   3366  CA  PHE A 293      30.387  53.676  87.588  0.00  0.00            
ATOM   3367  HA  PHE A 293      30.840  54.355  88.306  0.00  0.00            
ATOM   3368  CB  PHE A 293      29.857  54.320  86.288  0.00  0.00            
ATOM   3369  HB1 PHE A 293      29.642  53.579  85.499  0.00  0.00            
ATOM   3370  HB2 PHE A 293      28.880  54.829  86.409  0.00  0.00            
ATOM   3371  CG  PHE A 293      30.851  55.268  85.707  0.00  0.00            
ATOM   3372  CD1 PHE A 293      31.516  56.258  86.455  0.00  0.00            
ATOM   3373  HD1 PHE A 293      31.164  56.386  87.467  0.00  0.00            
ATOM   3374  CE1 PHE A 293      32.432  57.138  85.890  0.00  0.00            
ATOM   3375  HE1 PHE A 293      32.926  57.902  86.473  0.00  0.00            
ATOM   3376  CZ  PHE A 293      32.772  56.974  84.524  0.00  0.00            
ATOM   3377  HZ  PHE A 293      33.484  57.654  84.091  0.00  0.00            
ATOM   3378  CD2 PHE A 293      31.244  55.159  84.323  0.00  0.00            
ATOM   3379  HD2 PHE A 293      30.750  54.336  83.816  0.00  0.00            
ATOM   3380  CE2 PHE A 293      32.233  55.949  83.727  0.00  0.00            
ATOM   3381  HE2 PHE A 293      32.557  55.736  82.719  0.00  0.00            
ATOM   3382  C   PHE A 293      29.207  53.010  88.347  0.00  0.00            
ATOM   3383  O   PHE A 293      28.999  51.772  88.178  0.00  0.00            
ATOM   3384  N   ASP A 294      28.398  53.812  89.072  0.00  0.00            
ATOM   3385  HN  ASP A 294      28.636  54.788  89.079  0.00  0.00            
ATOM   3386  CA  ASP A 294      27.345  53.181  89.897  0.00  0.00            
ATOM   3387  HA  ASP A 294      27.502  52.109  89.947  0.00  0.00            
ATOM   3388  CB  ASP A 294      27.441  53.664  91.426  0.00  0.00            
ATOM   3389  HB1 ASP A 294      28.342  53.120  91.785  0.00  0.00            
ATOM   3390  HB2 ASP A 294      27.611  54.769  91.450  0.00  0.00            
ATOM   3391  CG  ASP A 294      26.274  53.365  92.231  0.00  0.00            
ATOM   3392  OD1 ASP A 294      26.219  54.052  93.301  0.00  0.00            
ATOM   3393  OD2 ASP A 294      25.427  52.451  91.987  0.00  0.00            
ATOM   3394  C   ASP A 294      26.034  53.483  89.188  0.00  0.00            
ATOM   3395  O   ASP A 294      25.692  54.641  89.011  0.00  0.00            
ATOM   3396  N   PRO A 295      25.227  52.548  88.800  0.00  0.00            
ATOM   3397  CD  PRO A 295      25.561  51.138  88.747  0.00  0.00            
ATOM   3398  HD1 PRO A 295      25.339  50.662  89.728  0.00  0.00            
ATOM   3399  HD2 PRO A 295      26.499  50.801  88.258  0.00  0.00            
ATOM   3400  CA  PRO A 295      23.895  52.818  88.152  0.00  0.00            
ATOM   3401  HA  PRO A 295      24.049  53.394  87.252  0.00  0.00            
ATOM   3402  CB  PRO A 295      23.360  51.398  87.872  0.00  0.00            
ATOM   3403  HB1 PRO A 295      22.880  50.918  88.745  0.00  0.00            
ATOM   3404  HB2 PRO A 295      22.600  51.332  87.057  0.00  0.00            
ATOM   3405  CG  PRO A 295      24.570  50.572  87.604  0.00  0.00            
ATOM   3406  HG1 PRO A 295      24.406  49.481  87.691  0.00  0.00            
ATOM   3407  HG2 PRO A 295      25.011  50.838  86.626  0.00  0.00            
ATOM   3408  C   PRO A 295      22.979  53.694  89.016  0.00  0.00            
ATOM   3409  O   PRO A 295      22.196  54.442  88.481  0.00  0.00            
ATOM   3410  N   SER A 296      23.014  53.436  90.327  0.00  0.00            
ATOM   3411  HN  SER A 296      23.663  52.800  90.740  0.00  0.00            
ATOM   3412  CA  SER A 296      22.125  54.076  91.270  0.00  0.00            
ATOM   3413  HA  SER A 296      21.124  53.996  90.879  0.00  0.00            
ATOM   3414  CB  SER A 296      22.101  53.396  92.625  0.00  0.00            
ATOM   3415  HB1 SER A 296      23.124  53.377  93.071  0.00  0.00            
ATOM   3416  HB2 SER A 296      21.396  53.930  93.301  0.00  0.00            
ATOM   3417  OG  SER A 296      21.509  52.045  92.493  0.00  0.00            
ATOM   3418  HG1 SER A 296      20.579  52.164  92.305  0.00  0.00            
ATOM   3419  C   SER A 296      22.482  55.473  91.607  0.00  0.00            
ATOM   3420  O   SER A 296      21.599  56.329  91.889  0.00  0.00            
ATOM   3421  N   SER A 297      23.726  55.867  91.494  0.00  0.00            
ATOM   3422  HN  SER A 297      24.408  55.132  91.424  0.00  0.00            
ATOM   3423  CA  SER A 297      24.259  57.227  91.617  0.00  0.00            
ATOM   3424  HA  SER A 297      23.856  57.661  92.509  0.00  0.00            
ATOM   3425  CB  SER A 297      25.824  57.214  91.602  0.00  0.00            
ATOM   3426  HB1 SER A 297      26.109  58.252  91.874  0.00  0.00            
ATOM   3427  HB2 SER A 297      26.308  56.556  92.359  0.00  0.00            
ATOM   3428  OG  SER A 297      26.424  57.002  90.361  0.00  0.00            
ATOM   3429  HG1 SER A 297      26.229  56.130  90.004  0.00  0.00            
ATOM   3430  C   SER A 297      23.802  58.044  90.452  0.00  0.00            
ATOM   3431  O   SER A 297      23.427  59.245  90.661  0.00  0.00            
ATOM   3432  N   ALA A 298      23.749  57.438  89.236  0.00  0.00            
ATOM   3433  HN  ALA A 298      24.123  56.509  89.171  0.00  0.00            
ATOM   3434  CA  ALA A 298      23.692  58.043  87.958  0.00  0.00            
ATOM   3435  HA  ALA A 298      24.614  58.585  87.834  0.00  0.00            
ATOM   3436  CB  ALA A 298      23.787  56.961  86.852  0.00  0.00            
ATOM   3437  HB1 ALA A 298      23.976  57.480  85.893  0.00  0.00            
ATOM   3438  HB2 ALA A 298      24.628  56.259  87.026  0.00  0.00            
ATOM   3439  HB3 ALA A 298      22.795  56.464  86.799  0.00  0.00            
ATOM   3440  C   ALA A 298      22.474  58.957  87.657  0.00  0.00            
ATOM   3441  O   ALA A 298      21.328  58.593  87.751  0.00  0.00            
ATOM   3442  N   HIS A 299      22.723  60.203  87.252  0.00  0.00            
ATOM   3443  HN  HIS A 299      23.616  60.632  87.380  0.00  0.00            
ATOM   3444  CA  HIS A 299      21.699  61.094  86.718  0.00  0.00            
ATOM   3445  HA  HIS A 299      21.035  61.336  87.531  0.00  0.00            
ATOM   3446  CB  HIS A 299      22.313  62.518  86.379  0.00  0.00            
ATOM   3447  HB1 HIS A 299      22.881  62.832  87.283  0.00  0.00            
ATOM   3448  HB2 HIS A 299      23.064  62.416  85.564  0.00  0.00            
ATOM   3449  ND1 HIS A 299      20.867  63.579  84.629  0.00  0.00            
ATOM   3450  CG  HIS A 299      21.318  63.595  85.952  0.00  0.00            
ATOM   3451  CE1 HIS A 299      20.265  64.721  84.507  0.00  0.00            
ATOM   3452  HE1 HIS A 299      19.721  65.098  83.638  0.00  0.00            
ATOM   3453  NE2 HIS A 299      20.188  65.411  85.705  0.00  0.00            
ATOM   3454  HE2 HIS A 299      19.625  66.201  85.929  0.00  0.00            
ATOM   3455  CD2 HIS A 299      20.919  64.649  86.630  0.00  0.00            
ATOM   3456  HD2 HIS A 299      21.148  64.934  87.650  0.00  0.00            
ATOM   3457  C   HIS A 299      20.796  60.491  85.612  0.00  0.00            
ATOM   3458  O   HIS A 299      21.253  59.785  84.704  0.00  0.00            
ATOM   3459  N   PRO A 300      19.464  60.669  85.634  0.00  0.00            
ATOM   3460  CD  PRO A 300      18.757  61.473  86.627  0.00  0.00            
ATOM   3461  HD1 PRO A 300      18.828  62.543  86.367  0.00  0.00            
ATOM   3462  HD2 PRO A 300      19.121  61.291  87.664  0.00  0.00            
ATOM   3463  CA  PRO A 300      18.493  60.190  84.657  0.00  0.00            
ATOM   3464  HA  PRO A 300      18.435  59.119  84.788  0.00  0.00            
ATOM   3465  CB  PRO A 300      17.076  60.909  84.997  0.00  0.00            
ATOM   3466  HB1 PRO A 300      16.938  61.888  84.492  0.00  0.00            
ATOM   3467  HB2 PRO A 300      16.256  60.216  84.704  0.00  0.00            
ATOM   3468  CG  PRO A 300      17.262  61.108  86.528  0.00  0.00            
ATOM   3469  HG1 PRO A 300      16.610  61.915  86.920  0.00  0.00            
ATOM   3470  HG2 PRO A 300      17.150  60.164  87.125  0.00  0.00            
ATOM   3471  C   PRO A 300      18.911  60.394  83.164  0.00  0.00            
ATOM   3472  O   PRO A 300      18.445  59.658  82.297  0.00  0.00            
ATOM   3473  N   SER A 301      19.720  61.446  82.789  0.00  0.00            
ATOM   3474  HN  SER A 301      20.014  61.970  83.581  0.00  0.00            
ATOM   3475  CA  SER A 301      20.258  61.710  81.388  0.00  0.00            
ATOM   3476  HA  SER A 301      19.460  61.443  80.720  0.00  0.00            
ATOM   3477  CB  SER A 301      20.779  63.163  81.205  0.00  0.00            
ATOM   3478  HB1 SER A 301      20.886  63.471  80.143  0.00  0.00            
ATOM   3479  HB2 SER A 301      19.936  63.827  81.513  0.00  0.00            
ATOM   3480  OG  SER A 301      22.004  63.440  81.944  0.00  0.00            
ATOM   3481  HG1 SER A 301      21.755  63.602  82.857  0.00  0.00            
ATOM   3482  C   SER A 301      21.371  60.822  80.950  0.00  0.00            
ATOM   3483  O   SER A 301      21.610  60.732  79.745  0.00  0.00            
ATOM   3484  N   LEU A 302      22.025  60.034  81.897  0.00  0.00            
ATOM   3485  HN  LEU A 302      21.745  60.030  82.862  0.00  0.00            
ATOM   3486  CA  LEU A 302      23.234  59.272  81.632  0.00  0.00            
ATOM   3487  HA  LEU A 302      23.769  59.715  80.802  0.00  0.00            
ATOM   3488  CB  LEU A 302      24.213  59.307  82.838  0.00  0.00            
ATOM   3489  HB1 LEU A 302      23.682  58.778  83.667  0.00  0.00            
ATOM   3490  HB2 LEU A 302      25.100  58.684  82.593  0.00  0.00            
ATOM   3491  CG  LEU A 302      24.604  60.738  83.227  0.00  0.00            
ATOM   3492  HG  LEU A 302      23.645  61.229  83.515  0.00  0.00            
ATOM   3493  CD1 LEU A 302      25.495  60.861  84.543  0.00  0.00            
ATOM   3494 HD11 LEU A 302      26.490  60.473  84.239  0.00  0.00            
ATOM   3495 HD12 LEU A 302      25.827  61.856  84.896  0.00  0.00            
ATOM   3496 HD13 LEU A 302      25.152  60.283  85.425  0.00  0.00            
ATOM   3497  CD2 LEU A 302      25.291  61.448  82.026  0.00  0.00            
ATOM   3498 HD21 LEU A 302      25.770  62.366  82.429  0.00  0.00            
ATOM   3499 HD22 LEU A 302      26.031  60.846  81.453  0.00  0.00            
ATOM   3500 HD23 LEU A 302      24.425  61.755  81.402  0.00  0.00            
ATOM   3501  C   LEU A 302      23.101  57.783  81.185  0.00  0.00            
ATOM   3502  O   LEU A 302      22.464  56.976  81.865  0.00  0.00            
ATOM   3503  N   VAL A 303      23.712  57.437  80.060  0.00  0.00            
ATOM   3504  HN  VAL A 303      24.078  58.149  79.472  0.00  0.00            
ATOM   3505  CA  VAL A 303      23.827  56.041  79.527  0.00  0.00            
ATOM   3506  HA  VAL A 303      23.084  55.451  80.058  0.00  0.00            
ATOM   3507  CB  VAL A 303      23.457  56.053  78.040  0.00  0.00            
ATOM   3508  HB  VAL A 303      24.140  56.759  77.510  0.00  0.00            
ATOM   3509  CG1 VAL A 303      23.519  54.599  77.455  0.00  0.00            
ATOM   3510 HG11 VAL A 303      24.585  54.422  77.192  0.00  0.00            
ATOM   3511 HG12 VAL A 303      23.215  53.844  78.219  0.00  0.00            
ATOM   3512 HG13 VAL A 303      22.854  54.436  76.593  0.00  0.00            
ATOM   3513  CG2 VAL A 303      22.034  56.533  77.805  0.00  0.00            
ATOM   3514 HG21 VAL A 303      21.302  55.829  78.247  0.00  0.00            
ATOM   3515 HG22 VAL A 303      21.906  57.585  78.146  0.00  0.00            
ATOM   3516 HG23 VAL A 303      21.700  56.566  76.747  0.00  0.00            
ATOM   3517  C   VAL A 303      25.228  55.499  79.837  0.00  0.00            
ATOM   3518  O   VAL A 303      26.195  56.193  79.664  0.00  0.00            
ATOM   3519  N   VAL A 304      25.367  54.252  80.451  0.00  0.00            
ATOM   3520  HN  VAL A 304      24.654  53.579  80.608  0.00  0.00            
ATOM   3521  CA  VAL A 304      26.659  53.655  80.852  0.00  0.00            
ATOM   3522  HA  VAL A 304      27.440  54.396  80.799  0.00  0.00            
ATOM   3523  CB  VAL A 304      26.585  53.060  82.283  0.00  0.00            
ATOM   3524  HB  VAL A 304      25.946  52.159  82.393  0.00  0.00            
ATOM   3525  CG1 VAL A 304      27.934  52.465  82.672  0.00  0.00            
ATOM   3526 HG11 VAL A 304      28.122  51.471  82.211  0.00  0.00            
ATOM   3527 HG12 VAL A 304      28.759  53.054  82.214  0.00  0.00            
ATOM   3528 HG13 VAL A 304      27.969  52.322  83.768  0.00  0.00            
ATOM   3529  CG2 VAL A 304      26.218  54.143  83.308  0.00  0.00            
ATOM   3530 HG21 VAL A 304      26.818  55.065  83.160  0.00  0.00            
ATOM   3531 HG22 VAL A 304      25.162  54.468  83.243  0.00  0.00            
ATOM   3532 HG23 VAL A 304      26.539  53.773  84.306  0.00  0.00            
ATOM   3533  C   VAL A 304      26.957  52.556  79.890  0.00  0.00            
ATOM   3534  O   VAL A 304      26.117  51.748  79.494  0.00  0.00            
ATOM   3535  N   SER A 305      28.223  52.509  79.337  0.00  0.00            
ATOM   3536  HN  SER A 305      28.931  53.036  79.783  0.00  0.00            
ATOM   3537  CA  SER A 305      28.661  51.403  78.528  0.00  0.00            
ATOM   3538  HA  SER A 305      27.828  50.778  78.247  0.00  0.00            
ATOM   3539  CB  SER A 305      29.106  51.854  77.085  0.00  0.00            
ATOM   3540  HB1 SER A 305      29.915  52.620  77.095  0.00  0.00            
ATOM   3541  HB2 SER A 305      29.445  51.081  76.359  0.00  0.00            
ATOM   3542  OG  SER A 305      27.938  52.415  76.401  0.00  0.00            
ATOM   3543  HG1 SER A 305      27.861  53.276  76.830  0.00  0.00            
ATOM   3544  C   SER A 305      29.837  50.647  79.172  0.00  0.00            
ATOM   3545  O   SER A 305      30.275  51.024  80.264  0.00  0.00            
ATOM   3546  N   SER A 306      30.270  49.583  78.531  0.00  0.00            
ATOM   3547  HN  SER A 306      29.771  49.191  77.756  0.00  0.00            
ATOM   3548  CA  SER A 306      31.508  48.899  78.719  0.00  0.00            
ATOM   3549  HA  SER A 306      31.374  47.899  78.324  0.00  0.00            
ATOM   3550  CB  SER A 306      32.618  49.602  77.825  0.00  0.00            
ATOM   3551  HB1 SER A 306      32.714  50.654  78.169  0.00  0.00            
ATOM   3552  HB2 SER A 306      33.562  49.044  77.978  0.00  0.00            
ATOM   3553  OG  SER A 306      32.302  49.663  76.422  0.00  0.00            
ATOM   3554  HG1 SER A 306      32.043  48.767  76.201  0.00  0.00            
ATOM   3555  C   SER A 306      31.896  48.646  80.152  0.00  0.00            
ATOM   3556  O   SER A 306      32.802  49.271  80.678  0.00  0.00            
ATOM   3557  N   SER A 307      31.136  47.744  80.875  0.00  0.00            
ATOM   3558  HN  SER A 307      30.365  47.271  80.465  0.00  0.00            
ATOM   3559  CA  SER A 307      31.567  47.248  82.166  0.00  0.00            
ATOM   3560  HA  SER A 307      30.800  46.582  82.518  0.00  0.00            
ATOM   3561  CB  SER A 307      32.947  46.535  82.104  0.00  0.00            
ATOM   3562  HB1 SER A 307      33.757  47.162  81.681  0.00  0.00            
ATOM   3563  HB2 SER A 307      33.319  46.190  83.097  0.00  0.00            
ATOM   3564  OG  SER A 307      32.813  45.380  81.369  0.00  0.00            
ATOM   3565  HG1 SER A 307      31.904  45.131  81.536  0.00  0.00            
ATOM   3566  C   SER A 307      31.656  48.261  83.315  0.00  0.00            
ATOM   3567  O   SER A 307      32.378  48.067  84.354  0.00  0.00            
ATOM   3568  N   GLY A 308      31.010  49.428  83.184  0.00  0.00            
ATOM   3569  HN  GLY A 308      30.308  49.401  82.475  0.00  0.00            
ATOM   3570  CA  GLY A 308      31.069  50.535  84.136  0.00  0.00            
ATOM   3571  HA1 GLY A 308      30.187  51.086  83.861  0.00  0.00            
ATOM   3572  HA2 GLY A 308      31.012  50.153  85.142  0.00  0.00            
ATOM   3573  C   GLY A 308      32.303  51.405  83.984  0.00  0.00            
ATOM   3574  O   GLY A 308      32.733  52.155  84.895  0.00  0.00            
ATOM   3575  N   ARG A 309      32.864  51.363  82.730  0.00  0.00            
ATOM   3576  HN  ARG A 309      32.641  50.584  82.157  0.00  0.00            
ATOM   3577  CA  ARG A 309      34.115  52.045  82.325  0.00  0.00            
ATOM   3578  HA  ARG A 309      34.555  52.402  83.246  0.00  0.00            
ATOM   3579  CB  ARG A 309      35.092  51.107  81.668  0.00  0.00            
ATOM   3580  HB1 ARG A 309      34.680  50.863  80.668  0.00  0.00            
ATOM   3581  HB2 ARG A 309      36.115  51.496  81.473  0.00  0.00            
ATOM   3582  CG  ARG A 309      35.241  49.820  82.389  0.00  0.00            
ATOM   3583  HG1 ARG A 309      34.284  49.420  82.798  0.00  0.00            
ATOM   3584  HG2 ARG A 309      35.357  48.944  81.713  0.00  0.00            
ATOM   3585  CD  ARG A 309      36.108  49.824  83.693  0.00  0.00            
ATOM   3586  HD1 ARG A 309      35.629  50.456  84.473  0.00  0.00            
ATOM   3587  HD2 ARG A 309      36.221  48.832  84.196  0.00  0.00            
ATOM   3588  NE  ARG A 309      37.505  50.259  83.335  0.00  0.00            
ATOM   3589  HE  ARG A 309      37.816  49.992  82.422  0.00  0.00            
ATOM   3590  CZ  ARG A 309      38.312  50.940  84.104  0.00  0.00            
ATOM   3591  NH1 ARG A 309      37.918  51.551  85.204  0.00  0.00            
ATOM   3592 HH11 ARG A 309      36.943  51.784  85.292  0.00  0.00            
ATOM   3593 HH12 ARG A 309      38.565  52.012  85.810  0.00  0.00            
ATOM   3594  NH2 ARG A 309      39.588  51.005  83.755  0.00  0.00            
ATOM   3595 HH21 ARG A 309      39.848  50.599  82.880  0.00  0.00            
ATOM   3596 HH22 ARG A 309      40.149  51.689  84.235  0.00  0.00            
ATOM   3597  C   ARG A 309      33.795  53.295  81.410  0.00  0.00            
ATOM   3598  O   ARG A 309      34.636  54.142  81.152  0.00  0.00            
ATOM   3599  N   ARG A 310      32.524  53.393  80.890  0.00  0.00            
ATOM   3600  HN  ARG A 310      31.795  52.762  81.152  0.00  0.00            
ATOM   3601  CA  ARG A 310      32.095  54.412  79.932  0.00  0.00            
ATOM   3602  HA  ARG A 310      32.855  55.175  79.975  0.00  0.00            
ATOM   3603  CB  ARG A 310      31.993  53.852  78.481  0.00  0.00            
ATOM   3604  HB1 ARG A 310      33.036  53.558  78.256  0.00  0.00            
ATOM   3605  HB2 ARG A 310      31.425  52.888  78.435  0.00  0.00            
ATOM   3606  CG  ARG A 310      31.465  54.827  77.462  0.00  0.00            
ATOM   3607  HG1 ARG A 310      30.382  55.005  77.642  0.00  0.00            
ATOM   3608  HG2 ARG A 310      31.774  55.891  77.592  0.00  0.00            
ATOM   3609  CD  ARG A 310      31.783  54.475  76.000  0.00  0.00            
ATOM   3610  HD1 ARG A 310      32.786  54.922  75.786  0.00  0.00            
ATOM   3611  HD2 ARG A 310      31.815  53.371  75.863  0.00  0.00            
ATOM   3612  NE  ARG A 310      30.703  55.149  75.206  0.00  0.00            
ATOM   3613  HE  ARG A 310      29.761  55.234  75.507  0.00  0.00            
ATOM   3614  CZ  ARG A 310      30.916  55.648  74.018  0.00  0.00            
ATOM   3615  NH1 ARG A 310      32.002  55.537  73.345  0.00  0.00            
ATOM   3616 HH11 ARG A 310      32.746  54.949  73.665  0.00  0.00            
ATOM   3617 HH12 ARG A 310      32.139  56.016  72.483  0.00  0.00            
ATOM   3618  NH2 ARG A 310      29.884  56.390  73.610  0.00  0.00            
ATOM   3619 HH21 ARG A 310      29.194  56.581  74.303  0.00  0.00            
ATOM   3620 HH22 ARG A 310      30.046  57.124  72.950  0.00  0.00            
ATOM   3621  C   ARG A 310      30.785  55.099  80.332  0.00  0.00            
ATOM   3622  O   ARG A 310      29.910  54.362  80.868  0.00  0.00            
ATOM   3623  N   VAL A 311      30.524  56.402  80.202  0.00  0.00            
ATOM   3624  HN  VAL A 311      31.175  57.125  80.010  0.00  0.00            
ATOM   3625  CA  VAL A 311      29.201  57.028  80.566  0.00  0.00            
ATOM   3626  HA  VAL A 311      28.452  56.294  80.338  0.00  0.00            
ATOM   3627  CB  VAL A 311      29.070  57.372  82.045  0.00  0.00            
ATOM   3628  HB  VAL A 311      29.220  56.423  82.600  0.00  0.00            
ATOM   3629  CG1 VAL A 311      30.229  58.372  82.488  0.00  0.00            
ATOM   3630 HG11 VAL A 311      30.480  58.431  83.575  0.00  0.00            
ATOM   3631 HG12 VAL A 311      31.207  58.222  81.986  0.00  0.00            
ATOM   3632 HG13 VAL A 311      29.940  59.402  82.200  0.00  0.00            
ATOM   3633  CG2 VAL A 311      27.690  57.964  82.424  0.00  0.00            
ATOM   3634 HG21 VAL A 311      26.885  57.284  82.071  0.00  0.00            
ATOM   3635 HG22 VAL A 311      27.575  58.082  83.523  0.00  0.00            
ATOM   3636 HG23 VAL A 311      27.540  58.913  81.869  0.00  0.00            
ATOM   3637  C   VAL A 311      29.054  58.252  79.658  0.00  0.00            
ATOM   3638  O   VAL A 311      30.014  59.033  79.506  0.00  0.00            
ATOM   3639  N   GLU A 312      27.902  58.509  79.109  0.00  0.00            
ATOM   3640  HN  GLU A 312      27.181  57.827  79.236  0.00  0.00            
ATOM   3641  CA  GLU A 312      27.645  59.662  78.152  0.00  0.00            
ATOM   3642  HA  GLU A 312      28.367  60.444  78.320  0.00  0.00            
ATOM   3643  CB  GLU A 312      27.883  59.097  76.751  0.00  0.00            
ATOM   3644  HB1 GLU A 312      28.085  59.931  76.046  0.00  0.00            
ATOM   3645  HB2 GLU A 312      28.835  58.535  76.673  0.00  0.00            
ATOM   3646  CG  GLU A 312      26.690  58.280  76.173  0.00  0.00            
ATOM   3647  HG1 GLU A 312      26.153  57.575  76.836  0.00  0.00            
ATOM   3648  HG2 GLU A 312      25.930  58.939  75.711  0.00  0.00            
ATOM   3649  CD  GLU A 312      27.152  57.300  75.100  0.00  0.00            
ATOM   3650  OE1 GLU A 312      26.946  57.566  73.865  0.00  0.00            
ATOM   3651  OE2 GLU A 312      27.851  56.348  75.441  0.00  0.00            
ATOM   3652  C   GLU A 312      26.258  60.206  78.362  0.00  0.00            
ATOM   3653  O   GLU A 312      25.359  59.597  78.963  0.00  0.00            
ATOM   3654  N   CYS A 313      26.098  61.486  78.047  0.00  0.00            
ATOM   3655  HN  CYS A 313      26.900  61.950  77.670  0.00  0.00            
ATOM   3656  CA  CYS A 313      24.829  62.175  78.340  0.00  0.00            
ATOM   3657  HA  CYS A 313      24.339  61.609  79.109  0.00  0.00            
ATOM   3658  CB  CYS A 313      24.989  63.695  78.748  0.00  0.00            
ATOM   3659  HB1 CYS A 313      25.519  63.729  79.725  0.00  0.00            
ATOM   3660  HB2 CYS A 313      25.590  64.258  78.007  0.00  0.00            
ATOM   3661  SG  CYS A 313      23.327  64.576  79.026  0.00  0.00            
ATOM   3662  HG1 CYS A 313      23.149  64.110  80.256  0.00  0.00            
ATOM   3663  C   CYS A 313      23.852  62.001  77.109  0.00  0.00            
ATOM   3664  O   CYS A 313      24.210  62.169  75.945  0.00  0.00            
ATOM   3665  N   SER A 314      22.546  61.636  77.382  0.00  0.00            
ATOM   3666  HN  SER A 314      22.095  61.653  78.269  0.00  0.00            
ATOM   3667  CA  SER A 314      21.646  61.246  76.346  0.00  0.00            
ATOM   3668  HA  SER A 314      21.992  61.512  75.364  0.00  0.00            
ATOM   3669  CB  SER A 314      21.324  59.746  76.289  0.00  0.00            
ATOM   3670  HB1 SER A 314      22.222  59.198  75.937  0.00  0.00            
ATOM   3671  HB2 SER A 314      21.167  59.411  77.336  0.00  0.00            
ATOM   3672  OG  SER A 314      20.292  59.320  75.328  0.00  0.00            
ATOM   3673  HG1 SER A 314      20.077  58.423  75.571  0.00  0.00            
ATOM   3674  C   SER A 314      20.465  62.087  76.485  0.00  0.00            
ATOM   3675  O   SER A 314      19.981  62.474  77.563  0.00  0.00            
ATOM   3676  N   GLU A 315      19.965  62.528  75.301  0.00  0.00            
ATOM   3677  HN  GLU A 315      20.419  62.331  74.432  0.00  0.00            
ATOM   3678  CA  GLU A 315      18.792  63.357  75.066  0.00  0.00            
ATOM   3679  HA  GLU A 315      18.645  64.050  75.889  0.00  0.00            
ATOM   3680  CB  GLU A 315      18.990  64.292  73.853  0.00  0.00            
ATOM   3681  HB1 GLU A 315      19.768  65.073  73.948  0.00  0.00            
ATOM   3682  HB2 GLU A 315      19.331  63.589  73.060  0.00  0.00            
ATOM   3683  CG  GLU A 315      17.635  64.928  73.398  0.00  0.00            
ATOM   3684  HG1 GLU A 315      16.796  64.244  73.162  0.00  0.00            
ATOM   3685  HG2 GLU A 315      17.340  65.403  74.353  0.00  0.00            
ATOM   3686  CD  GLU A 315      17.796  65.979  72.360  0.00  0.00            
ATOM   3687  OE1 GLU A 315      18.386  67.032  72.624  0.00  0.00            
ATOM   3688  OE2 GLU A 315      17.263  65.881  71.165  0.00  0.00            
ATOM   3689  C   GLU A 315      17.510  62.397  75.028  0.00  0.00            
ATOM   3690  O   GLU A 315      16.380  62.752  75.254  0.00  0.00            
ATOM   3691  N   GLN A 316      17.717  61.046  74.900  0.00  0.00            
ATOM   3692  HN  GLN A 316      18.676  60.794  74.741  0.00  0.00            
ATOM   3693  CA  GLN A 316      16.593  60.174  74.906  0.00  0.00            
ATOM   3694  HA  GLN A 316      15.657  60.678  74.790  0.00  0.00            
ATOM   3695  CB  GLN A 316      16.693  59.183  73.752  0.00  0.00            
ATOM   3696  HB1 GLN A 316      17.683  58.683  73.693  0.00  0.00            
ATOM   3697  HB2 GLN A 316      16.075  58.278  73.916  0.00  0.00            
ATOM   3698  CG  GLN A 316      16.385  59.844  72.370  0.00  0.00            
ATOM   3699  HG1 GLN A 316      17.138  60.603  72.088  0.00  0.00            
ATOM   3700  HG2 GLN A 316      16.354  59.074  71.571  0.00  0.00            
ATOM   3701  CD  GLN A 316      15.037  60.574  72.344  0.00  0.00            
ATOM   3702  OE1 GLN A 316      14.958  61.710  71.790  0.00  0.00            
ATOM   3703  NE2 GLN A 316      13.921  59.996  72.778  0.00  0.00            
ATOM   3704 HE21 GLN A 316      13.916  59.069  73.166  0.00  0.00            
ATOM   3705 HE22 GLN A 316      13.020  60.431  72.765  0.00  0.00            
ATOM   3706  C   GLN A 316      16.459  59.478  76.257  0.00  0.00            
ATOM   3707  O   GLN A 316      15.559  58.745  76.515  0.00  0.00            
ATOM   3708  N   LYS A 317      17.350  59.915  77.125  0.00  0.00            
ATOM   3709  HN  LYS A 317      17.883  60.717  76.898  0.00  0.00            
ATOM   3710  CA  LYS A 317      17.417  59.502  78.517  0.00  0.00            
ATOM   3711  HA  LYS A 317      18.338  59.964  78.848  0.00  0.00            
ATOM   3712  CB  LYS A 317      16.282  59.950  79.474  0.00  0.00            
ATOM   3713  HB1 LYS A 317      15.314  60.064  78.956  0.00  0.00            
ATOM   3714  HB2 LYS A 317      16.161  59.189  80.275  0.00  0.00            
ATOM   3715  CG  LYS A 317      16.464  61.318  80.144  0.00  0.00            
ATOM   3716  HG1 LYS A 317      15.765  61.342  81.005  0.00  0.00            
ATOM   3717  HG2 LYS A 317      17.479  61.237  80.584  0.00  0.00            
ATOM   3718  CD  LYS A 317      16.430  62.533  79.183  0.00  0.00            
ATOM   3719  HD1 LYS A 317      17.349  62.459  78.553  0.00  0.00            
ATOM   3720  HD2 LYS A 317      15.636  62.449  78.406  0.00  0.00            
ATOM   3721  CE  LYS A 317      16.620  63.978  79.765  0.00  0.00            
ATOM   3722  HE1 LYS A 317      17.566  64.085  80.329  0.00  0.00            
ATOM   3723  HE2 LYS A 317      16.593  64.668  78.889  0.00  0.00            
ATOM   3724  NZ  LYS A 317      15.465  64.194  80.601  0.00  0.00            
ATOM   3725  HZ1 LYS A 317      14.684  63.760  80.074  0.00  0.00            
ATOM   3726  HZ2 LYS A 317      15.609  63.688  81.506  0.00  0.00            
ATOM   3727  HZ3 LYS A 317      15.321  65.216  80.679  0.00  0.00            
ATOM   3728  C   LYS A 317      17.793  57.999  78.775  0.00  0.00            
ATOM   3729  O   LYS A 317      17.719  57.123  77.908  0.00  0.00            
ATOM   3730  N   ALA A 318      18.265  57.690  80.053  0.00  0.00            
ATOM   3731  HN  ALA A 318      18.357  58.392  80.747  0.00  0.00            
ATOM   3732  CA  ALA A 318      18.530  56.393  80.528  0.00  0.00            
ATOM   3733  HA  ALA A 318      19.296  56.000  79.887  0.00  0.00            
ATOM   3734  CB  ALA A 318      19.089  56.506  81.959  0.00  0.00            
ATOM   3735  HB1 ALA A 318      19.874  57.286  81.893  0.00  0.00            
ATOM   3736  HB2 ALA A 318      18.296  56.848  82.662  0.00  0.00            
ATOM   3737  HB3 ALA A 318      19.454  55.518  82.315  0.00  0.00            
ATOM   3738  C   ALA A 318      17.290  55.548  80.524  0.00  0.00            
ATOM   3739  O   ALA A 318      16.193  56.087  80.655  0.00  0.00            
ATOM   3740  N   PRO A 319      17.325  54.218  80.319  0.00  0.00            
ATOM   3741  CD  PRO A 319      18.464  53.485  79.777  0.00  0.00            
ATOM   3742  HD1 PRO A 319      19.241  53.586  80.561  0.00  0.00            
ATOM   3743  HD2 PRO A 319      18.801  53.891  78.800  0.00  0.00            
ATOM   3744  CA  PRO A 319      16.178  53.292  80.358  0.00  0.00            
ATOM   3745  HA  PRO A 319      15.694  53.337  79.389  0.00  0.00            
ATOM   3746  CB  PRO A 319      16.809  51.920  80.497  0.00  0.00            
ATOM   3747  HB1 PRO A 319      17.251  51.689  81.489  0.00  0.00            
ATOM   3748  HB2 PRO A 319      16.064  51.131  80.266  0.00  0.00            
ATOM   3749  CG  PRO A 319      18.050  52.022  79.642  0.00  0.00            
ATOM   3750  HG1 PRO A 319      18.836  51.340  80.039  0.00  0.00            
ATOM   3751  HG2 PRO A 319      17.882  51.830  78.560  0.00  0.00            
ATOM   3752  C   PRO A 319      15.226  53.592  81.458  0.00  0.00            
ATOM   3753  O   PRO A 319      15.673  53.631  82.606  0.00  0.00            
ATOM   3754  N   PRO A 320      13.988  53.735  81.192  0.00  0.00            
ATOM   3755  CD  PRO A 320      13.424  53.872  79.877  0.00  0.00            
ATOM   3756  HD1 PRO A 320      13.034  52.933  79.418  0.00  0.00            
ATOM   3757  HD2 PRO A 320      13.981  54.437  79.089  0.00  0.00            
ATOM   3758  CA  PRO A 320      13.026  54.109  82.243  0.00  0.00            
ATOM   3759  HA  PRO A 320      13.296  55.103  82.578  0.00  0.00            
ATOM   3760  CB  PRO A 320      11.682  54.152  81.434  0.00  0.00            
ATOM   3761  HB1 PRO A 320      11.305  53.109  81.484  0.00  0.00            
ATOM   3762  HB2 PRO A 320      11.060  54.844  82.045  0.00  0.00            
ATOM   3763  CG  PRO A 320      12.138  54.634  80.039  0.00  0.00            
ATOM   3764  HG1 PRO A 320      11.351  54.308  79.328  0.00  0.00            
ATOM   3765  HG2 PRO A 320      12.162  55.737  80.104  0.00  0.00            
ATOM   3766  C   PRO A 320      12.895  53.132  83.481  0.00  0.00            
ATOM   3767  O   PRO A 320      12.333  52.042  83.296  0.00  0.00            
ATOM   3768  N   ALA A 321      13.388  53.487  84.705  0.00  0.00            
ATOM   3769  HN  ALA A 321      13.849  54.361  84.775  0.00  0.00            
ATOM   3770  CA  ALA A 321      13.337  52.531  85.841  0.00  0.00            
ATOM   3771  HA  ALA A 321      12.405  51.990  85.729  0.00  0.00            
ATOM   3772  CB  ALA A 321      14.553  51.603  85.888  0.00  0.00            
ATOM   3773  HB1 ALA A 321      14.763  51.143  86.869  0.00  0.00            
ATOM   3774  HB2 ALA A 321      14.533  50.730  85.202  0.00  0.00            
ATOM   3775  HB3 ALA A 321      15.461  52.172  85.587  0.00  0.00            
ATOM   3776  C   ALA A 321      13.188  53.262  87.156  0.00  0.00            
ATOM   3777  O   ALA A 321      13.526  54.431  87.250  0.00  0.00            
ATOM   3778  N   GLY A 322      12.671  52.563  88.259  0.00  0.00            
ATOM   3779  HN  GLY A 322      12.479  51.597  88.126  0.00  0.00            
ATOM   3780  CA  GLY A 322      12.500  53.055  89.687  0.00  0.00            
ATOM   3781  HA1 GLY A 322      11.632  53.681  89.528  0.00  0.00            
ATOM   3782  HA2 GLY A 322      12.365  52.171  90.285  0.00  0.00            
ATOM   3783  C   GLY A 322      13.637  53.870  90.278  0.00  0.00            
ATOM   3784  O   GLY A 322      14.796  53.469  90.163  0.00  0.00            
ATOM   3785  N   GLU A 323      13.363  55.028  90.913  0.00  0.00            
ATOM   3786  HN  GLU A 323      12.432  55.215  91.216  0.00  0.00            
ATOM   3787  CA  GLU A 323      14.309  55.925  91.468  0.00  0.00            
ATOM   3788  HA  GLU A 323      14.992  56.142  90.662  0.00  0.00            
ATOM   3789  CB  GLU A 323      13.708  57.288  91.922  0.00  0.00            
ATOM   3790  HB1 GLU A 323      12.870  57.171  92.645  0.00  0.00            
ATOM   3791  HB2 GLU A 323      14.504  57.903  92.392  0.00  0.00            
ATOM   3792  CG  GLU A 323      13.089  58.127  90.752  0.00  0.00            
ATOM   3793  HG1 GLU A 323      13.718  58.292  89.852  0.00  0.00            
ATOM   3794  HG2 GLU A 323      12.287  57.483  90.325  0.00  0.00            
ATOM   3795  CD  GLU A 323      12.529  59.466  91.225  0.00  0.00            
ATOM   3796  OE1 GLU A 323      11.374  59.526  91.721  0.00  0.00            
ATOM   3797  OE2 GLU A 323      13.159  60.512  91.018  0.00  0.00            
ATOM   3798  C   GLU A 323      15.000  55.477  92.701  0.00  0.00            
ATOM   3799  O   GLU A 323      14.386  54.918  93.643  0.00  0.00            
ATOM   3800  N   ASP A 324      16.385  55.797  92.860  0.00  0.00            
ATOM   3801  HN  ASP A 324      16.786  56.288  92.096  0.00  0.00            
ATOM   3802  CA  ASP A 324      17.182  55.437  94.018  0.00  0.00            
ATOM   3803  HA  ASP A 324      16.679  54.719  94.647  0.00  0.00            
ATOM   3804  CB  ASP A 324      18.539  54.849  93.594  0.00  0.00            
ATOM   3805  HB1 ASP A 324      19.016  55.472  92.819  0.00  0.00            
ATOM   3806  HB2 ASP A 324      19.258  54.623  94.413  0.00  0.00            
ATOM   3807  CG  ASP A 324      18.446  53.486  92.968  0.00  0.00            
ATOM   3808  OD1 ASP A 324      19.024  53.246  91.867  0.00  0.00            
ATOM   3809  OD2 ASP A 324      17.732  52.614  93.551  0.00  0.00            
ATOM   3810  C   ASP A 324      17.448  56.647  94.827  0.00  0.00            
ATOM   3811  O   ASP A 324      17.617  57.713  94.307  0.00  0.00            
ATOM   3812  N   PRO A 325      17.647  56.566  96.134  0.00  0.00            
ATOM   3813  CD  PRO A 325      17.655  55.352  96.949  0.00  0.00            
ATOM   3814  HD1 PRO A 325      18.543  54.720  96.746  0.00  0.00            
ATOM   3815  HD2 PRO A 325      16.731  54.737  96.897  0.00  0.00            
ATOM   3816  CA  PRO A 325      17.830  57.743  96.996  0.00  0.00            
ATOM   3817  HA  PRO A 325      17.096  58.395  96.549  0.00  0.00            
ATOM   3818  CB  PRO A 325      17.589  57.330  98.435  0.00  0.00            
ATOM   3819  HB1 PRO A 325      18.330  57.745  99.151  0.00  0.00            
ATOM   3820  HB2 PRO A 325      16.540  57.656  98.635  0.00  0.00            
ATOM   3821  CG  PRO A 325      17.614  55.770  98.414  0.00  0.00            
ATOM   3822  HG1 PRO A 325      18.399  55.323  99.061  0.00  0.00            
ATOM   3823  HG2 PRO A 325      16.628  55.497  98.847  0.00  0.00            
ATOM   3824  C   PRO A 325      19.275  58.185  96.857  0.00  0.00            
ATOM   3825  O   PRO A 325      19.620  59.320  97.148  0.00  0.00            
ATOM   3826  N   ARG A 326      20.133  57.354  96.284  0.00  0.00            
ATOM   3827  HN  ARG A 326      19.747  56.457  96.055  0.00  0.00            
ATOM   3828  CA  ARG A 326      21.515  57.663  96.018  0.00  0.00            
ATOM   3829  HA  ARG A 326      21.975  58.218  96.831  0.00  0.00            
ATOM   3830  CB  ARG A 326      22.272  56.307  95.666  0.00  0.00            
ATOM   3831  HB1 ARG A 326      22.109  55.875  94.660  0.00  0.00            
ATOM   3832  HB2 ARG A 326      23.370  56.414  95.795  0.00  0.00            
ATOM   3833  CG  ARG A 326      21.847  55.117  96.619  0.00  0.00            
ATOM   3834  HG1 ARG A 326      20.784  54.838  96.462  0.00  0.00            
ATOM   3835  HG2 ARG A 326      22.483  54.267  96.300  0.00  0.00            
ATOM   3836  CD  ARG A 326      22.218  55.454  98.131  0.00  0.00            
ATOM   3837  HD1 ARG A 326      21.542  56.302  98.374  0.00  0.00            
ATOM   3838  HD2 ARG A 326      22.062  54.582  98.807  0.00  0.00            
ATOM   3839  NE  ARG A 326      23.690  55.816  98.238  0.00  0.00            
ATOM   3840  HE  ARG A 326      24.356  55.084  98.145  0.00  0.00            
ATOM   3841  CZ  ARG A 326      24.234  56.925  98.682  0.00  0.00            
ATOM   3842  NH1 ARG A 326      23.587  57.972  99.061  0.00  0.00            
ATOM   3843 HH11 ARG A 326      22.615  57.926  99.289  0.00  0.00            
ATOM   3844 HH12 ARG A 326      24.126  58.643  99.579  0.00  0.00            
ATOM   3845  NH2 ARG A 326      25.532  56.982  98.916  0.00  0.00            
ATOM   3846 HH21 ARG A 326      25.975  56.077  98.920  0.00  0.00            
ATOM   3847 HH22 ARG A 326      25.736  57.669  99.608  0.00  0.00            
ATOM   3848  C   ARG A 326      21.633  58.579  94.743  0.00  0.00            
ATOM   3849  O   ARG A 326      22.661  59.251  94.551  0.00  0.00            
ATOM   3850  N   GLN A 327      20.648  58.625  93.834  0.00  0.00            
ATOM   3851  HN  GLN A 327      19.729  58.273  93.989  0.00  0.00            
ATOM   3852  CA  GLN A 327      20.608  59.256  92.565  0.00  0.00            
ATOM   3853  HA  GLN A 327      21.488  58.864  92.063  0.00  0.00            
ATOM   3854  CB  GLN A 327      19.292  58.956  91.815  0.00  0.00            
ATOM   3855  HB1 GLN A 327      19.187  57.858  91.738  0.00  0.00            
ATOM   3856  HB2 GLN A 327      18.427  59.387  92.366  0.00  0.00            
ATOM   3857  CG  GLN A 327      19.229  59.468  90.342  0.00  0.00            
ATOM   3858  HG1 GLN A 327      19.353  60.573  90.269  0.00  0.00            
ATOM   3859  HG2 GLN A 327      20.116  59.122  89.765  0.00  0.00            
ATOM   3860  CD  GLN A 327      17.889  59.079  89.750  0.00  0.00            
ATOM   3861  OE1 GLN A 327      16.975  59.948  89.691  0.00  0.00            
ATOM   3862  NE2 GLN A 327      17.644  57.878  89.257  0.00  0.00            
ATOM   3863 HE21 GLN A 327      18.397  57.246  89.390  0.00  0.00            
ATOM   3864 HE22 GLN A 327      16.803  57.812  88.715  0.00  0.00            
ATOM   3865  C   GLN A 327      20.873  60.837  92.616  0.00  0.00            
ATOM   3866  O   GLN A 327      20.231  61.619  93.388  0.00  0.00            
ATOM   3867  N   PHE A 328      21.782  61.335  91.764  0.00  0.00            
ATOM   3868  HN  PHE A 328      22.467  60.768  91.322  0.00  0.00            
ATOM   3869  CA  PHE A 328      21.958  62.827  91.557  0.00  0.00            
ATOM   3870  HA  PHE A 328      22.028  63.122  92.593  0.00  0.00            
ATOM   3871  CB  PHE A 328      23.244  63.194  90.803  0.00  0.00            
ATOM   3872  HB1 PHE A 328      23.262  62.529  89.918  0.00  0.00            
ATOM   3873  HB2 PHE A 328      23.418  64.262  90.558  0.00  0.00            
ATOM   3874  CG  PHE A 328      24.400  62.892  91.723  0.00  0.00            
ATOM   3875  CD1 PHE A 328      25.250  61.767  91.321  0.00  0.00            
ATOM   3876  HD1 PHE A 328      24.972  61.159  90.469  0.00  0.00            
ATOM   3877  CE1 PHE A 328      26.420  61.573  91.999  0.00  0.00            
ATOM   3878  HE1 PHE A 328      27.033  60.733  91.706  0.00  0.00            
ATOM   3879  CZ  PHE A 328      26.871  62.397  93.047  0.00  0.00            
ATOM   3880  HZ  PHE A 328      27.728  62.157  93.664  0.00  0.00            
ATOM   3881  CD2 PHE A 328      24.882  63.705  92.757  0.00  0.00            
ATOM   3882  HD2 PHE A 328      24.335  64.623  92.940  0.00  0.00            
ATOM   3883  CE2 PHE A 328      26.041  63.398  93.414  0.00  0.00            
ATOM   3884  HE2 PHE A 328      26.402  64.078  94.169  0.00  0.00            
ATOM   3885  C   PHE A 328      20.754  63.595  90.969  0.00  0.00            
ATOM   3886  O   PHE A 328      19.960  63.066  90.165  0.00  0.00            
ATOM   3887  N   ASP A 329      20.536  64.882  91.406  0.00  0.00            
ATOM   3888  HN  ASP A 329      21.168  65.237  92.091  0.00  0.00            
ATOM   3889  CA  ASP A 329      19.368  65.614  91.151  0.00  0.00            
ATOM   3890  HA  ASP A 329      18.617  64.845  91.049  0.00  0.00            
ATOM   3891  CB  ASP A 329      19.033  66.476  92.376  0.00  0.00            
ATOM   3892  HB1 ASP A 329      19.005  65.771  93.235  0.00  0.00            
ATOM   3893  HB2 ASP A 329      19.682  67.383  92.460  0.00  0.00            
ATOM   3894  CG  ASP A 329      17.587  66.983  92.317  0.00  0.00            
ATOM   3895  OD1 ASP A 329      16.867  66.589  91.338  0.00  0.00            
ATOM   3896  OD2 ASP A 329      17.177  67.748  93.246  0.00  0.00            
ATOM   3897  C   ASP A 329      19.448  66.480  89.876  0.00  0.00            
ATOM   3898  O   ASP A 329      19.058  66.024  88.789  0.00  0.00            
ATOM   3899  N   LYS A 330      19.999  67.672  89.948  0.00  0.00            
ATOM   3900  HN  LYS A 330      20.197  68.138  90.813  0.00  0.00            
ATOM   3901  CA  LYS A 330      20.196  68.568  88.788  0.00  0.00            
ATOM   3902  HA  LYS A 330      19.644  68.251  87.907  0.00  0.00            
ATOM   3903  CB  LYS A 330      19.735  70.011  89.256  0.00  0.00            
ATOM   3904  HB1 LYS A 330      20.502  70.518  89.874  0.00  0.00            
ATOM   3905  HB2 LYS A 330      19.682  70.580  88.307  0.00  0.00            
ATOM   3906  CG  LYS A 330      18.344  69.970  89.931  0.00  0.00            
ATOM   3907  HG1 LYS A 330      18.422  69.599  90.975  0.00  0.00            
ATOM   3908  HG2 LYS A 330      18.013  71.032  89.998  0.00  0.00            
ATOM   3909  CD  LYS A 330      17.175  69.250  89.153  0.00  0.00            
ATOM   3910  HD1 LYS A 330      17.174  69.671  88.125  0.00  0.00            
ATOM   3911  HD2 LYS A 330      17.309  68.152  89.172  0.00  0.00            
ATOM   3912  CE  LYS A 330      15.830  69.565  89.676  0.00  0.00            
ATOM   3913  HE1 LYS A 330      15.743  70.665  89.583  0.00  0.00            
ATOM   3914  HE2 LYS A 330      15.032  69.011  89.149  0.00  0.00            
ATOM   3915  NZ  LYS A 330      15.789  69.178  91.061  0.00  0.00            
ATOM   3916  HZ1 LYS A 330      16.323  69.953  91.496  0.00  0.00            
ATOM   3917  HZ2 LYS A 330      14.854  68.884  91.411  0.00  0.00            
ATOM   3918  HZ3 LYS A 330      16.370  68.319  91.212  0.00  0.00            
ATOM   3919  C   LYS A 330      21.642  68.638  88.393  0.00  0.00            
ATOM   3920  O   LYS A 330      21.969  69.334  87.456  0.00  0.00            
ATOM   3921  N   ALA A 331      22.517  67.755  88.945  0.00  0.00            
ATOM   3922  HN  ALA A 331      22.267  67.117  89.674  0.00  0.00            
ATOM   3923  CA  ALA A 331      23.839  67.591  88.524  0.00  0.00            
ATOM   3924  HA  ALA A 331      24.116  68.459  87.938  0.00  0.00            
ATOM   3925  CB  ALA A 331      24.658  67.492  89.791  0.00  0.00            
ATOM   3926  HB1 ALA A 331      25.578  66.932  89.535  0.00  0.00            
ATOM   3927  HB2 ALA A 331      24.899  68.543  90.035  0.00  0.00            
ATOM   3928  HB3 ALA A 331      24.113  66.880  90.546  0.00  0.00            
ATOM   3929  C   ALA A 331      24.008  66.330  87.692  0.00  0.00            
ATOM   3930  O   ALA A 331      23.635  65.196  88.037  0.00  0.00            
ATOM   3931  N   VAL A 332      24.557  66.443  86.491  0.00  0.00            
ATOM   3932  HN  VAL A 332      24.997  67.322  86.323  0.00  0.00            
ATOM   3933  CA  VAL A 332      24.776  65.442  85.487  0.00  0.00            
ATOM   3934  HA  VAL A 332      23.894  64.816  85.482  0.00  0.00            
ATOM   3935  CB  VAL A 332      24.843  66.074  84.102  0.00  0.00            
ATOM   3936  HB  VAL A 332      25.741  66.709  83.975  0.00  0.00            
ATOM   3937  CG1 VAL A 332      24.724  64.898  83.066  0.00  0.00            
ATOM   3938 HG11 VAL A 332      25.695  64.364  83.048  0.00  0.00            
ATOM   3939 HG12 VAL A 332      23.976  64.128  83.360  0.00  0.00            
ATOM   3940 HG13 VAL A 332      24.480  65.219  82.023  0.00  0.00            
ATOM   3941  CG2 VAL A 332      23.612  67.052  83.925  0.00  0.00            
ATOM   3942 HG21 VAL A 332      22.579  66.674  84.077  0.00  0.00            
ATOM   3943 HG22 VAL A 332      23.615  68.018  84.457  0.00  0.00            
ATOM   3944 HG23 VAL A 332      23.650  67.298  82.839  0.00  0.00            
ATOM   3945  C   VAL A 332      26.023  64.671  85.889  0.00  0.00            
ATOM   3946  O   VAL A 332      27.102  64.797  85.261  0.00  0.00            
ATOM   3947  N   ALA A 333      25.875  63.974  86.953  0.00  0.00            
ATOM   3948  HN  ALA A 333      25.069  64.072  87.527  0.00  0.00            
ATOM   3949  CA  ALA A 333      26.952  63.445  87.672  0.00  0.00            
ATOM   3950  HA  ALA A 333      27.832  63.353  87.047  0.00  0.00            
ATOM   3951  CB  ALA A 333      27.167  64.182  88.989  0.00  0.00            
ATOM   3952  HB1 ALA A 333      27.843  63.670  89.708  0.00  0.00            
ATOM   3953  HB2 ALA A 333      27.477  65.244  88.866  0.00  0.00            
ATOM   3954  HB3 ALA A 333      26.158  64.340  89.436  0.00  0.00            
ATOM   3955  C   ALA A 333      26.716  61.946  87.962  0.00  0.00            
ATOM   3956  O   ALA A 333      25.637  61.400  87.830  0.00  0.00            
ATOM   3957  N   VAL A 334      27.871  61.212  88.286  0.00  0.00            
ATOM   3958  HN  VAL A 334      28.749  61.675  88.377  0.00  0.00            
ATOM   3959  CA  VAL A 334      27.938  59.811  88.549  0.00  0.00            
ATOM   3960  HA  VAL A 334      27.079  59.472  89.109  0.00  0.00            
ATOM   3961  CB  VAL A 334      28.129  59.088  87.249  0.00  0.00            
ATOM   3962  HB  VAL A 334      27.384  59.487  86.531  0.00  0.00            
ATOM   3963  CG1 VAL A 334      29.554  59.273  86.706  0.00  0.00            
ATOM   3964 HG11 VAL A 334      30.243  58.700  87.363  0.00  0.00            
ATOM   3965 HG12 VAL A 334      29.727  58.991  85.643  0.00  0.00            
ATOM   3966 HG13 VAL A 334      29.760  60.368  86.747  0.00  0.00            
ATOM   3967  CG2 VAL A 334      27.925  57.599  87.319  0.00  0.00            
ATOM   3968 HG21 VAL A 334      26.954  57.257  87.731  0.00  0.00            
ATOM   3969 HG22 VAL A 334      28.021  57.082  86.330  0.00  0.00            
ATOM   3970 HG23 VAL A 334      28.751  57.102  87.886  0.00  0.00            
ATOM   3971  C   VAL A 334      29.045  59.608  89.625  0.00  0.00            
ATOM   3972  O   VAL A 334      29.938  60.456  89.730  0.00  0.00            
ATOM   3973  N   VAL A 335      28.956  58.653  90.552  0.00  0.00            
ATOM   3974  HN  VAL A 335      28.152  58.064  90.535  0.00  0.00            
ATOM   3975  CA  VAL A 335      30.058  58.269  91.391  0.00  0.00            
ATOM   3976  HA  VAL A 335      30.939  58.842  91.187  0.00  0.00            
ATOM   3977  CB  VAL A 335      29.808  58.243  92.921  0.00  0.00            
ATOM   3978  HB  VAL A 335      30.701  58.012  93.532  0.00  0.00            
ATOM   3979  CG1 VAL A 335      29.568  59.744  93.272  0.00  0.00            
ATOM   3980 HG11 VAL A 335      29.571  59.896  94.365  0.00  0.00            
ATOM   3981 HG12 VAL A 335      30.407  60.307  92.809  0.00  0.00            
ATOM   3982 HG13 VAL A 335      28.621  60.196  92.886  0.00  0.00            
ATOM   3983  CG2 VAL A 335      28.627  57.352  93.398  0.00  0.00            
ATOM   3984 HG21 VAL A 335      28.390  57.509  94.475  0.00  0.00            
ATOM   3985 HG22 VAL A 335      27.734  57.583  92.788  0.00  0.00            
ATOM   3986 HG23 VAL A 335      28.742  56.253  93.283  0.00  0.00            
ATOM   3987  C   VAL A 335      30.449  56.905  90.977  0.00  0.00            
ATOM   3988  O   VAL A 335      29.800  56.213  90.201  0.00  0.00            
ATOM   3989  N   ALA A 336      31.645  56.559  91.532  0.00  0.00            
ATOM   3990  HN  ALA A 336      32.094  57.183  92.173  0.00  0.00            
ATOM   3991  CA  ALA A 336      32.113  55.179  91.496  0.00  0.00            
ATOM   3992  HA  ALA A 336      31.770  54.727  90.578  0.00  0.00            
ATOM   3993  CB  ALA A 336      33.716  55.165  91.507  0.00  0.00            
ATOM   3994  HB1 ALA A 336      34.071  55.523  90.517  0.00  0.00            
ATOM   3995  HB2 ALA A 336      34.135  55.818  92.304  0.00  0.00            
ATOM   3996  HB3 ALA A 336      34.065  54.116  91.603  0.00  0.00            
ATOM   3997  C   ALA A 336      31.559  54.275  92.675  0.00  0.00            
ATOM   3998  O   ALA A 336      31.282  54.752  93.774  0.00  0.00            
ATOM   3999  N   HIS A 337      31.592  52.986  92.435  0.00  0.00            
ATOM   4000  HN  HIS A 337      31.628  52.619  91.512  0.00  0.00            
ATOM   4001  CA  HIS A 337      31.105  52.062  93.442  0.00  0.00            
ATOM   4002  HA  HIS A 337      30.467  52.584  94.139  0.00  0.00            
ATOM   4003  CB  HIS A 337      30.455  50.831  92.833  0.00  0.00            
ATOM   4004  HB1 HIS A 337      29.762  51.187  92.046  0.00  0.00            
ATOM   4005  HB2 HIS A 337      31.115  50.130  92.289  0.00  0.00            
ATOM   4006  ND1 HIS A 337      29.904  48.917  94.267  0.00  0.00            
ATOM   4007  CG  HIS A 337      29.437  50.053  93.677  0.00  0.00            
ATOM   4008  CE1 HIS A 337      28.847  48.323  94.762  0.00  0.00            
ATOM   4009  HE1 HIS A 337      28.673  47.386  95.299  0.00  0.00            
ATOM   4010  NE2 HIS A 337      27.687  48.966  94.477  0.00  0.00            
ATOM   4011  HE2 HIS A 337      26.749  48.676  94.675  0.00  0.00            
ATOM   4012  CD2 HIS A 337      28.073  50.098  93.759  0.00  0.00            
ATOM   4013  HD2 HIS A 337      27.360  50.866  93.465  0.00  0.00            
ATOM   4014  C   HIS A 337      32.288  51.653  94.316  0.00  0.00            
ATOM   4015  O   HIS A 337      32.394  50.736  95.176  0.00  0.00            
ATOM   4016  N   GLN A 338      33.388  52.417  94.308  0.00  0.00            
ATOM   4017  HN  GLN A 338      33.472  53.200  93.692  0.00  0.00            
ATOM   4018  CA  GLN A 338      34.620  52.126  95.116  0.00  0.00            
ATOM   4019  HA  GLN A 338      34.606  51.224  95.723  0.00  0.00            
ATOM   4020  CB  GLN A 338      35.881  52.089  94.135  0.00  0.00            
ATOM   4021  HB1 GLN A 338      36.051  53.036  93.576  0.00  0.00            
ATOM   4022  HB2 GLN A 338      36.770  52.072  94.795  0.00  0.00            
ATOM   4023  CG  GLN A 338      36.003  50.891  93.198  0.00  0.00            
ATOM   4024  HG1 GLN A 338      36.978  50.649  92.735  0.00  0.00            
ATOM   4025  HG2 GLN A 338      35.689  50.026  93.819  0.00  0.00            
ATOM   4026  CD  GLN A 338      35.031  50.891  91.899  0.00  0.00            
ATOM   4027  OE1 GLN A 338      34.675  51.908  91.368  0.00  0.00            
ATOM   4028  NE2 GLN A 338      34.799  49.673  91.359  0.00  0.00            
ATOM   4029 HE21 GLN A 338      35.198  48.856  91.774  0.00  0.00            
ATOM   4030 HE22 GLN A 338      34.388  49.582  90.455  0.00  0.00            
ATOM   4031  C   GLN A 338      34.781  53.295  96.087  0.00  0.00            
ATOM   4032  O   GLN A 338      34.799  54.492  95.694  0.00  0.00            
ATOM   4033  N   GLN A 339      34.904  52.975  97.387  0.00  0.00            
ATOM   4034  HN  GLN A 339      34.808  52.045  97.741  0.00  0.00            
ATOM   4035  CA  GLN A 339      35.189  53.977  98.373  0.00  0.00            
ATOM   4036  HA  GLN A 339      34.997  54.983  98.040  0.00  0.00            
ATOM   4037  CB  GLN A 339      34.486  53.702  99.730  0.00  0.00            
ATOM   4038  HB1 GLN A 339      34.925  54.388 100.476  0.00  0.00            
ATOM   4039  HB2 GLN A 339      33.387  53.741  99.566  0.00  0.00            
ATOM   4040  CG  GLN A 339      34.708  52.334 100.379  0.00  0.00            
ATOM   4041  HG1 GLN A 339      35.804  52.199 100.501  0.00  0.00            
ATOM   4042  HG2 GLN A 339      34.323  52.274 101.415  0.00  0.00            
ATOM   4043  CD  GLN A 339      34.103  51.138  99.701  0.00  0.00            
ATOM   4044  OE1 GLN A 339      34.731  50.526  98.839  0.00  0.00            
ATOM   4045  NE2 GLN A 339      32.839  50.769  99.971  0.00  0.00            
ATOM   4046 HE21 GLN A 339      32.257  51.545 100.213  0.00  0.00            
ATOM   4047 HE22 GLN A 339      32.491  50.031  99.396  0.00  0.00            
ATOM   4048  C   GLN A 339      36.656  53.933  98.733  0.00  0.00            
ATOM   4049  O   GLN A 339      37.375  52.914  98.535  0.00  0.00            
ATOM   4050  N   LEU A 340      37.148  55.069  99.157  0.00  0.00            
ATOM   4051  HN  LEU A 340      36.487  55.809  99.239  0.00  0.00            
ATOM   4052  CA  LEU A 340      38.535  55.319  99.597  0.00  0.00            
ATOM   4053  HA  LEU A 340      39.176  54.456  99.464  0.00  0.00            
ATOM   4054  CB  LEU A 340      39.076  56.427  98.619  0.00  0.00            
ATOM   4055  HB1 LEU A 340      38.787  57.465  98.888  0.00  0.00            
ATOM   4056  HB2 LEU A 340      40.174  56.408  98.761  0.00  0.00            
ATOM   4057  CG  LEU A 340      38.877  56.222  97.098  0.00  0.00            
ATOM   4058  HG  LEU A 340      37.825  56.310  96.763  0.00  0.00            
ATOM   4059  CD1 LEU A 340      39.536  57.465  96.418  0.00  0.00            
ATOM   4060 HD11 LEU A 340      40.522  57.618  96.901  0.00  0.00            
ATOM   4061 HD12 LEU A 340      39.566  57.376  95.314  0.00  0.00            
ATOM   4062 HD13 LEU A 340      38.895  58.351  96.590  0.00  0.00            
ATOM   4063  CD2 LEU A 340      39.669  55.053  96.519  0.00  0.00            
ATOM   4064 HD21 LEU A 340      40.658  55.216  97.002  0.00  0.00            
ATOM   4065 HD22 LEU A 340      39.278  54.047  96.778  0.00  0.00            
ATOM   4066 HD23 LEU A 340      39.953  55.103  95.438  0.00  0.00            
ATOM   4067  C   LEU A 340      38.572  55.624 101.014  0.00  0.00            
ATOM   4068  O   LEU A 340      37.653  56.352 101.446  0.00  0.00            
ATOM   4069  N   SER A 341      39.600  55.252 101.811  0.00  0.00            
ATOM   4070  HN  SER A 341      40.207  54.586 101.388  0.00  0.00            
ATOM   4071  CA  SER A 341      39.626  55.665 103.185  0.00  0.00            
ATOM   4072  HA  SER A 341      39.329  56.690 103.352  0.00  0.00            
ATOM   4073  CB  SER A 341      38.608  54.800 103.987  0.00  0.00            
ATOM   4074  HB1 SER A 341      38.741  55.159 105.026  0.00  0.00            
ATOM   4075  HB2 SER A 341      37.566  55.065 103.677  0.00  0.00            
ATOM   4076  OG  SER A 341      38.936  53.371 103.753  0.00  0.00            
ATOM   4077  HG1 SER A 341      38.508  53.079 102.939  0.00  0.00            
ATOM   4078  C   SER A 341      41.030  55.519 103.830  0.00  0.00            
ATOM   4079  O   SER A 341      41.253  56.091 104.871  0.00  0.00            
ATOM   4080  N   GLU A 342      41.950  54.771 103.238  0.00  0.00            
ATOM   4081  HN  GLU A 342      41.716  54.175 102.462  0.00  0.00            
ATOM   4082  CA  GLU A 342      43.345  54.653 103.748  0.00  0.00            
ATOM   4083  HA  GLU A 342      43.605  55.575 104.251  0.00  0.00            
ATOM   4084  CB  GLU A 342      43.494  53.596 104.831  0.00  0.00            
ATOM   4085  HB1 GLU A 342      43.051  52.656 104.425  0.00  0.00            
ATOM   4086  HB2 GLU A 342      44.586  53.456 105.025  0.00  0.00            
ATOM   4087  CG  GLU A 342      42.875  53.970 106.227  0.00  0.00            
ATOM   4088  HG1 GLU A 342      42.905  55.068 106.424  0.00  0.00            
ATOM   4089  HG2 GLU A 342      41.825  53.602 106.253  0.00  0.00            
ATOM   4090  CD  GLU A 342      43.595  53.199 107.313  0.00  0.00            
ATOM   4091  OE1 GLU A 342      44.799  53.444 107.515  0.00  0.00            
ATOM   4092  OE2 GLU A 342      43.033  52.281 107.975  0.00  0.00            
ATOM   4093  C   GLU A 342      44.387  54.503 102.655  0.00  0.00            
ATOM   4094  O   GLU A 342      44.163  53.735 101.685  0.00  0.00            
ATOM   4095  N   GLY A 343      45.546  55.171 102.797  0.00  0.00            
ATOM   4096  HN  GLY A 343      45.667  55.733 103.611  0.00  0.00            
ATOM   4097  CA  GLY A 343      46.653  55.164 101.831  0.00  0.00            
ATOM   4098  HA1 GLY A 343      47.489  55.601 102.356  0.00  0.00            
ATOM   4099  HA2 GLY A 343      46.955  54.200 101.445  0.00  0.00            
ATOM   4100  C   GLY A 343      46.502  56.024 100.585  0.00  0.00            
ATOM   4101  O   GLY A 343      45.596  56.895 100.425  0.00  0.00            
ATOM   4102  N   GLU A 344      47.481  55.849  99.618  0.00  0.00            
ATOM   4103  HN  GLU A 344      48.034  55.041  99.780  0.00  0.00            
ATOM   4104  CA  GLU A 344      47.599  56.662  98.395  0.00  0.00            
ATOM   4105  HA  GLU A 344      47.156  57.638  98.516  0.00  0.00            
ATOM   4106  CB  GLU A 344      48.992  56.724  97.921  0.00  0.00            
ATOM   4107  HB1 GLU A 344      49.381  55.726  97.642  0.00  0.00            
ATOM   4108  HB2 GLU A 344      49.036  57.292  96.966  0.00  0.00            
ATOM   4109  CG  GLU A 344      49.996  57.434  98.889  0.00  0.00            
ATOM   4110  HG1 GLU A 344      49.793  58.496  99.138  0.00  0.00            
ATOM   4111  HG2 GLU A 344      49.976  56.924  99.872  0.00  0.00            
ATOM   4112  CD  GLU A 344      51.464  57.229  98.413  0.00  0.00            
ATOM   4113  OE1 GLU A 344      51.827  58.107  97.544  0.00  0.00            
ATOM   4114  OE2 GLU A 344      52.118  56.275  98.818  0.00  0.00            
ATOM   4115  C   GLU A 344      46.829  55.948  97.238  0.00  0.00            
ATOM   4116  O   GLU A 344      47.105  54.795  96.897  0.00  0.00            
ATOM   4117  N   HIS A 345      45.816  56.553  96.541  0.00  0.00            
ATOM   4118  HN  HIS A 345      45.566  57.500  96.724  0.00  0.00            
ATOM   4119  CA  HIS A 345      45.163  55.929  95.433  0.00  0.00            
ATOM   4120  HA  HIS A 345      45.388  54.895  95.235  0.00  0.00            
ATOM   4121  CB  HIS A 345      43.586  55.918  95.712  0.00  0.00            
ATOM   4122  HB1 HIS A 345      43.146  56.943  95.788  0.00  0.00            
ATOM   4123  HB2 HIS A 345      43.113  55.396  94.853  0.00  0.00            
ATOM   4124  ND1 HIS A 345      42.899  53.827  96.931  0.00  0.00            
ATOM   4125  CG  HIS A 345      43.319  55.196  96.925  0.00  0.00            
ATOM   4126  CE1 HIS A 345      42.738  53.568  98.204  0.00  0.00            
ATOM   4127  HE1 HIS A 345      42.483  52.586  98.581  0.00  0.00            
ATOM   4128  NE2 HIS A 345      42.890  54.689  99.016  0.00  0.00            
ATOM   4129  HE2 HIS A 345      42.952  54.605 100.008  0.00  0.00            
ATOM   4130  CD2 HIS A 345      43.229  55.738  98.228  0.00  0.00            
ATOM   4131  HD2 HIS A 345      43.296  56.776  98.528  0.00  0.00            
ATOM   4132  C   HIS A 345      45.404  56.923  94.199  0.00  0.00            
ATOM   4133  O   HIS A 345      45.520  58.150  94.386  0.00  0.00            
ATOM   4134  N   TYR A 346      45.611  56.463  92.986  0.00  0.00            
ATOM   4135  HN  TYR A 346      45.698  55.479  92.875  0.00  0.00            
ATOM   4136  CA  TYR A 346      45.792  57.136  91.695  0.00  0.00            
ATOM   4137  HA  TYR A 346      45.460  58.160  91.817  0.00  0.00            
ATOM   4138  CB  TYR A 346      47.283  57.145  91.414  0.00  0.00            
ATOM   4139  HB1 TYR A 346      47.778  57.760  92.195  0.00  0.00            
ATOM   4140  HB2 TYR A 346      47.723  56.139  91.316  0.00  0.00            
ATOM   4141  CG  TYR A 346      47.477  57.961  90.120  0.00  0.00            
ATOM   4142  CD1 TYR A 346      47.373  59.293  90.122  0.00  0.00            
ATOM   4143  HD1 TYR A 346      47.057  59.803  91.020  0.00  0.00            
ATOM   4144  CE1 TYR A 346      47.586  59.992  88.935  0.00  0.00            
ATOM   4145  HE1 TYR A 346      47.507  61.068  89.048  0.00  0.00            
ATOM   4146  CZ  TYR A 346      47.920  59.415  87.691  0.00  0.00            
ATOM   4147  OH  TYR A 346      48.310  60.195  86.552  0.00  0.00            
ATOM   4148  HH  TYR A 346      48.296  59.652  85.772  0.00  0.00            
ATOM   4149  CD2 TYR A 346      47.879  57.301  88.946  0.00  0.00            
ATOM   4150  HD2 TYR A 346      48.083  56.246  88.828  0.00  0.00            
ATOM   4151  CE2 TYR A 346      48.164  58.030  87.766  0.00  0.00            
ATOM   4152  HE2 TYR A 346      48.605  57.512  86.928  0.00  0.00            
ATOM   4153  C   TYR A 346      44.984  56.470  90.599  0.00  0.00            
ATOM   4154  O   TYR A 346      44.947  55.243  90.505  0.00  0.00            
ATOM   4155  N   TRP A 347      44.274  57.346  89.767  0.00  0.00            
ATOM   4156  HN  TRP A 347      44.297  58.336  89.873  0.00  0.00            
ATOM   4157  CA  TRP A 347      43.332  56.960  88.734  0.00  0.00            
ATOM   4158  HA  TRP A 347      43.644  56.040  88.254  0.00  0.00            
ATOM   4159  CB  TRP A 347      41.949  56.698  89.270  0.00  0.00            
ATOM   4160  HB1 TRP A 347      41.274  56.392  88.441  0.00  0.00            
ATOM   4161  HB2 TRP A 347      41.984  55.838  89.972  0.00  0.00            
ATOM   4162  CG  TRP A 347      41.145  57.850  89.880  0.00  0.00            
ATOM   4163  CD1 TRP A 347      40.089  58.451  89.238  0.00  0.00            
ATOM   4164  HD1 TRP A 347      39.723  58.256  88.250  0.00  0.00            
ATOM   4165  NE1 TRP A 347      39.475  59.324  90.137  0.00  0.00            
ATOM   4166  HE1 TRP A 347      38.743  59.949  89.987  0.00  0.00            
ATOM   4167  CE2 TRP A 347      40.157  59.446  91.311  0.00  0.00            
ATOM   4168  CD2 TRP A 347      41.211  58.502  91.225  0.00  0.00            
ATOM   4169  CE3 TRP A 347      42.023  58.354  92.323  0.00  0.00            
ATOM   4170  HE3 TRP A 347      42.904  57.742  92.249  0.00  0.00            
ATOM   4171  CZ3 TRP A 347      41.804  59.213  93.423  0.00  0.00            
ATOM   4172  HZ3 TRP A 347      42.468  59.091  94.263  0.00  0.00            
ATOM   4173  CZ2 TRP A 347      39.885  60.257  92.387  0.00  0.00            
ATOM   4174  HZ2 TRP A 347      39.019  60.906  92.439  0.00  0.00            
ATOM   4175  CH2 TRP A 347      40.788  60.228  93.486  0.00  0.00            
ATOM   4176  HH2 TRP A 347      40.615  60.787  94.390  0.00  0.00            
ATOM   4177  C   TRP A 347      43.285  58.095  87.759  0.00  0.00            
ATOM   4178  O   TRP A 347      43.625  59.254  88.067  0.00  0.00            
ATOM   4179  N   GLU A 348      42.842  57.793  86.476  0.00  0.00            
ATOM   4180  HN  GLU A 348      42.593  56.862  86.250  0.00  0.00            
ATOM   4181  CA  GLU A 348      42.869  58.638  85.277  0.00  0.00            
ATOM   4182  HA  GLU A 348      42.992  59.651  85.639  0.00  0.00            
ATOM   4183  CB  GLU A 348      44.106  58.316  84.332  0.00  0.00            
ATOM   4184  HB1 GLU A 348      44.177  57.226  84.118  0.00  0.00            
ATOM   4185  HB2 GLU A 348      43.987  58.658  83.285  0.00  0.00            
ATOM   4186  CG  GLU A 348      45.575  58.835  84.798  0.00  0.00            
ATOM   4187  HG1 GLU A 348      45.763  59.931  84.765  0.00  0.00            
ATOM   4188  HG2 GLU A 348      45.663  58.504  85.860  0.00  0.00            
ATOM   4189  CD  GLU A 348      46.776  58.179  84.105  0.00  0.00            
ATOM   4190  OE1 GLU A 348      47.929  58.742  84.216  0.00  0.00            
ATOM   4191  OE2 GLU A 348      46.598  57.203  83.285  0.00  0.00            
ATOM   4192  C   GLU A 348      41.529  58.580  84.560  0.00  0.00            
ATOM   4193  O   GLU A 348      40.879  57.520  84.380  0.00  0.00            
ATOM   4194  N   VAL A 349      41.025  59.688  84.009  0.00  0.00            
ATOM   4195  HN  VAL A 349      41.446  60.595  84.059  0.00  0.00            
ATOM   4196  CA  VAL A 349      39.708  59.824  83.336  0.00  0.00            
ATOM   4197  HA  VAL A 349      39.249  58.859  83.153  0.00  0.00            
ATOM   4198  CB  VAL A 349      38.900  60.762  84.240  0.00  0.00            
ATOM   4199  HB  VAL A 349      39.061  61.862  84.304  0.00  0.00            
ATOM   4200  CG1 VAL A 349      37.430  60.633  83.765  0.00  0.00            
ATOM   4201 HG11 VAL A 349      37.066  59.581  83.727  0.00  0.00            
ATOM   4202 HG12 VAL A 349      36.833  61.227  84.481  0.00  0.00            
ATOM   4203 HG13 VAL A 349      37.249  60.986  82.728  0.00  0.00            
ATOM   4204  CG2 VAL A 349      38.858  60.293  85.663  0.00  0.00            
ATOM   4205 HG21 VAL A 349      38.128  60.904  86.256  0.00  0.00            
ATOM   4206 HG22 VAL A 349      38.605  59.221  85.745  0.00  0.00            
ATOM   4207 HG23 VAL A 349      39.846  60.298  86.162  0.00  0.00            
ATOM   4208  C   VAL A 349      39.924  60.464  82.023  0.00  0.00            
ATOM   4209  O   VAL A 349      40.793  61.374  81.955  0.00  0.00            
ATOM   4210  N   ASP A 350      39.177  60.055  80.990  0.00  0.00            
ATOM   4211  HN  ASP A 350      38.679  59.188  81.026  0.00  0.00            
ATOM   4212  CA  ASP A 350      39.222  60.526  79.619  0.00  0.00            
ATOM   4213  HA  ASP A 350      40.133  61.092  79.471  0.00  0.00            
ATOM   4214  CB  ASP A 350      39.221  59.357  78.650  0.00  0.00            
ATOM   4215  HB1 ASP A 350      38.544  58.545  79.010  0.00  0.00            
ATOM   4216  HB2 ASP A 350      38.789  59.702  77.689  0.00  0.00            
ATOM   4217  CG  ASP A 350      40.600  58.782  78.422  0.00  0.00            
ATOM   4218  OD1 ASP A 350      40.702  57.580  78.071  0.00  0.00            
ATOM   4219  OD2 ASP A 350      41.604  59.467  78.509  0.00  0.00            
ATOM   4220  C   ASP A 350      38.160  61.612  79.344  0.00  0.00            
ATOM   4221  O   ASP A 350      36.941  61.322  79.206  0.00  0.00            
ATOM   4222  N   VAL A 351      38.616  62.868  79.232  0.00  0.00            
ATOM   4223  HN  VAL A 351      39.608  62.981  79.192  0.00  0.00            
ATOM   4224  CA  VAL A 351      37.688  63.947  79.272  0.00  0.00            
ATOM   4225  HA  VAL A 351      36.806  63.515  79.736  0.00  0.00            
ATOM   4226  CB  VAL A 351      38.058  65.028  80.283  0.00  0.00            
ATOM   4227  HB  VAL A 351      37.234  65.779  80.340  0.00  0.00            
ATOM   4228  CG1 VAL A 351      38.020  64.536  81.698  0.00  0.00            
ATOM   4229 HG11 VAL A 351      38.831  63.840  81.988  0.00  0.00            
ATOM   4230 HG12 VAL A 351      38.152  65.374  82.414  0.00  0.00            
ATOM   4231 HG13 VAL A 351      37.065  64.069  82.033  0.00  0.00            
ATOM   4232  CG2 VAL A 351      39.381  65.677  79.891  0.00  0.00            
ATOM   4233 HG21 VAL A 351      39.598  66.586  80.491  0.00  0.00            
ATOM   4234 HG22 VAL A 351      40.230  64.981  80.025  0.00  0.00            
ATOM   4235 HG23 VAL A 351      39.410  66.012  78.836  0.00  0.00            
ATOM   4236  C   VAL A 351      37.163  64.494  77.942  0.00  0.00            
ATOM   4237  O   VAL A 351      36.136  65.174  77.997  0.00  0.00            
ATOM   4238  N   GLY A 352      37.858  64.218  76.893  0.00  0.00            
ATOM   4239  HN  GLY A 352      38.751  63.786  76.904  0.00  0.00            
ATOM   4240  CA  GLY A 352      37.627  64.783  75.563  0.00  0.00            
ATOM   4241  HA1 GLY A 352      38.322  64.337  74.866  0.00  0.00            
ATOM   4242  HA2 GLY A 352      36.599  64.573  75.333  0.00  0.00            
ATOM   4243  C   GLY A 352      37.821  66.288  75.519  0.00  0.00            
ATOM   4244  O   GLY A 352      38.160  66.967  76.516  0.00  0.00            
ATOM   4245  N   ASP A 353      37.697  66.875  74.284  0.00  0.00            
ATOM   4246  HN  ASP A 353      37.567  66.296  73.491  0.00  0.00            
ATOM   4247  CA  ASP A 353      37.911  68.277  74.000  0.00  0.00            
ATOM   4248  HA  ASP A 353      38.377  68.665  74.892  0.00  0.00            
ATOM   4249  CB  ASP A 353      38.899  68.509  72.821  0.00  0.00            
ATOM   4250  HB1 ASP A 353      39.183  69.566  72.654  0.00  0.00            
ATOM   4251  HB2 ASP A 353      39.801  67.942  73.132  0.00  0.00            
ATOM   4252  CG  ASP A 353      38.439  67.811  71.514  0.00  0.00            
ATOM   4253  OD1 ASP A 353      38.914  68.347  70.473  0.00  0.00            
ATOM   4254  OD2 ASP A 353      37.790  66.726  71.459  0.00  0.00            
ATOM   4255  C   ASP A 353      36.689  69.117  74.062  0.00  0.00            
ATOM   4256  O   ASP A 353      36.609  70.198  73.474  0.00  0.00            
ATOM   4257  N   LYS A 354      35.675  68.667  74.753  0.00  0.00            
ATOM   4258  HN  LYS A 354      35.771  67.794  75.210  0.00  0.00            
ATOM   4259  CA  LYS A 354      34.403  69.366  75.024  0.00  0.00            
ATOM   4260  HA  LYS A 354      33.940  69.628  74.088  0.00  0.00            
ATOM   4261  CB  LYS A 354      33.466  68.370  75.852  0.00  0.00            
ATOM   4262  HB1 LYS A 354      32.536  68.922  76.087  0.00  0.00            
ATOM   4263  HB2 LYS A 354      33.140  67.546  75.177  0.00  0.00            
ATOM   4264  CG  LYS A 354      34.032  67.959  77.195  0.00  0.00            
ATOM   4265  HG1 LYS A 354      35.118  67.833  77.031  0.00  0.00            
ATOM   4266  HG2 LYS A 354      33.966  68.829  77.879  0.00  0.00            
ATOM   4267  CD  LYS A 354      33.341  66.758  77.887  0.00  0.00            
ATOM   4268  HD1 LYS A 354      33.603  65.801  77.382  0.00  0.00            
ATOM   4269  HD2 LYS A 354      33.868  66.815  78.861  0.00  0.00            
ATOM   4270  CE  LYS A 354      31.853  66.815  78.030  0.00  0.00            
ATOM   4271  HE1 LYS A 354      31.499  67.691  78.610  0.00  0.00            
ATOM   4272  HE2 LYS A 354      31.338  66.892  77.053  0.00  0.00            
ATOM   4273  NZ  LYS A 354      31.281  65.653  78.785  0.00  0.00            
ATOM   4274  HZ1 LYS A 354      31.852  64.827  78.515  0.00  0.00            
ATOM   4275  HZ2 LYS A 354      31.474  65.759  79.808  0.00  0.00            
ATOM   4276  HZ3 LYS A 354      30.276  65.421  78.683  0.00  0.00            
ATOM   4277  C   LYS A 354      34.646  70.628  75.876  0.00  0.00            
ATOM   4278  O   LYS A 354      35.591  70.644  76.703  0.00  0.00            
ATOM   4279  N   PRO A 355      33.842  71.672  75.816  0.00  0.00            
ATOM   4280  CD  PRO A 355      32.763  71.744  74.829  0.00  0.00            
ATOM   4281  HD1 PRO A 355      32.019  70.922  74.763  0.00  0.00            
ATOM   4282  HD2 PRO A 355      33.145  71.826  73.789  0.00  0.00            
ATOM   4283  CA  PRO A 355      34.174  72.924  76.448  0.00  0.00            
ATOM   4284  HA  PRO A 355      35.178  73.186  76.131  0.00  0.00            
ATOM   4285  CB  PRO A 355      33.083  73.779  75.807  0.00  0.00            
ATOM   4286  HB1 PRO A 355      32.675  74.532  76.524  0.00  0.00            
ATOM   4287  HB2 PRO A 355      33.511  74.395  74.994  0.00  0.00            
ATOM   4288  CG  PRO A 355      31.979  72.915  75.297  0.00  0.00            
ATOM   4289  HG1 PRO A 355      31.291  72.486  76.053  0.00  0.00            
ATOM   4290  HG2 PRO A 355      31.336  73.458  74.569  0.00  0.00            
ATOM   4291  C   PRO A 355      34.113  72.901  78.006  0.00  0.00            
ATOM   4292  O   PRO A 355      34.726  73.745  78.660  0.00  0.00            
ATOM   4293  N   ARG A 356      33.378  71.890  78.631  0.00  0.00            
ATOM   4294  HN  ARG A 356      33.000  71.103  78.138  0.00  0.00            
ATOM   4295  CA  ARG A 356      33.384  71.849  80.078  0.00  0.00            
ATOM   4296  HA  ARG A 356      34.378  72.088  80.432  0.00  0.00            
ATOM   4297  CB  ARG A 356      32.178  72.627  80.656  0.00  0.00            
ATOM   4298  HB1 ARG A 356      32.148  72.411  81.751  0.00  0.00            
ATOM   4299  HB2 ARG A 356      32.288  73.720  80.460  0.00  0.00            
ATOM   4300  CG  ARG A 356      30.823  72.122  80.175  0.00  0.00            
ATOM   4301  HG1 ARG A 356      30.786  72.224  79.073  0.00  0.00            
ATOM   4302  HG2 ARG A 356      30.815  71.056  80.506  0.00  0.00            
ATOM   4303  CD  ARG A 356      29.597  72.778  80.702  0.00  0.00            
ATOM   4304  HD1 ARG A 356      29.677  73.857  80.472  0.00  0.00            
ATOM   4305  HD2 ARG A 356      28.622  72.436  80.300  0.00  0.00            
ATOM   4306  NE  ARG A 356      29.537  72.515  82.121  0.00  0.00            
ATOM   4307  HE  ARG A 356      30.171  71.862  82.524  0.00  0.00            
ATOM   4308  CZ  ARG A 356      28.705  73.026  82.985  0.00  0.00            
ATOM   4309  NH1 ARG A 356      27.955  74.004  82.624  0.00  0.00            
ATOM   4310 HH11 ARG A 356      27.994  74.331  81.682  0.00  0.00            
ATOM   4311 HH12 ARG A 356      27.383  74.553  83.236  0.00  0.00            
ATOM   4312  NH2 ARG A 356      28.689  72.495  84.214  0.00  0.00            
ATOM   4313 HH21 ARG A 356      29.391  71.794  84.326  0.00  0.00            
ATOM   4314 HH22 ARG A 356      28.308  73.162  84.863  0.00  0.00            
ATOM   4315  C   ARG A 356      33.291  70.358  80.602  0.00  0.00            
ATOM   4316  O   ARG A 356      33.021  69.322  79.885  0.00  0.00            
ATOM   4317  N   TRP A 357      33.731  70.162  81.843  0.00  0.00            
ATOM   4318  HN  TRP A 357      34.049  70.890  82.446  0.00  0.00            
ATOM   4319  CA  TRP A 357      33.742  68.890  82.594  0.00  0.00            
ATOM   4320  HA  TRP A 357      32.745  68.479  82.541  0.00  0.00            
ATOM   4321  CB  TRP A 357      34.755  67.784  81.970  0.00  0.00            
ATOM   4322  HB1 TRP A 357      34.916  66.854  82.555  0.00  0.00            
ATOM   4323  HB2 TRP A 357      34.235  67.391  81.070  0.00  0.00            
ATOM   4324  CG  TRP A 357      36.092  68.308  81.512  0.00  0.00            
ATOM   4325  CD1 TRP A 357      36.389  68.702  80.256  0.00  0.00            
ATOM   4326  HD1 TRP A 357      35.611  68.751  79.508  0.00  0.00            
ATOM   4327  NE1 TRP A 357      37.666  69.237  80.215  0.00  0.00            
ATOM   4328  HE1 TRP A 357      38.043  69.682  79.443  0.00  0.00            
ATOM   4329  CE2 TRP A 357      38.176  69.123  81.449  0.00  0.00            
ATOM   4330  CD2 TRP A 357      37.118  68.653  82.297  0.00  0.00            
ATOM   4331  CE3 TRP A 357      37.313  68.515  83.700  0.00  0.00            
ATOM   4332  HE3 TRP A 357      36.628  67.953  84.318  0.00  0.00            
ATOM   4333  CZ3 TRP A 357      38.589  68.823  84.149  0.00  0.00            
ATOM   4334  HZ3 TRP A 357      38.709  68.830  85.222  0.00  0.00            
ATOM   4335  CZ2 TRP A 357      39.450  69.404  81.982  0.00  0.00            
ATOM   4336  HZ2 TRP A 357      40.306  69.487  81.336  0.00  0.00            
ATOM   4337  CH2 TRP A 357      39.644  69.307  83.350  0.00  0.00            
ATOM   4338  HH2 TRP A 357      40.641  69.441  83.736  0.00  0.00            
ATOM   4339  C   TRP A 357      34.032  69.233  84.094  0.00  0.00            
ATOM   4340  O   TRP A 357      34.417  70.335  84.404  0.00  0.00            
ATOM   4341  N   ALA A 358      33.789  68.289  85.069  0.00  0.00            
ATOM   4342  HN  ALA A 358      33.443  67.362  84.919  0.00  0.00            
ATOM   4343  CA  ALA A 358      34.497  68.399  86.379  0.00  0.00            
ATOM   4344  HA  ALA A 358      35.381  69.008  86.284  0.00  0.00            
ATOM   4345  CB  ALA A 358      33.569  69.063  87.345  0.00  0.00            
ATOM   4346  HB1 ALA A 358      33.233  70.026  86.903  0.00  0.00            
ATOM   4347  HB2 ALA A 358      32.629  68.498  87.529  0.00  0.00            
ATOM   4348  HB3 ALA A 358      34.008  69.235  88.356  0.00  0.00            
ATOM   4349  C   ALA A 358      34.982  66.955  86.850  0.00  0.00            
ATOM   4350  O   ALA A 358      34.461  65.915  86.463  0.00  0.00            
ATOM   4351  N   LEU A 359      35.994  66.893  87.816  0.00  0.00            
ATOM   4352  HN  LEU A 359      36.401  67.726  88.167  0.00  0.00            
ATOM   4353  CA  LEU A 359      36.334  65.646  88.500  0.00  0.00            
ATOM   4354  HA  LEU A 359      35.457  65.028  88.476  0.00  0.00            
ATOM   4355  CB  LEU A 359      37.501  64.866  87.835  0.00  0.00            
ATOM   4356  HB1 LEU A 359      38.423  65.457  88.031  0.00  0.00            
ATOM   4357  HB2 LEU A 359      37.519  63.851  88.296  0.00  0.00            
ATOM   4358  CG  LEU A 359      37.324  64.561  86.368  0.00  0.00            
ATOM   4359  HG  LEU A 359      36.951  65.493  85.894  0.00  0.00            
ATOM   4360  CD1 LEU A 359      38.690  64.278  85.783  0.00  0.00            
ATOM   4361 HD11 LEU A 359      39.311  65.039  86.304  0.00  0.00            
ATOM   4362 HD12 LEU A 359      39.058  63.235  85.901  0.00  0.00            
ATOM   4363 HD13 LEU A 359      38.610  64.447  84.687  0.00  0.00            
ATOM   4364  CD2 LEU A 359      36.303  63.516  86.142  0.00  0.00            
ATOM   4365 HD21 LEU A 359      35.275  63.760  86.496  0.00  0.00            
ATOM   4366 HD22 LEU A 359      36.383  63.295  85.059  0.00  0.00            
ATOM   4367 HD23 LEU A 359      36.534  62.513  86.562  0.00  0.00            
ATOM   4368  C   LEU A 359      36.676  65.883  89.938  0.00  0.00            
ATOM   4369  O   LEU A 359      36.956  67.031  90.258  0.00  0.00            
ATOM   4370  N   GLY A 360      36.730  64.835  90.793  0.00  0.00            
ATOM   4371  HN  GLY A 360      36.371  63.938  90.527  0.00  0.00            
ATOM   4372  CA  GLY A 360      37.268  64.925  92.061  0.00  0.00            
ATOM   4373  HA1 GLY A 360      38.334  64.730  92.063  0.00  0.00            
ATOM   4374  HA2 GLY A 360      36.970  65.898  92.437  0.00  0.00            
ATOM   4375  C   GLY A 360      36.693  63.803  92.781  0.00  0.00            
ATOM   4376  O   GLY A 360      36.641  62.657  92.321  0.00  0.00            
ATOM   4377  N   VAL A 361      36.266  64.079  94.123  0.00  0.00            
ATOM   4378  HN  VAL A 361      36.352  65.008  94.478  0.00  0.00            
ATOM   4379  CA  VAL A 361      35.955  63.009  95.070  0.00  0.00            
ATOM   4380  HA  VAL A 361      35.515  62.130  94.638  0.00  0.00            
ATOM   4381  CB  VAL A 361      37.202  62.538  95.950  0.00  0.00            
ATOM   4382  HB  VAL A 361      36.787  62.049  96.863  0.00  0.00            
ATOM   4383  CG1 VAL A 361      37.925  61.473  95.117  0.00  0.00            
ATOM   4384 HG11 VAL A 361      37.383  60.505  95.156  0.00  0.00            
ATOM   4385 HG12 VAL A 361      37.975  61.844  94.071  0.00  0.00            
ATOM   4386 HG13 VAL A 361      38.973  61.279  95.401  0.00  0.00            
ATOM   4387  CG2 VAL A 361      38.146  63.682  96.367  0.00  0.00            
ATOM   4388 HG21 VAL A 361      38.687  64.078  95.481  0.00  0.00            
ATOM   4389 HG22 VAL A 361      37.639  64.382  97.065  0.00  0.00            
ATOM   4390 HG23 VAL A 361      39.005  63.302  96.957  0.00  0.00            
ATOM   4391  C   VAL A 361      34.838  63.562  95.938  0.00  0.00            
ATOM   4392  O   VAL A 361      34.740  64.754  96.128  0.00  0.00            
ATOM   4393  N   ILE A 362      33.848  62.777  96.432  0.00  0.00            
ATOM   4394  HN  ILE A 362      33.880  61.824  96.147  0.00  0.00            
ATOM   4395  CA  ILE A 362      32.729  63.171  97.265  0.00  0.00            
ATOM   4396  HA  ILE A 362      32.927  64.187  97.567  0.00  0.00            
ATOM   4397  CB  ILE A 362      31.449  63.151  96.461  0.00  0.00            
ATOM   4398  HB  ILE A 362      31.715  63.602  95.479  0.00  0.00            
ATOM   4399  CG2 ILE A 362      31.118  61.648  96.078  0.00  0.00            
ATOM   4400 HG21 ILE A 362      31.969  61.069  95.641  0.00  0.00            
ATOM   4401 HG22 ILE A 362      30.620  61.130  96.921  0.00  0.00            
ATOM   4402 HG23 ILE A 362      30.434  61.585  95.203  0.00  0.00            
ATOM   4403  CG1 ILE A 362      30.212  63.846  97.063  0.00  0.00            
ATOM   4404 HG11 ILE A 362      29.815  63.253  97.919  0.00  0.00            
ATOM   4405 HG12 ILE A 362      30.552  64.803  97.534  0.00  0.00            
ATOM   4406  CD  ILE A 362      29.139  64.060  95.992  0.00  0.00            
ATOM   4407  HD1 ILE A 362      28.645  63.102  95.723  0.00  0.00            
ATOM   4408  HD2 ILE A 362      28.434  64.811  96.402  0.00  0.00            
ATOM   4409  HD3 ILE A 362      29.448  64.475  95.010  0.00  0.00            
ATOM   4410  C   ILE A 362      32.681  62.313  98.493  0.00  0.00            
ATOM   4411  O   ILE A 362      32.877  61.103  98.380  0.00  0.00            
ATOM   4412  N   ALA A 363      32.511  62.982  99.700  0.00  0.00            
ATOM   4413  HN  ALA A 363      32.318  63.955  99.726  0.00  0.00            
ATOM   4414  CA  ALA A 363      32.308  62.263 100.972  0.00  0.00            
ATOM   4415  HA  ALA A 363      33.276  61.791 101.090  0.00  0.00            
ATOM   4416  CB  ALA A 363      32.334  63.184 102.193  0.00  0.00            
ATOM   4417  HB1 ALA A 363      31.307  63.593 102.296  0.00  0.00            
ATOM   4418  HB2 ALA A 363      32.545  62.637 103.132  0.00  0.00            
ATOM   4419  HB3 ALA A 363      33.108  63.989 102.112  0.00  0.00            
ATOM   4420  C   ALA A 363      31.088  61.274 100.956  0.00  0.00            
ATOM   4421  O   ALA A 363      30.103  61.452 100.165  0.00  0.00            
ATOM   4422  N   ALA A 364      31.081  60.137 101.751  0.00  0.00            
ATOM   4423  HN  ALA A 364      31.933  60.007 102.233  0.00  0.00            
ATOM   4424  CA  ALA A 364      30.060  59.051 101.753  0.00  0.00            
ATOM   4425  HA  ALA A 364      29.977  58.533 100.808  0.00  0.00            
ATOM   4426  CB  ALA A 364      30.442  57.890 102.718  0.00  0.00            
ATOM   4427  HB1 ALA A 364      31.484  57.605 102.452  0.00  0.00            
ATOM   4428  HB2 ALA A 364      30.471  58.294 103.758  0.00  0.00            
ATOM   4429  HB3 ALA A 364      29.795  56.984 102.675  0.00  0.00            
ATOM   4430  C   ALA A 364      28.640  59.541 102.116  0.00  0.00            
ATOM   4431  O   ALA A 364      27.700  59.154 101.490  0.00  0.00            
ATOM   4432  N   GLU A 365      28.443  60.411 103.177  0.00  0.00            
ATOM   4433  HN  GLU A 365      29.270  60.670 103.667  0.00  0.00            
ATOM   4434  CA  GLU A 365      27.102  60.759 103.738  0.00  0.00            
ATOM   4435  HA  GLU A 365      26.342  60.036 103.468  0.00  0.00            
ATOM   4436  CB  GLU A 365      27.182  60.803 105.279  0.00  0.00            
ATOM   4437  HB1 GLU A 365      27.623  61.753 105.653  0.00  0.00            
ATOM   4438  HB2 GLU A 365      26.117  60.846 105.597  0.00  0.00            
ATOM   4439  CG  GLU A 365      27.889  59.502 105.839  0.00  0.00            
ATOM   4440  HG1 GLU A 365      27.324  58.552 105.681  0.00  0.00            
ATOM   4441  HG2 GLU A 365      28.908  59.333 105.436  0.00  0.00            
ATOM   4442  CD  GLU A 365      28.081  59.520 107.368  0.00  0.00            
ATOM   4443  OE1 GLU A 365      29.186  59.844 107.852  0.00  0.00            
ATOM   4444  OE2 GLU A 365      27.094  59.093 108.070  0.00  0.00            
ATOM   4445  C   GLU A 365      26.659  62.109 103.161  0.00  0.00            
ATOM   4446  O   GLU A 365      25.812  62.779 103.742  0.00  0.00            
ATOM   4447  N   ALA A 366      27.378  62.684 102.192  0.00  0.00            
ATOM   4448  HN  ALA A 366      28.157  62.145 101.873  0.00  0.00            
ATOM   4449  CA  ALA A 366      27.097  64.005 101.672  0.00  0.00            
ATOM   4450  HA  ALA A 366      27.145  64.687 102.514  0.00  0.00            
ATOM   4451  CB  ALA A 366      28.380  64.327 100.851  0.00  0.00            
ATOM   4452  HB1 ALA A 366      28.535  63.660  99.976  0.00  0.00            
ATOM   4453  HB2 ALA A 366      28.495  65.419 100.686  0.00  0.00            
ATOM   4454  HB3 ALA A 366      29.286  64.145 101.479  0.00  0.00            
ATOM   4455  C   ALA A 366      25.792  64.109 100.872  0.00  0.00            
ATOM   4456  O   ALA A 366      25.275  63.138 100.408  0.00  0.00            
ATOM   4457  N   PRO A 367      25.262  65.367 100.799  0.00  0.00            
ATOM   4458  CD  PRO A 367      25.649  66.558 101.608  0.00  0.00            
ATOM   4459  HD1 PRO A 367      26.694  66.845 101.407  0.00  0.00            
ATOM   4460  HD2 PRO A 367      25.452  66.418 102.701  0.00  0.00            
ATOM   4461  CA  PRO A 367      24.192  65.763  99.801  0.00  0.00            
ATOM   4462  HA  PRO A 367      23.254  65.475 100.242  0.00  0.00            
ATOM   4463  CB  PRO A 367      24.400  67.247  99.640  0.00  0.00            
ATOM   4464  HB1 PRO A 367      25.260  67.390  98.959  0.00  0.00            
ATOM   4465  HB2 PRO A 367      23.550  67.846  99.273  0.00  0.00            
ATOM   4466  CG  PRO A 367      24.745  67.675 101.109  0.00  0.00            
ATOM   4467  HG1 PRO A 367      25.115  68.720 101.037  0.00  0.00            
ATOM   4468  HG2 PRO A 367      23.856  67.698 101.770  0.00  0.00            
ATOM   4469  C   PRO A 367      24.086  65.135  98.427  0.00  0.00            
ATOM   4470  O   PRO A 367      25.042  65.059  97.589  0.00  0.00            
ATOM   4471  N   ARG A 368      22.890  64.700  98.074  0.00  0.00            
ATOM   4472  HN  ARG A 368      22.173  64.837  98.758  0.00  0.00            
ATOM   4473  CA  ARG A 368      22.581  64.186  96.791  0.00  0.00            
ATOM   4474  HA  ARG A 368      23.486  64.342  96.237  0.00  0.00            
ATOM   4475  CB  ARG A 368      22.116  62.701  96.722  0.00  0.00            
ATOM   4476  HB1 ARG A 368      21.201  62.465  97.303  0.00  0.00            
ATOM   4477  HB2 ARG A 368      21.793  62.510  95.678  0.00  0.00            
ATOM   4478  CG  ARG A 368      23.174  61.660  97.215  0.00  0.00            
ATOM   4479  HG1 ARG A 368      23.422  61.804  98.293  0.00  0.00            
ATOM   4480  HG2 ARG A 368      22.688  60.667  97.133  0.00  0.00            
ATOM   4481  CD  ARG A 368      24.351  61.597  96.235  0.00  0.00            
ATOM   4482  HD1 ARG A 368      24.065  61.351  95.182  0.00  0.00            
ATOM   4483  HD2 ARG A 368      24.939  62.543  96.255  0.00  0.00            
ATOM   4484  NE  ARG A 368      25.411  60.641  96.750  0.00  0.00            
ATOM   4485  HE  ARG A 368      25.750  60.873  97.660  0.00  0.00            
ATOM   4486  CZ  ARG A 368      25.802  59.514  96.231  0.00  0.00            
ATOM   4487  NH1 ARG A 368      25.249  58.883  95.209  0.00  0.00            
ATOM   4488 HH11 ARG A 368      24.341  59.156  94.876  0.00  0.00            
ATOM   4489 HH12 ARG A 368      25.525  57.957  94.977  0.00  0.00            
ATOM   4490  NH2 ARG A 368      26.824  58.928  96.734  0.00  0.00            
ATOM   4491 HH21 ARG A 368      27.323  59.412  97.438  0.00  0.00            
ATOM   4492 HH22 ARG A 368      26.980  57.984  96.426  0.00  0.00            
ATOM   4493  C   ARG A 368      21.448  65.063  96.121  0.00  0.00            
ATOM   4494  O   ARG A 368      21.424  65.270  94.898  0.00  0.00            
ATOM   4495  N   ARG A 369      20.419  65.619  96.798  0.00  0.00            
ATOM   4496  HN  ARG A 369      20.423  65.618  97.794  0.00  0.00            
ATOM   4497  CA  ARG A 369      19.430  66.312  96.127  0.00  0.00            
ATOM   4498  HA  ARG A 369      19.170  65.873  95.179  0.00  0.00            
ATOM   4499  CB  ARG A 369      18.128  66.373  96.906  0.00  0.00            
ATOM   4500  HB1 ARG A 369      18.439  66.920  97.820  0.00  0.00            
ATOM   4501  HB2 ARG A 369      17.351  67.029  96.472  0.00  0.00            
ATOM   4502  CG  ARG A 369      17.596  65.010  97.312  0.00  0.00            
ATOM   4503  HG1 ARG A 369      18.358  64.462  97.905  0.00  0.00            
ATOM   4504  HG2 ARG A 369      16.713  65.053  97.981  0.00  0.00            
ATOM   4505  CD  ARG A 369      17.318  63.975  96.168  0.00  0.00            
ATOM   4506  HD1 ARG A 369      18.252  63.992  95.561  0.00  0.00            
ATOM   4507  HD2 ARG A 369      17.224  62.941  96.564  0.00  0.00            
ATOM   4508  NE  ARG A 369      16.145  64.415  95.353  0.00  0.00            
ATOM   4509  HE  ARG A 369      15.432  64.980  95.771  0.00  0.00            
ATOM   4510  CZ  ARG A 369      15.835  63.806  94.263  0.00  0.00            
ATOM   4511  NH1 ARG A 369      16.389  62.663  93.870  0.00  0.00            
ATOM   4512 HH11 ARG A 369      17.110  62.276  94.451  0.00  0.00            
ATOM   4513 HH12 ARG A 369      15.994  62.265  93.041  0.00  0.00            
ATOM   4514  NH2 ARG A 369      15.037  64.437  93.422  0.00  0.00            
ATOM   4515 HH21 ARG A 369      14.593  65.311  93.604  0.00  0.00            
ATOM   4516 HH22 ARG A 369      15.001  64.073  92.489  0.00  0.00            
ATOM   4517  C   ARG A 369      19.762  67.844  96.071  0.00  0.00            
ATOM   4518  O   ARG A 369      20.559  68.245  96.867  0.00  0.00            
ATOM   4519  N   GLY A 370      19.180  68.576  95.099  0.00  0.00            
ATOM   4520  HN  GLY A 370      18.398  68.237  94.573  0.00  0.00            
ATOM   4521  CA  GLY A 370      19.521  69.899  94.740  0.00  0.00            
ATOM   4522  HA1 GLY A 370      18.658  70.175  94.160  0.00  0.00            
ATOM   4523  HA2 GLY A 370      19.667  70.509  95.614  0.00  0.00            
ATOM   4524  C   GLY A 370      20.781  70.015  93.856  0.00  0.00            
ATOM   4525  O   GLY A 370      21.244  69.091  93.235  0.00  0.00            
ATOM   4526  N   ARG A 371      21.374  71.268  93.744  0.00  0.00            
ATOM   4527  HN  ARG A 371      20.972  72.039  94.227  0.00  0.00            
ATOM   4528  CA  ARG A 371      22.588  71.484  93.066  0.00  0.00            
ATOM   4529  HA  ARG A 371      22.704  70.790  92.239  0.00  0.00            
ATOM   4530  CB  ARG A 371      22.602  72.902  92.437  0.00  0.00            
ATOM   4531  HB1 ARG A 371      22.302  73.563  93.281  0.00  0.00            
ATOM   4532  HB2 ARG A 371      23.586  73.230  92.049  0.00  0.00            
ATOM   4533  CG  ARG A 371      21.566  73.026  91.299  0.00  0.00            
ATOM   4534  HG1 ARG A 371      20.754  72.265  91.369  0.00  0.00            
ATOM   4535  HG2 ARG A 371      21.174  74.067  91.370  0.00  0.00            
ATOM   4536  CD  ARG A 371      22.279  72.814  89.961  0.00  0.00            
ATOM   4537  HD1 ARG A 371      23.240  73.373  90.004  0.00  0.00            
ATOM   4538  HD2 ARG A 371      22.454  71.709  89.916  0.00  0.00            
ATOM   4539  NE  ARG A 371      21.264  73.288  88.983  0.00  0.00            
ATOM   4540  HE  ARG A 371      20.330  73.477  89.306  0.00  0.00            
ATOM   4541  CZ  ARG A 371      21.608  73.317  87.700  0.00  0.00            
ATOM   4542  NH1 ARG A 371      22.824  73.086  87.159  0.00  0.00            
ATOM   4543 HH11 ARG A 371      23.603  72.934  87.776  0.00  0.00            
ATOM   4544 HH12 ARG A 371      22.852  73.224  86.174  0.00  0.00            
ATOM   4545  NH2 ARG A 371      20.684  73.734  86.823  0.00  0.00            
ATOM   4546 HH21 ARG A 371      19.825  74.009  87.238  0.00  0.00            
ATOM   4547 HH22 ARG A 371      20.897  73.591  85.852  0.00  0.00            
ATOM   4548  C   ARG A 371      23.819  71.335  93.961  0.00  0.00            
ATOM   4549  O   ARG A 371      23.839  71.552  95.192  0.00  0.00            
ATOM   4550  N   LEU A 372      24.947  70.925  93.466  0.00  0.00            
ATOM   4551  HN  LEU A 372      24.928  70.690  92.492  0.00  0.00            
ATOM   4552  CA  LEU A 372      26.142  70.599  94.181  0.00  0.00            
ATOM   4553  HA  LEU A 372      25.965  70.193  95.162  0.00  0.00            
ATOM   4554  CB  LEU A 372      26.899  69.446  93.474  0.00  0.00            
ATOM   4555  HB1 LEU A 372      27.304  69.680  92.463  0.00  0.00            
ATOM   4556  HB2 LEU A 372      27.713  69.193  94.187  0.00  0.00            
ATOM   4557  CG  LEU A 372      26.170  68.110  93.361  0.00  0.00            
ATOM   4558  HG  LEU A 372      25.124  68.268  93.000  0.00  0.00            
ATOM   4559  CD1 LEU A 372      26.949  67.107  92.439  0.00  0.00            
ATOM   4560 HD11 LEU A 372      27.289  67.576  91.496  0.00  0.00            
ATOM   4561 HD12 LEU A 372      27.816  66.745  93.018  0.00  0.00            
ATOM   4562 HD13 LEU A 372      26.275  66.225  92.298  0.00  0.00            
ATOM   4563  CD2 LEU A 372      26.003  67.469  94.753  0.00  0.00            
ATOM   4564 HD21 LEU A 372      25.713  68.217  95.518  0.00  0.00            
ATOM   4565 HD22 LEU A 372      25.232  66.667  94.702  0.00  0.00            
ATOM   4566 HD23 LEU A 372      27.001  67.091  95.048  0.00  0.00            
ATOM   4567  C   LEU A 372      27.073  71.790  94.217  0.00  0.00            
ATOM   4568  O   LEU A 372      27.342  72.474  93.283  0.00  0.00            
ATOM   4569  N   HIS A 373      27.571  72.071  95.459  0.00  0.00            
ATOM   4570  HN  HIS A 373      27.162  71.593  96.230  0.00  0.00            
ATOM   4571  CA  HIS A 373      28.467  73.204  95.759  0.00  0.00            
ATOM   4572  HA  HIS A 373      28.672  73.676  94.807  0.00  0.00            
ATOM   4573  CB  HIS A 373      27.752  74.227  96.658  0.00  0.00            
ATOM   4574  HB1 HIS A 373      26.842  74.627  96.150  0.00  0.00            
ATOM   4575  HB2 HIS A 373      27.483  73.939  97.705  0.00  0.00            
ATOM   4576  ND1 HIS A 373      29.211  75.989  95.656  0.00  0.00            
ATOM   4577  CG  HIS A 373      28.579  75.525  96.870  0.00  0.00            
ATOM   4578  CE1 HIS A 373      29.933  77.018  96.094  0.00  0.00            
ATOM   4579  HE1 HIS A 373      30.590  77.622  95.468  0.00  0.00            
ATOM   4580  NE2 HIS A 373      29.743  77.288  97.410  0.00  0.00            
ATOM   4581  HE2 HIS A 373      30.315  77.908  97.948  0.00  0.00            
ATOM   4582  CD2 HIS A 373      28.863  76.342  97.946  0.00  0.00            
ATOM   4583  HD2 HIS A 373      28.450  76.343  98.952  0.00  0.00            
ATOM   4584  C   HIS A 373      29.658  72.602  96.420  0.00  0.00            
ATOM   4585  O   HIS A 373      29.747  72.029  97.517  0.00  0.00            
ATOM   4586  N   ALA A 374      30.708  72.633  95.605  0.00  0.00            
ATOM   4587  HN  ALA A 374      30.707  73.060  94.709  0.00  0.00            
ATOM   4588  CA  ALA A 374      32.062  72.204  95.968  0.00  0.00            
ATOM   4589  HA  ALA A 374      32.077  71.160  96.269  0.00  0.00            
ATOM   4590  CB  ALA A 374      32.804  72.352  94.639  0.00  0.00            
ATOM   4591  HB1 ALA A 374      32.695  73.390  94.254  0.00  0.00            
ATOM   4592  HB2 ALA A 374      33.905  72.253  94.677  0.00  0.00            
ATOM   4593  HB3 ALA A 374      32.426  71.625  93.896  0.00  0.00            
ATOM   4594  C   ALA A 374      32.797  72.951  97.136  0.00  0.00            
ATOM   4595  O   ALA A 374      33.807  73.648  96.908  0.00  0.00            
ATOM   4596  N   VAL A 375      32.341  72.670  98.348  0.00  0.00            
ATOM   4597  HN  VAL A 375      31.465  72.178  98.311  0.00  0.00            
ATOM   4598  CA  VAL A 375      33.006  73.064  99.573  0.00  0.00            
ATOM   4599  HA  VAL A 375      34.023  73.371  99.385  0.00  0.00            
ATOM   4600  CB  VAL A 375      32.376  74.332 100.256  0.00  0.00            
ATOM   4601  HB  VAL A 375      32.865  74.475 101.237  0.00  0.00            
ATOM   4602  CG1 VAL A 375      32.718  75.477  99.327  0.00  0.00            
ATOM   4603 HG11 VAL A 375      32.416  76.417  99.847  0.00  0.00            
ATOM   4604 HG12 VAL A 375      33.804  75.537  99.083  0.00  0.00            
ATOM   4605 HG13 VAL A 375      32.150  75.498  98.368  0.00  0.00            
ATOM   4606  CG2 VAL A 375      30.872  74.125 100.485  0.00  0.00            
ATOM   4607 HG21 VAL A 375      30.600  75.094 100.956  0.00  0.00            
ATOM   4608 HG22 VAL A 375      30.307  74.029  99.539  0.00  0.00            
ATOM   4609 HG23 VAL A 375      30.538  73.267 101.112  0.00  0.00            
ATOM   4610  C   VAL A 375      33.020  71.887 100.537  0.00  0.00            
ATOM   4611  O   VAL A 375      32.120  71.066 100.520  0.00  0.00            
ATOM   4612  N   PRO A 376      34.029  71.748 101.439  0.00  0.00            
ATOM   4613  CD  PRO A 376      35.233  72.556 101.523  0.00  0.00            
ATOM   4614  HD1 PRO A 376      34.860  73.515 101.940  0.00  0.00            
ATOM   4615  HD2 PRO A 376      35.618  72.829 100.515  0.00  0.00            
ATOM   4616  CA  PRO A 376      34.074  70.647 102.431  0.00  0.00            
ATOM   4617  HA  PRO A 376      33.909  69.782 101.794  0.00  0.00            
ATOM   4618  CB  PRO A 376      35.468  70.870 103.201  0.00  0.00            
ATOM   4619  HB1 PRO A 376      35.303  71.438 104.135  0.00  0.00            
ATOM   4620  HB2 PRO A 376      36.015  69.929 103.396  0.00  0.00            
ATOM   4621  CG  PRO A 376      36.268  71.877 102.321  0.00  0.00            
ATOM   4622  HG1 PRO A 376      36.801  72.520 103.065  0.00  0.00            
ATOM   4623  HG2 PRO A 376      37.096  71.394 101.770  0.00  0.00            
ATOM   4624  C   PRO A 376      33.005  70.369 103.441  0.00  0.00            
ATOM   4625  O   PRO A 376      32.773  69.178 103.792  0.00  0.00            
ATOM   4626  N   SER A 377      32.215  71.372 103.884  0.00  0.00            
ATOM   4627  HN  SER A 377      32.599  72.296 103.816  0.00  0.00            
ATOM   4628  CA  SER A 377      31.055  71.146 104.724  0.00  0.00            
ATOM   4629  HA  SER A 377      31.259  70.335 105.404  0.00  0.00            
ATOM   4630  CB  SER A 377      30.568  72.371 105.483  0.00  0.00            
ATOM   4631  HB1 SER A 377      29.575  72.399 105.965  0.00  0.00            
ATOM   4632  HB2 SER A 377      31.214  72.427 106.384  0.00  0.00            
ATOM   4633  OG  SER A 377      30.797  73.567 104.806  0.00  0.00            
ATOM   4634  HG1 SER A 377      31.743  73.725 104.745  0.00  0.00            
ATOM   4635  C   SER A 377      29.926  70.605 103.984  0.00  0.00            
ATOM   4636  O   SER A 377      29.067  70.061 104.656  0.00  0.00            
ATOM   4637  N   GLN A 378      29.908  70.687 102.623  0.00  0.00            
ATOM   4638  HN  GLN A 378      30.601  71.235 102.170  0.00  0.00            
ATOM   4639  CA  GLN A 378      28.922  70.056 101.873  0.00  0.00            
ATOM   4640  HA  GLN A 378      28.138  69.609 102.474  0.00  0.00            
ATOM   4641  CB  GLN A 378      28.347  71.011 100.788  0.00  0.00            
ATOM   4642  HB1 GLN A 378      29.143  71.332 100.069  0.00  0.00            
ATOM   4643  HB2 GLN A 378      27.655  70.386 100.192  0.00  0.00            
ATOM   4644  CG  GLN A 378      27.617  72.215 101.433  0.00  0.00            
ATOM   4645  HG1 GLN A 378      28.270  72.683 102.202  0.00  0.00            
ATOM   4646  HG2 GLN A 378      27.390  73.044 100.737  0.00  0.00            
ATOM   4647  CD  GLN A 378      26.271  71.893 102.072  0.00  0.00            
ATOM   4648  OE1 GLN A 378      26.243  71.733 103.252  0.00  0.00            
ATOM   4649  NE2 GLN A 378      25.229  71.761 101.223  0.00  0.00            
ATOM   4650 HE21 GLN A 378      25.338  71.851 100.234  0.00  0.00            
ATOM   4651 HE22 GLN A 378      24.327  71.552 101.600  0.00  0.00            
ATOM   4652  C   GLN A 378      29.643  68.779 101.203  0.00  0.00            
ATOM   4653  O   GLN A 378      29.073  68.129 100.302  0.00  0.00            
ATOM   4654  N   GLY A 379      30.857  68.397 101.774  0.00  0.00            
ATOM   4655  HN  GLY A 379      31.402  68.998 102.372  0.00  0.00            
ATOM   4656  CA  GLY A 379      31.436  67.094 101.493  0.00  0.00            
ATOM   4657  HA1 GLY A 379      32.286  66.921 102.152  0.00  0.00            
ATOM   4658  HA2 GLY A 379      30.719  66.344 101.769  0.00  0.00            
ATOM   4659  C   GLY A 379      31.897  66.753 100.142  0.00  0.00            
ATOM   4660  O   GLY A 379      31.833  65.607  99.812  0.00  0.00            
ATOM   4661  N   LEU A 380      32.395  67.719  99.396  0.00  0.00            
ATOM   4662  HN  LEU A 380      32.732  68.605  99.700  0.00  0.00            
ATOM   4663  CA  LEU A 380      32.639  67.382  97.952  0.00  0.00            
ATOM   4664  HA  LEU A 380      32.967  66.370  97.818  0.00  0.00            
ATOM   4665  CB  LEU A 380      31.444  67.686  97.016  0.00  0.00            
ATOM   4666  HB1 LEU A 380      30.673  66.895  97.167  0.00  0.00            
ATOM   4667  HB2 LEU A 380      30.943  68.637  97.304  0.00  0.00            
ATOM   4668  CG  LEU A 380      31.650  67.780  95.493  0.00  0.00            
ATOM   4669  HG  LEU A 380      32.297  68.675  95.334  0.00  0.00            
ATOM   4670  CD1 LEU A 380      32.372  66.475  94.887  0.00  0.00            
ATOM   4671 HD11 LEU A 380      33.438  66.507  95.182  0.00  0.00            
ATOM   4672 HD12 LEU A 380      31.878  65.621  95.400  0.00  0.00            
ATOM   4673 HD13 LEU A 380      32.270  66.407  93.783  0.00  0.00            
ATOM   4674  CD2 LEU A 380      30.309  68.024  94.907  0.00  0.00            
ATOM   4675 HD21 LEU A 380      29.655  67.157  95.164  0.00  0.00            
ATOM   4676 HD22 LEU A 380      29.867  68.874  95.457  0.00  0.00            
ATOM   4677 HD23 LEU A 380      30.372  68.208  93.811  0.00  0.00            
ATOM   4678  C   LEU A 380      33.827  68.205  97.615  0.00  0.00            
ATOM   4679  O   LEU A 380      33.815  69.416  97.897  0.00  0.00            
ATOM   4680  N   TRP A 381      34.800  67.564  96.979  0.00  0.00            
ATOM   4681  HN  TRP A 381      34.705  66.585  96.821  0.00  0.00            
ATOM   4682  CA  TRP A 381      35.978  68.195  96.528  0.00  0.00            
ATOM   4683  HA  TRP A 381      35.849  69.257  96.656  0.00  0.00            
ATOM   4684  CB  TRP A 381      37.222  67.776  97.402  0.00  0.00            
ATOM   4685  HB1 TRP A 381      37.462  66.699  97.282  0.00  0.00            
ATOM   4686  HB2 TRP A 381      38.183  68.291  97.185  0.00  0.00            
ATOM   4687  CG  TRP A 381      36.945  67.937  98.889  0.00  0.00            
ATOM   4688  CD1 TRP A 381      37.349  69.002  99.622  0.00  0.00            
ATOM   4689  HD1 TRP A 381      37.926  69.848  99.285  0.00  0.00            
ATOM   4690  NE1 TRP A 381      36.929  68.800 100.952  0.00  0.00            
ATOM   4691  HE1 TRP A 381      36.703  69.400 101.691  0.00  0.00            
ATOM   4692  CE2 TRP A 381      36.327  67.558 101.011  0.00  0.00            
ATOM   4693  CD2 TRP A 381      36.263  67.036  99.714  0.00  0.00            
ATOM   4694  CE3 TRP A 381      35.638  65.804  99.443  0.00  0.00            
ATOM   4695  HE3 TRP A 381      35.601  65.457  98.427  0.00  0.00            
ATOM   4696  CZ3 TRP A 381      35.243  65.047 100.589  0.00  0.00            
ATOM   4697  HZ3 TRP A 381      34.888  64.028 100.448  0.00  0.00            
ATOM   4698  CZ2 TRP A 381      35.905  66.825 102.059  0.00  0.00            
ATOM   4699  HZ2 TRP A 381      36.138  67.201 103.041  0.00  0.00            
ATOM   4700  CH2 TRP A 381      35.352  65.587 101.911  0.00  0.00            
ATOM   4701  HH2 TRP A 381      35.175  64.953 102.773  0.00  0.00            
ATOM   4702  C   TRP A 381      36.282  67.900  95.069  0.00  0.00            
ATOM   4703  O   TRP A 381      36.427  66.769  94.727  0.00  0.00            
ATOM   4704  N   LEU A 382      36.365  68.926  94.245  0.00  0.00            
ATOM   4705  HN  LEU A 382      36.304  69.861  94.599  0.00  0.00            
ATOM   4706  CA  LEU A 382      36.523  68.924  92.816  0.00  0.00            
ATOM   4707  HA  LEU A 382      36.994  68.012  92.470  0.00  0.00            
ATOM   4708  CB  LEU A 382      35.105  68.829  92.112  0.00  0.00            
ATOM   4709  HB1 LEU A 382      35.111  68.548  91.034  0.00  0.00            
ATOM   4710  HB2 LEU A 382      34.474  68.062  92.595  0.00  0.00            
ATOM   4711  CG  LEU A 382      34.131  70.155  92.140  0.00  0.00            
ATOM   4712  HG  LEU A 382      34.165  70.485  93.198  0.00  0.00            
ATOM   4713  CD1 LEU A 382      34.484  71.241  91.157  0.00  0.00            
ATOM   4714 HD11 LEU A 382      35.347  71.780  91.594  0.00  0.00            
ATOM   4715 HD12 LEU A 382      34.655  70.814  90.149  0.00  0.00            
ATOM   4716 HD13 LEU A 382      33.748  72.054  90.957  0.00  0.00            
ATOM   4717  CD2 LEU A 382      32.736  69.634  91.908  0.00  0.00            
ATOM   4718 HD21 LEU A 382      31.985  70.461  91.878  0.00  0.00            
ATOM   4719 HD22 LEU A 382      32.694  69.121  90.918  0.00  0.00            
ATOM   4720 HD23 LEU A 382      32.524  68.937  92.740  0.00  0.00            
ATOM   4721  C   LEU A 382      37.340  70.043  92.162  0.00  0.00            
ATOM   4722  O   LEU A 382      37.728  71.026  92.840  0.00  0.00            
ATOM   4723  N   LEU A 383      37.671  69.885  90.855  0.00  0.00            
ATOM   4724  HN  LEU A 383      37.386  69.029  90.433  0.00  0.00            
ATOM   4725  CA  LEU A 383      38.229  70.875  89.932  0.00  0.00            
ATOM   4726  HA  LEU A 383      38.123  71.842  90.418  0.00  0.00            
ATOM   4727  CB  LEU A 383      39.724  70.695  89.528  0.00  0.00            
ATOM   4728  HB1 LEU A 383      40.257  70.866  90.492  0.00  0.00            
ATOM   4729  HB2 LEU A 383      39.796  69.606  89.314  0.00  0.00            
ATOM   4730  CG  LEU A 383      40.310  71.505  88.363  0.00  0.00            
ATOM   4731  HG  LEU A 383      39.768  71.255  87.426  0.00  0.00            
ATOM   4732  CD1 LEU A 383      40.075  73.022  88.652  0.00  0.00            
ATOM   4733 HD11 LEU A 383      40.715  73.595  87.946  0.00  0.00            
ATOM   4734 HD12 LEU A 383      38.991  73.203  88.486  0.00  0.00            
ATOM   4735 HD13 LEU A 383      40.449  73.289  89.665  0.00  0.00            
ATOM   4736  CD2 LEU A 383      41.769  71.187  88.090  0.00  0.00            
ATOM   4737 HD21 LEU A 383      41.965  70.094  88.006  0.00  0.00            
ATOM   4738 HD22 LEU A 383      42.028  71.857  87.247  0.00  0.00            
ATOM   4739 HD23 LEU A 383      42.475  71.533  88.879  0.00  0.00            
ATOM   4740  C   LEU A 383      37.425  70.903  88.634  0.00  0.00            
ATOM   4741  O   LEU A 383      37.380  69.879  87.939  0.00  0.00            
ATOM   4742  N   GLY A 384      36.675  71.959  88.356  0.00  0.00            
ATOM   4743  HN  GLY A 384      36.523  72.748  88.955  0.00  0.00            
ATOM   4744  CA  GLY A 384      35.926  71.939  87.081  0.00  0.00            
ATOM   4745  HA1 GLY A 384      35.918  70.949  86.653  0.00  0.00            
ATOM   4746  HA2 GLY A 384      34.887  72.084  87.312  0.00  0.00            
ATOM   4747  C   GLY A 384      36.493  72.922  86.089  0.00  0.00            
ATOM   4748  O   GLY A 384      37.129  73.921  86.416  0.00  0.00            
ATOM   4749  N   LEU A 385      36.293  72.571  84.786  0.00  0.00            
ATOM   4750  HN  LEU A 385      35.781  71.748  84.561  0.00  0.00            
ATOM   4751  CA  LEU A 385      36.770  73.409  83.683  0.00  0.00            
ATOM   4752  HA  LEU A 385      37.299  74.286  84.027  0.00  0.00            
ATOM   4753  CB  LEU A 385      37.709  72.512  82.774  0.00  0.00            
ATOM   4754  HB1 LEU A 385      38.401  72.199  83.587  0.00  0.00            
ATOM   4755  HB2 LEU A 385      37.136  71.676  82.328  0.00  0.00            
ATOM   4756  CG  LEU A 385      38.581  73.274  81.706  0.00  0.00            
ATOM   4757  HG  LEU A 385      39.550  72.747  81.596  0.00  0.00            
ATOM   4758  CD1 LEU A 385      37.783  73.109  80.388  0.00  0.00            
ATOM   4759 HD11 LEU A 385      37.644  72.018  80.214  0.00  0.00            
ATOM   4760 HD12 LEU A 385      36.780  73.561  80.257  0.00  0.00            
ATOM   4761 HD13 LEU A 385      38.385  73.476  79.524  0.00  0.00            
ATOM   4762  CD2 LEU A 385      38.817  74.809  81.900  0.00  0.00            
ATOM   4763 HD21 LEU A 385      37.846  75.335  81.776  0.00  0.00            
ATOM   4764 HD22 LEU A 385      39.206  75.196  82.862  0.00  0.00            
ATOM   4765 HD23 LEU A 385      39.546  75.074  81.096  0.00  0.00            
ATOM   4766  C   LEU A 385      35.512  73.892  82.944  0.00  0.00            
ATOM   4767  O   LEU A 385      34.530  73.190  82.882  0.00  0.00            
ATOM   4768  N   ARG A 386      35.528  75.071  82.410  0.00  0.00            
ATOM   4769  HN  ARG A 386      36.279  75.678  82.641  0.00  0.00            
ATOM   4770  CA  ARG A 386      34.490  75.534  81.480  0.00  0.00            
ATOM   4771  HA  ARG A 386      34.240  74.649  80.924  0.00  0.00            
ATOM   4772  CB  ARG A 386      33.272  76.037  82.166  0.00  0.00            
ATOM   4773  HB1 ARG A 386      32.534  76.509  81.483  0.00  0.00            
ATOM   4774  HB2 ARG A 386      32.727  75.222  82.677  0.00  0.00            
ATOM   4775  CG  ARG A 386      33.535  77.134  83.210  0.00  0.00            
ATOM   4776  HG1 ARG A 386      33.949  76.633  84.104  0.00  0.00            
ATOM   4777  HG2 ARG A 386      34.293  77.819  82.764  0.00  0.00            
ATOM   4778  CD  ARG A 386      32.298  77.995  83.573  0.00  0.00            
ATOM   4779  HD1 ARG A 386      31.855  78.431  82.662  0.00  0.00            
ATOM   4780  HD2 ARG A 386      31.445  77.436  84.003  0.00  0.00            
ATOM   4781  NE  ARG A 386      32.794  78.991  84.560  0.00  0.00            
ATOM   4782  HE  ARG A 386      32.915  78.738  85.517  0.00  0.00            
ATOM   4783  CZ  ARG A 386      32.950  80.313  84.397  0.00  0.00            
ATOM   4784  NH1 ARG A 386      32.565  80.930  83.304  0.00  0.00            
ATOM   4785 HH11 ARG A 386      31.978  80.436  82.659  0.00  0.00            
ATOM   4786 HH12 ARG A 386      32.880  81.847  83.074  0.00  0.00            
ATOM   4787  NH2 ARG A 386      33.668  80.964  85.248  0.00  0.00            
ATOM   4788 HH21 ARG A 386      34.012  80.547  86.092  0.00  0.00            
ATOM   4789 HH22 ARG A 386      33.906  81.922  85.105  0.00  0.00            
ATOM   4790  C   ARG A 386      35.031  76.528  80.534  0.00  0.00            
ATOM   4791  O   ARG A 386      36.075  77.210  80.810  0.00  0.00            
ATOM   4792  N   GLU A 387      34.411  76.499  79.299  0.00  0.00            
ATOM   4793  HN  GLU A 387      33.706  75.817  79.154  0.00  0.00            
ATOM   4794  CA  GLU A 387      34.620  77.449  78.228  0.00  0.00            
ATOM   4795  HA  GLU A 387      33.845  77.338  77.476  0.00  0.00            
ATOM   4796  CB  GLU A 387      34.670  78.991  78.577  0.00  0.00            
ATOM   4797  HB1 GLU A 387      35.539  79.264  79.214  0.00  0.00            
ATOM   4798  HB2 GLU A 387      34.796  79.509  77.608  0.00  0.00            
ATOM   4799  CG  GLU A 387      33.372  79.490  79.291  0.00  0.00            
ATOM   4800  HG1 GLU A 387      33.202  78.878  80.212  0.00  0.00            
ATOM   4801  HG2 GLU A 387      33.326  80.528  79.687  0.00  0.00            
ATOM   4802  CD  GLU A 387      32.134  79.357  78.404  0.00  0.00            
ATOM   4803  OE1 GLU A 387      32.157  79.988  77.317  0.00  0.00            
ATOM   4804  OE2 GLU A 387      31.073  78.836  78.871  0.00  0.00            
ATOM   4805  C   GLU A 387      35.854  77.072  77.440  0.00  0.00            
ATOM   4806  O   GLU A 387      36.502  77.856  76.775  0.00  0.00            
ATOM   4807  N   GLY A 388      36.273  75.833  77.576  0.00  0.00            
ATOM   4808  HN  GLY A 388      35.723  75.167  78.082  0.00  0.00            
ATOM   4809  CA  GLY A 388      37.627  75.342  77.163  0.00  0.00            
ATOM   4810  HA1 GLY A 388      37.526  74.268  77.166  0.00  0.00            
ATOM   4811  HA2 GLY A 388      37.884  75.775  76.202  0.00  0.00            
ATOM   4812  C   GLY A 388      38.900  75.874  78.036  0.00  0.00            
ATOM   4813  O   GLY A 388      40.030  75.484  77.743  0.00  0.00            
ATOM   4814  N   LYS A 389      38.723  76.726  79.071  0.00  0.00            
ATOM   4815  HN  LYS A 389      37.825  76.958  79.445  0.00  0.00            
ATOM   4816  CA  LYS A 389      39.909  77.339  79.741  0.00  0.00            
ATOM   4817  HA  LYS A 389      40.683  76.593  79.848  0.00  0.00            
ATOM   4818  CB  LYS A 389      40.389  78.461  78.833  0.00  0.00            
ATOM   4819  HB1 LYS A 389      41.267  78.984  79.274  0.00  0.00            
ATOM   4820  HB2 LYS A 389      40.771  78.031  77.887  0.00  0.00            
ATOM   4821  CG  LYS A 389      39.304  79.592  78.469  0.00  0.00            
ATOM   4822  HG1 LYS A 389      38.263  79.197  78.459  0.00  0.00            
ATOM   4823  HG2 LYS A 389      39.412  80.447  79.170  0.00  0.00            
ATOM   4824  CD  LYS A 389      39.433  80.264  77.049  0.00  0.00            
ATOM   4825  HD1 LYS A 389      40.450  80.716  76.999  0.00  0.00            
ATOM   4826  HD2 LYS A 389      39.148  79.496  76.303  0.00  0.00            
ATOM   4827  CE  LYS A 389      38.420  81.404  76.898  0.00  0.00            
ATOM   4828  HE1 LYS A 389      37.409  81.080  77.200  0.00  0.00            
ATOM   4829  HE2 LYS A 389      38.679  82.270  77.548  0.00  0.00            
ATOM   4830  NZ  LYS A 389      38.410  81.904  75.525  0.00  0.00            
ATOM   4831  HZ1 LYS A 389      37.866  81.201  74.979  0.00  0.00            
ATOM   4832  HZ2 LYS A 389      37.898  82.805  75.603  0.00  0.00            
ATOM   4833  HZ3 LYS A 389      39.365  81.935  75.123  0.00  0.00            
ATOM   4834  C   LYS A 389      39.789  77.855  81.164  0.00  0.00            
ATOM   4835  O   LYS A 389      40.762  78.150  81.855  0.00  0.00            
ATOM   4836  N   ILE A 390      38.556  77.997  81.701  0.00  0.00            
ATOM   4837  HN  ILE A 390      37.760  77.554  81.305  0.00  0.00            
ATOM   4838  CA  ILE A 390      38.219  78.713  82.971  0.00  0.00            
ATOM   4839  HA  ILE A 390      39.103  79.289  83.234  0.00  0.00            
ATOM   4840  CB  ILE A 390      37.088  79.790  82.890  0.00  0.00            
ATOM   4841  HB  ILE A 390      36.088  79.299  82.896  0.00  0.00            
ATOM   4842  CG2 ILE A 390      37.174  80.654  84.206  0.00  0.00            
ATOM   4843 HG21 ILE A 390      36.178  81.012  84.523  0.00  0.00            
ATOM   4844 HG22 ILE A 390      37.588  80.056  85.048  0.00  0.00            
ATOM   4845 HG23 ILE A 390      37.848  81.530  84.043  0.00  0.00            
ATOM   4846  CG1 ILE A 390      36.999  80.569  81.508  0.00  0.00            
ATOM   4847 HG11 ILE A 390      37.914  81.176  81.356  0.00  0.00            
ATOM   4848 HG12 ILE A 390      36.924  79.772  80.735  0.00  0.00            
ATOM   4849  CD  ILE A 390      35.751  81.445  81.481  0.00  0.00            
ATOM   4850  HD1 ILE A 390      35.596  81.692  80.408  0.00  0.00            
ATOM   4851  HD2 ILE A 390      34.916  80.813  81.860  0.00  0.00            
ATOM   4852  HD3 ILE A 390      35.878  82.315  82.163  0.00  0.00            
ATOM   4853  C   ILE A 390      38.023  77.676  84.053  0.00  0.00            
ATOM   4854  O   ILE A 390      37.046  76.915  84.099  0.00  0.00            
ATOM   4855  N   LEU A 391      39.029  77.622  84.946  0.00  0.00            
ATOM   4856  HN  LEU A 391      39.805  78.249  84.894  0.00  0.00            
ATOM   4857  CA  LEU A 391      39.251  76.454  85.778  0.00  0.00            
ATOM   4858  HA  LEU A 391      38.661  75.610  85.473  0.00  0.00            
ATOM   4859  CB  LEU A 391      40.793  76.091  85.978  0.00  0.00            
ATOM   4860  HB1 LEU A 391      41.270  77.054  86.234  0.00  0.00            
ATOM   4861  HB2 LEU A 391      40.988  75.430  86.855  0.00  0.00            
ATOM   4862  CG  LEU A 391      41.399  75.529  84.732  0.00  0.00            
ATOM   4863  HG  LEU A 391      41.029  76.067  83.831  0.00  0.00            
ATOM   4864  CD1 LEU A 391      42.919  75.711  84.721  0.00  0.00            
ATOM   4865 HD11 LEU A 391      43.387  75.224  83.844  0.00  0.00            
ATOM   4866 HD12 LEU A 391      43.178  76.789  84.792  0.00  0.00            
ATOM   4867 HD13 LEU A 391      43.284  75.195  85.629  0.00  0.00            
ATOM   4868  CD2 LEU A 391      41.135  74.104  84.655  0.00  0.00            
ATOM   4869 HD21 LEU A 391      41.881  73.717  85.392  0.00  0.00            
ATOM   4870 HD22 LEU A 391      40.152  73.731  85.017  0.00  0.00            
ATOM   4871 HD23 LEU A 391      41.515  73.561  83.760  0.00  0.00            
ATOM   4872  C   LEU A 391      38.828  76.900  87.164  0.00  0.00            
ATOM   4873  O   LEU A 391      39.277  77.897  87.697  0.00  0.00            
ATOM   4874  N   GLU A 392      37.905  76.205  87.800  0.00  0.00            
ATOM   4875  HN  GLU A 392      37.666  75.343  87.345  0.00  0.00            
ATOM   4876  CA  GLU A 392      37.196  76.545  88.983  0.00  0.00            
ATOM   4877  HA  GLU A 392      37.617  77.423  89.463  0.00  0.00            
ATOM   4878  CB  GLU A 392      35.724  76.791  88.601  0.00  0.00            
ATOM   4879  HB1 GLU A 392      35.186  75.885  88.249  0.00  0.00            
ATOM   4880  HB2 GLU A 392      35.221  77.133  89.529  0.00  0.00            
ATOM   4881  CG  GLU A 392      35.628  77.993  87.602  0.00  0.00            
ATOM   4882  HG1 GLU A 392      36.335  78.778  87.920  0.00  0.00            
ATOM   4883  HG2 GLU A 392      36.000  77.586  86.631  0.00  0.00            
ATOM   4884  CD  GLU A 392      34.219  78.568  87.461  0.00  0.00            
ATOM   4885  OE1 GLU A 392      34.111  79.810  87.735  0.00  0.00            
ATOM   4886  OE2 GLU A 392      33.280  77.913  86.943  0.00  0.00            
ATOM   4887  C   GLU A 392      37.436  75.465  89.991  0.00  0.00            
ATOM   4888  O   GLU A 392      36.689  74.499  89.990  0.00  0.00            
ATOM   4889  N   ALA A 393      38.422  75.674  90.936  0.00  0.00            
ATOM   4890  HN  ALA A 393      38.988  76.494  90.854  0.00  0.00            
ATOM   4891  CA  ALA A 393      38.607  74.864  92.142  0.00  0.00            
ATOM   4892  HA  ALA A 393      38.290  73.861  91.933  0.00  0.00            
ATOM   4893  CB  ALA A 393      40.067  74.914  92.644  0.00  0.00            
ATOM   4894  HB1 ALA A 393      40.785  74.510  91.896  0.00  0.00            
ATOM   4895  HB2 ALA A 393      40.333  75.959  92.922  0.00  0.00            
ATOM   4896  HB3 ALA A 393      40.169  74.219  93.511  0.00  0.00            
ATOM   4897  C   ALA A 393      37.552  75.106  93.294  0.00  0.00            
ATOM   4898  O   ALA A 393      37.370  74.319  94.211  0.00  0.00            
ATOM   4899  N   HIS A 394      36.819  76.274  93.241  0.00  0.00            
ATOM   4900  HN  HIS A 394      36.918  76.875  92.454  0.00  0.00            
ATOM   4901  CA  HIS A 394      35.848  76.722  94.233  0.00  0.00            
ATOM   4902  HA  HIS A 394      35.428  77.706  94.062  0.00  0.00            
ATOM   4903  CB  HIS A 394      34.591  75.737  94.251  0.00  0.00            
ATOM   4904  HB1 HIS A 394      34.934  74.733  94.576  0.00  0.00            
ATOM   4905  HB2 HIS A 394      33.765  76.158  94.860  0.00  0.00            
ATOM   4906  ND1 HIS A 394      33.184  76.600  92.405  0.00  0.00            
ATOM   4907  CG  HIS A 394      34.102  75.643  92.818  0.00  0.00            
ATOM   4908  CE1 HIS A 394      32.770  76.155  91.171  0.00  0.00            
ATOM   4909  HE1 HIS A 394      32.141  76.684  90.457  0.00  0.00            
ATOM   4910  NE2 HIS A 394      33.335  74.948  90.847  0.00  0.00            
ATOM   4911  HE2 HIS A 394      32.936  74.327  90.172  0.00  0.00            
ATOM   4912  CD2 HIS A 394      34.252  74.649  91.915  0.00  0.00            
ATOM   4913  HD2 HIS A 394      34.802  73.738  92.088  0.00  0.00            
ATOM   4914  C   HIS A 394      36.355  76.822  95.698  0.00  0.00            
ATOM   4915  O   HIS A 394      35.641  76.464  96.605  0.00  0.00            
ATOM   4916  N   VAL A 395      37.538  77.330  95.951  0.00  0.00            
ATOM   4917  HN  VAL A 395      38.139  77.630  95.216  0.00  0.00            
ATOM   4918  CA  VAL A 395      38.117  77.621  97.296  0.00  0.00            
ATOM   4919  HA  VAL A 395      38.070  76.626  97.735  0.00  0.00            
ATOM   4920  CB  VAL A 395      39.619  77.934  97.259  0.00  0.00            
ATOM   4921  HB  VAL A 395      39.886  77.934  98.334  0.00  0.00            
ATOM   4922  CG1 VAL A 395      40.391  76.778  96.585  0.00  0.00            
ATOM   4923 HG11 VAL A 395      40.264  76.835  95.484  0.00  0.00            
ATOM   4924 HG12 VAL A 395      41.446  76.868  96.922  0.00  0.00            
ATOM   4925 HG13 VAL A 395      39.909  75.799  96.807  0.00  0.00            
ATOM   4926  CG2 VAL A 395      39.955  79.365  96.706  0.00  0.00            
ATOM   4927 HG21 VAL A 395      39.395  79.553  95.762  0.00  0.00            
ATOM   4928 HG22 VAL A 395      39.570  80.141  97.394  0.00  0.00            
ATOM   4929 HG23 VAL A 395      41.038  79.524  96.533  0.00  0.00            
ATOM   4930  C   VAL A 395      37.411  78.570  98.244  0.00  0.00            
ATOM   4931  O   VAL A 395      36.656  79.441  97.833  0.00  0.00            
ATOM   4932  N   GLU A 396      37.385  78.399  99.639  0.00  0.00            
ATOM   4933  HN  GLU A 396      37.911  77.645 100.046  0.00  0.00            
ATOM   4934  CA  GLU A 396      36.727  79.300 100.589  0.00  0.00            
ATOM   4935  HA  GLU A 396      35.889  79.829 100.150  0.00  0.00            
ATOM   4936  CB  GLU A 396      35.920  78.690 101.742  0.00  0.00            
ATOM   4937  HB1 GLU A 396      36.649  78.178 102.408  0.00  0.00            
ATOM   4938  HB2 GLU A 396      35.517  79.492 102.405  0.00  0.00            
ATOM   4939  CG  GLU A 396      34.719  77.740 101.389  0.00  0.00            
ATOM   4940  HG1 GLU A 396      33.950  78.269 100.797  0.00  0.00            
ATOM   4941  HG2 GLU A 396      35.092  76.811 100.908  0.00  0.00            
ATOM   4942  CD  GLU A 396      34.045  77.239 102.652  0.00  0.00            
ATOM   4943  OE1 GLU A 396      34.676  76.723 103.619  0.00  0.00            
ATOM   4944  OE2 GLU A 396      32.860  77.627 102.765  0.00  0.00            
ATOM   4945  C   GLU A 396      37.691  80.418 101.023  0.00  0.00            
ATOM   4946  O   GLU A 396      38.505  80.270 101.928  0.00  0.00            
ATOM   4947  N   ALA A 397      37.517  81.549 100.395  0.00  0.00            
ATOM   4948  HN  ALA A 397      36.770  81.614  99.741  0.00  0.00            
ATOM   4949  CA  ALA A 397      38.376  82.734 100.644  0.00  0.00            
ATOM   4950  HA  ALA A 397      38.620  82.814 101.687  0.00  0.00            
ATOM   4951  CB  ALA A 397      39.625  82.642  99.748  0.00  0.00            
ATOM   4952  HB1 ALA A 397      40.113  81.670  99.979  0.00  0.00            
ATOM   4953  HB2 ALA A 397      39.372  82.615  98.668  0.00  0.00            
ATOM   4954  HB3 ALA A 397      40.393  83.446  99.819  0.00  0.00            
ATOM   4955  C   ALA A 397      37.622  84.046 100.188  0.00  0.00            
ATOM   4956  O   ALA A 397      36.554  83.938  99.647  0.00  0.00            
ATOM   4957  N   LYS A 398      38.157  85.273 100.415  0.00  0.00            
ATOM   4958  HN  LYS A 398      39.143  85.313 100.575  0.00  0.00            
ATOM   4959  CA  LYS A 398      37.602  86.595  99.997  0.00  0.00            
ATOM   4960  HA  LYS A 398      36.593  86.674 100.360  0.00  0.00            
ATOM   4961  CB  LYS A 398      38.479  87.688 100.634  0.00  0.00            
ATOM   4962  HB1 LYS A 398      38.406  87.346 101.684  0.00  0.00            
ATOM   4963  HB2 LYS A 398      39.560  87.571 100.397  0.00  0.00            
ATOM   4964  CG  LYS A 398      38.121  89.103 100.418  0.00  0.00            
ATOM   4965  HG1 LYS A 398      37.844  89.275  99.355  0.00  0.00            
ATOM   4966  HG2 LYS A 398      37.135  89.369 100.867  0.00  0.00            
ATOM   4967  CD  LYS A 398      38.994  90.195 101.013  0.00  0.00            
ATOM   4968  HD1 LYS A 398      39.813  90.381 100.281  0.00  0.00            
ATOM   4969  HD2 LYS A 398      38.423  91.153 100.985  0.00  0.00            
ATOM   4970  CE  LYS A 398      39.575  90.068 102.431  0.00  0.00            
ATOM   4971  HE1 LYS A 398      38.724  90.008 103.146  0.00  0.00            
ATOM   4972  HE2 LYS A 398      40.184  89.141 102.482  0.00  0.00            
ATOM   4973  NZ  LYS A 398      40.432  91.245 102.731  0.00  0.00            
ATOM   4974  HZ1 LYS A 398      41.241  90.879 103.272  0.00  0.00            
ATOM   4975  HZ2 LYS A 398      40.799  91.765 101.909  0.00  0.00            
ATOM   4976  HZ3 LYS A 398      39.911  91.953 103.284  0.00  0.00            
ATOM   4977  C   LYS A 398      37.441  86.707  98.531  0.00  0.00            
ATOM   4978  O   LYS A 398      36.407  87.219  98.145  0.00  0.00            
ATOM   4979  N   GLU A 399      38.387  86.182  97.716  0.00  0.00            
ATOM   4980  HN  GLU A 399      39.237  85.802  98.061  0.00  0.00            
ATOM   4981  CA  GLU A 399      38.446  86.466  96.284  0.00  0.00            
ATOM   4982  HA  GLU A 399      37.636  87.106  95.949  0.00  0.00            
ATOM   4983  CB  GLU A 399      39.675  87.403  95.982  0.00  0.00            
ATOM   4984  HB1 GLU A 399      40.605  86.926  96.359  0.00  0.00            
ATOM   4985  HB2 GLU A 399      39.741  87.491  94.876  0.00  0.00            
ATOM   4986  CG  GLU A 399      39.531  88.744  96.699  0.00  0.00            
ATOM   4987  HG1 GLU A 399      38.569  89.171  96.353  0.00  0.00            
ATOM   4988  HG2 GLU A 399      39.512  88.566  97.801  0.00  0.00            
ATOM   4989  CD  GLU A 399      40.482  89.766  96.256  0.00  0.00            
ATOM   4990  OE1 GLU A 399      40.099  90.551  95.339  0.00  0.00            
ATOM   4991  OE2 GLU A 399      41.639  89.840  96.712  0.00  0.00            
ATOM   4992  C   GLU A 399      38.524  85.134  95.537  0.00  0.00            
ATOM   4993  O   GLU A 399      39.283  84.287  96.028  0.00  0.00            
ATOM   4994  N   PRO A 400      37.792  84.817  94.528  0.00  0.00            
ATOM   4995  CD  PRO A 400      36.814  85.674  93.852  0.00  0.00            
ATOM   4996  HD1 PRO A 400      37.260  86.497  93.254  0.00  0.00            
ATOM   4997  HD2 PRO A 400      36.008  86.030  94.531  0.00  0.00            
ATOM   4998  CA  PRO A 400      38.161  83.589  93.772  0.00  0.00            
ATOM   4999  HA  PRO A 400      37.969  82.771  94.446  0.00  0.00            
ATOM   5000  CB  PRO A 400      37.251  83.716  92.469  0.00  0.00            
ATOM   5001  HB1 PRO A 400      37.868  84.208  91.686  0.00  0.00            
ATOM   5002  HB2 PRO A 400      36.848  82.726  92.165  0.00  0.00            
ATOM   5003  CG  PRO A 400      36.160  84.689  92.871  0.00  0.00            
ATOM   5004  HG1 PRO A 400      35.691  85.156  91.984  0.00  0.00            
ATOM   5005  HG2 PRO A 400      35.382  84.144  93.443  0.00  0.00            
ATOM   5006  C   PRO A 400      39.623  83.431  93.351  0.00  0.00            
ATOM   5007  O   PRO A 400      40.336  84.407  93.142  0.00  0.00            
ATOM   5008  N   ARG A 401      40.023  82.157  93.112  0.00  0.00            
ATOM   5009  HN  ARG A 401      39.443  81.381  93.350  0.00  0.00            
ATOM   5010  CA  ARG A 401      41.329  81.781  92.578  0.00  0.00            
ATOM   5011  HA  ARG A 401      42.069  82.482  92.920  0.00  0.00            
ATOM   5012  CB  ARG A 401      41.679  80.349  93.231  0.00  0.00            
ATOM   5013  HB1 ARG A 401      41.906  80.490  94.306  0.00  0.00            
ATOM   5014  HB2 ARG A 401      40.773  79.710  93.215  0.00  0.00            
ATOM   5015  CG  ARG A 401      42.827  79.567  92.615  0.00  0.00            
ATOM   5016  HG1 ARG A 401      42.847  78.539  93.037  0.00  0.00            
ATOM   5017  HG2 ARG A 401      42.642  79.329  91.546  0.00  0.00            
ATOM   5018  CD  ARG A 401      44.212  80.128  92.729  0.00  0.00            
ATOM   5019  HD1 ARG A 401      44.839  79.676  91.922  0.00  0.00            
ATOM   5020  HD2 ARG A 401      44.236  81.235  92.681  0.00  0.00            
ATOM   5021  NE  ARG A 401      44.770  79.718  94.060  0.00  0.00            
ATOM   5022  HE  ARG A 401      44.260  79.359  94.835  0.00  0.00            
ATOM   5023  CZ  ARG A 401      45.929  80.133  94.401  0.00  0.00            
ATOM   5024  NH1 ARG A 401      46.848  80.689  93.716  0.00  0.00            
ATOM   5025 HH11 ARG A 401      46.788  80.921  92.740  0.00  0.00            
ATOM   5026 HH12 ARG A 401      47.666  81.013  94.199  0.00  0.00            
ATOM   5027  NH2 ARG A 401      46.235  80.186  95.709  0.00  0.00            
ATOM   5028 HH21 ARG A 401      45.568  79.731  96.298  0.00  0.00            
ATOM   5029 HH22 ARG A 401      47.205  80.309  95.930  0.00  0.00            
ATOM   5030  C   ARG A 401      41.314  81.899  91.142  0.00  0.00            
ATOM   5031  O   ARG A 401      40.444  81.340  90.473  0.00  0.00            
ATOM   5032  N   ALA A 402      42.222  82.632  90.540  0.00  0.00            
ATOM   5033  HN  ALA A 402      42.965  82.995  91.089  0.00  0.00            
ATOM   5034  CA  ALA A 402      42.517  82.599  89.185  0.00  0.00            
ATOM   5035  HA  ALA A 402      41.678  82.224  88.613  0.00  0.00            
ATOM   5036  CB  ALA A 402      43.031  83.976  88.724  0.00  0.00            
ATOM   5037  HB1 ALA A 402      43.452  83.950  87.691  0.00  0.00            
ATOM   5038  HB2 ALA A 402      42.308  84.810  88.605  0.00  0.00            
ATOM   5039  HB3 ALA A 402      43.837  84.284  89.420  0.00  0.00            
ATOM   5040  C   ALA A 402      43.638  81.528  88.908  0.00  0.00            
ATOM   5041  O   ALA A 402      44.371  81.153  89.804  0.00  0.00            
ATOM   5042  N   LEU A 403      43.703  81.000  87.712  0.00  0.00            
ATOM   5043  HN  LEU A 403      43.021  81.284  87.035  0.00  0.00            
ATOM   5044  CA  LEU A 403      44.645  79.995  87.189  0.00  0.00            
ATOM   5045  HA  LEU A 403      45.578  80.104  87.710  0.00  0.00            
ATOM   5046  CB  LEU A 403      44.138  78.532  87.457  0.00  0.00            
ATOM   5047  HB1 LEU A 403      43.172  78.538  86.909  0.00  0.00            
ATOM   5048  HB2 LEU A 403      44.698  77.787  86.852  0.00  0.00            
ATOM   5049  CG  LEU A 403      44.099  78.131  88.985  0.00  0.00            
ATOM   5050  HG  LEU A 403      43.527  78.976  89.415  0.00  0.00            
ATOM   5051  CD1 LEU A 403      43.157  76.969  89.240  0.00  0.00            
ATOM   5052 HD11 LEU A 403      43.243  76.627  90.292  0.00  0.00            
ATOM   5053 HD12 LEU A 403      42.126  77.265  88.988  0.00  0.00            
ATOM   5054 HD13 LEU A 403      43.526  76.098  88.650  0.00  0.00            
ATOM   5055  CD2 LEU A 403      45.575  78.010  89.567  0.00  0.00            
ATOM   5056 HD21 LEU A 403      46.076  77.143  89.078  0.00  0.00            
ATOM   5057 HD22 LEU A 403      46.151  78.935  89.324  0.00  0.00            
ATOM   5058 HD23 LEU A 403      45.493  77.757  90.648  0.00  0.00            
ATOM   5059  C   LEU A 403      44.760  80.215  85.691  0.00  0.00            
ATOM   5060  O   LEU A 403      43.773  80.587  84.961  0.00  0.00            
ATOM   5061  N   ARG A 404      46.021  79.856  85.200  0.00  0.00            
ATOM   5062  HN  ARG A 404      46.734  79.439  85.762  0.00  0.00
[truncated: 571,570 more chars]
