# Supplementary material for: Structural basis for TRIM72 oligomerization during membrane damage repair
Source: Nat Commun. 2023 Mar 21;14:1555. doi: 10.1038/s41467-023-37198-1 (PMC10030467; doi:10.1038/s41467-023-37198-1)
Supplement: Supplementary file 5 — Supplementary Data 3 [file 41467_2023_37198_MOESM5_ESM.xlsx]

## Sheet: Sheet1
Supplementary Data 1. List of primers used for TRIM72 WT , truncation constructs and site-directed mutagenesis.
TRIM72 WT and truncation constructs
Primer	Sequence (5'-3')
TRIM72-F	AGAACAGATTGGTGGATCCTCGGCTGCGCCCGGCCTCCTGCACC
TRIM72-R	AGCATTATGCGGCCGCTTAGGCCTCGGCGCCTTCGGGACCCACG
TRIM72∆RING-F	AGAACAGATTGGTGGATCCGGCCACTGCGAGGAGCACCTGGACC
TRIM72∆RING-R	AGCATTATGCGGCCGCTTAGGCCTCGGCGCCTTCGGGACCCACG
TRIM72∆RING-B-box-F	AGAACAGATTGGTGGATCCGCCGCCGAGGCCCACGCACGCCTCA
TRIM72∆RING-B-box-R	AGCATTATGCGGCCGCTTAGGCCTCGGCGCCTTCGGGACCCACG
TRIM72∆SPRY-F	AGAACAGATTGGTGGATCCTCGGCTGCGCCCGGCCTCCTGCACC
TRIM72∆SPRY-R	AGCATTATGCGGCCGCTTACATCAGAGCCCGGAACATCTTCCTC
TRIM72SPRY-F	AGAACAGATTGGTGGATCCAGGAAGATGTTCCGGGCTCTGATGC
TRIM72SPRY-R	AGCATTATGCGGCCGCTTAGGCCTCGGCGCCTTCGGGACCCACG
GFP-TRIM72-F	CGAGCTGTACAAGGGTTCTTCGGCTGCGCCCGGCCTCCTGCACC
GFP-TRIM72-R	ATCAGCGGGTTTAAACTTAGGCCTCGGCGCCTTCGGGACCCACG
GFP-TRIM72∆RING-F	CGAGCTGTACAAGGGTTCTGGCCACTGCGAGGAGCACCTGGACC
GFP-TRIM72∆RING-R	ATCAGCGGGTTTAAACTTAGGCCTCGGCGCCTTCGGGACCCACG
GFP-TRIM72∆RING-B-box-F	CGAGCTGTACAAGGGTTCTGCCGCCGAGGCCCACGCACGCCTCA
GFP-TRIM72∆RING-B-box-R	ATCAGCGGGTTTAAACTTAGGCCTCGGCGCCTTCGGGACCCACG
GFP-TRIM72∆SPRY-F	CGAGCTGTACAAGGGTTCTTCGGCTGCGCCCGGCCTCCTGCACC
GFP-TRIM72∆SPRY-R	ATCAGCGGGTTTAAACTTACGCTGGCATCAGAGCCCGGAACATC
GFP-TRIM72SPRY-F	CGAGCTGTACAAGGGTTCTCTGGAGGAGCTGACCTTTGACCCGA
GFP-TRIM72SPRY-R	ATCAGCGGGTTTAAACTTAGGCCTCGGCGCCTTCGGGACCCACG
Site-directed mutagenesis
Primer	Sequence (5'-3')
W277A-F	TTCAAATTCCAGGTGGCGAGGAAGATG
W277A-R	GCCACCTGGAATTTGAAGTCATCTGA
W277E-F	TTCAAATTCCAGGTGGAGAGGAAGATG
W277E-R	TCCACCTGGAATTTGAAGTCATCTGA
F272A-F	ATTATCTCAGATGACGCCAAATTCCAG
F272A-R	GCGTCATCTGAGATAATTGGCAGCTG
M179A-F	GAGCAGCTGGGCAAGGCGCGGGTGTTC
M179A-R	GCCTTGCCCAGCTGCTCCCCCACGGC
M179E-F	GAGCAGCTGGGCAAGGAGCGGGTGTTC
M179E-R	TCCTTGCCCAGCTGCTCCCCCACGGC
LZ1-F	TCGCGGCTGCAGCGGAGGGCTCCGCGGAC
LZ1-R	GCGAACACCCGCGCCTTGCCCGCCTG
R169A-F	ACAGTGCGTCAGTTCGCGGGGGCCGTG
R169A-R	GCGAACTGACGCACTGTCTCCTCCAC
R169E-F	ACAGTGCGTCAGTTCGAGGGGGCCGTG
R169E-R	TCGAACTGACGCACTGTCTCCTCCAC
R180A-F	CAGCTGGGCAAGATGGCGGTGTTCCTG
R180A-R	GCCATCTTGCCCAGCTGCTCCCCCAC
R180E-F	CAGCTGGGCAAGATGGAGGTGTTCCTG
R180E-R	TCCATCTTGCCCAGCTGCTCCCCCAC
R198A-F	GAGGCAGAGCGTGTAGCGGGTGAGGCA
R198A-R	GCTACACGCTCTGCCTCGCGGTCCAA
R198E-F	GAGGCAGAGCGTGTAGAGGGTGAGGCA
R198E-R	TCTACACGCTCTGCCTCGCGGTCCAA
R220A-F	TACCTGGAGCAGCTGGCGCAGATGGAG
R220A-R	GCCAGCTGCTCCAGGTAAGAGTTCAG
R220E-F	TACCTGGAGCAGCTGGAGCAGATGGAG
R220E-R	TCCAGCTGCTCCAGGTAAGAGTTCAG
M285E-F	ATGTTCCGGGCTCTGGAGCCAGCGCTG
M285E-R	TCCAGAGCCCGGAACATCTTCCTCCA
K279A-F	TTCCAGGTGTGGAGGGCGATGTTCCGG
K279A-R	GCCCTCCACACCTGGAATTTGAAGTC
D433A-F	GATGCCAGCGACGCCGCCGCGCTCGTG
D433A-R	GCGGCGTCGCTGGCATCGTAGAAGGAGAGGACGCC
K279D-F	CCAGGTGTGGAGGGACATGTTCCGGG
K279D-R	GTCCCTCCACACCTGGAATTTGAAG
D433K-F	TGCCAGCGACGCCAAAGCGCTCGTGC
D433K-R	TTTGGCGTCGCTGGCATCGTAGAAG
R412A-F	GAGAGGCGGCCCACGGCCATTGGCCTT
R412A-R	GCCGTGGGCCGCCTCTCGGGGCTGCG
R282A-F	TGGAGGAAGATGTTCGCGGCTCTGATG
R282A-R	GCGAACATCTTCCTCCACACCTGGAA
K330A-F	CCGCGCCAGTTCGACGCGGCGGTGGCG
K330A-R	GCGTCGAACTGGCGCGGGTCCTCCCC
K460A-F	GTGTGCTGGCACGACGCGGGCAAGAAT
K460A-R	GCGTCGTGCCAGCACACGTCGAAGAA
K462A-F	TGGCACGACAAGGGCGCGAATGCCCAG
K462A-R	GCGCCCTTGTCGTGCCAGCACACGTC
R356A-F	GTTGGCGACAAGCCGGCCTGGGCGCTG
R356A-R	GCCGGCTTGTCGCCAACATCCACCTCCCAGTAGTGC
R371A-F	GCCCCCCGCCGCGGGGCCCTGCACGCG
R371A-R	GCCCCGCGGCGGGGGGCCTCGGCCG
R386A-F	TGGCTGCTGGGGCTGGCCGAGGGCAAG
R386A-R	GCCAGCCCCAGCAGCCACAGGCCCTGC
I95A-F	CTGGACCCGCTGAGCGCCTACTGCGAG
I95A-R	GCGCTCAGCGGGTCCAGGTGCTCCTC
C144S-F	CAGCTGCAGGAGGCAAGCATGCGCAAG
C144S-R	CTTGCCTCCTGCAGCTGCAGTTTCTG
C242S-F	TTCCTCATGAAATACAGCCTGGTGAC
C242S-R	TGTATTTCATGAGGAACTCAGTCTG
