# Supplementary material for: Structural basis for TRIM72 oligomerization during membrane damage repair
Source: Nat Commun. 2023 Mar 21;14:1555. doi: 10.1038/s41467-023-37198-1 (PMC10030467; doi:10.1038/s41467-023-37198-1)
Supplement: Supplementary file 8 — Source Data [file 41467_2023_37198_MOESM8_ESM.xlsx]

## Sheet: Fig. 1f
First Derivative F350/F330
		Temperature [°C]	TRIM72	ΔRING	ΔRING-B-box	SPRY	ΔSPRY
		20	-0.001247	-0.000287	-0.000314	-0.000668	0.001276
		20.044	-0.001253	-0.000295	-0.000327	-0.000672	0.001275
		20.089	-0.001258	-0.000302	-0.00034	-0.000676	0.001275
		20.133	-0.001263	-0.00031	-0.000353	-0.00068	0.001274
		20.178	-0.001268	-0.000317	-0.000365	-0.000684	0.001274
		20.222	-0.001273	-0.000324	-0.000378	-0.000687	0.001273
		20.267	-0.001279	-0.000332	-0.000391	-0.000691	0.001272
		20.311	-0.001284	-0.000339	-0.000403	-0.000695	0.001271
		20.355	-0.001289	-0.000347	-0.000415	-0.000699	0.001271
		20.4	-0.001294	-0.000354	-0.000428	-0.000703	0.00127
		20.444	-0.001299	-0.000361	-0.00044	-0.000707	0.001269
		20.489	-0.001304	-0.000368	-0.000452	-0.000712	0.001269
		20.533	-0.001309	-0.000376	-0.000464	-0.000716	0.001268
		20.578	-0.001314	-0.000383	-0.000476	-0.00072	0.001267
		20.622	-0.001318	-0.00039	-0.000488	-0.000724	0.001267
		20.666	-0.001323	-0.000397	-0.0005	-0.000729	0.001266
		20.711	-0.001328	-0.000404	-0.000512	-0.000733	0.001266
		20.755	-0.001332	-0.000411	-0.000523	-0.000737	0.001265
		20.8	-0.001337	-0.000418	-0.000535	-0.000742	0.001264
		20.844	-0.001342	-0.000425	-0.000546	-0.000746	0.001264
		20.889	-0.001346	-0.000432	-0.000558	-0.000751	0.001263
		20.933	-0.00135	-0.000439	-0.000569	-0.000755	0.001263
		20.977	-0.001355	-0.000445	-0.00058	-0.00076	0.001262
		21.022	-0.001359	-0.000452	-0.000591	-0.000764	0.001262
		21.066	-0.001363	-0.000459	-0.000602	-0.000769	0.001261
		21.111	-0.001367	-0.000465	-0.000613	-0.000773	0.001261
		21.155	-0.001372	-0.000472	-0.000624	-0.000778	0.00126
		21.2	-0.001376	-0.000478	-0.000635	-0.000783	0.00126
		21.244	-0.001379	-0.000485	-0.000645	-0.000787	0.00126
		21.289	-0.001383	-0.000491	-0.000656	-0.000792	0.001259
		21.333	-0.001387	-0.000497	-0.000666	-0.000797	0.001259
		21.377	-0.001391	-0.000504	-0.000677	-0.000802	0.001259
		21.422	-0.001395	-0.00051	-0.000687	-0.000806	0.001258
		21.466	-0.001398	-0.000516	-0.000698	-0.000811	0.001258
		21.511	-0.001402	-0.000522	-0.000708	-0.000816	0.001258
		21.555	-0.001405	-0.000528	-0.000718	-0.000821	0.001258
		21.6	-0.001408	-0.000534	-0.000728	-0.000826	0.001258
		21.644	-0.001412	-0.00054	-0.000739	-0.00083	0.001257
		21.688	-0.001415	-0.000546	-0.000749	-0.000835	0.001257
		21.733	-0.001418	-0.000552	-0.000759	-0.00084	0.001257
		21.777	-0.001422	-0.000558	-0.000769	-0.000845	0.001258
		21.822	-0.001425	-0.000563	-0.000779	-0.00085	0.001258
		21.866	-0.001428	-0.000569	-0.000789	-0.000854	0.001258
		21.911	-0.001431	-0.000575	-0.000799	-0.000859	0.001258
		21.955	-0.001434	-0.000581	-0.000809	-0.000864	0.001258
		21.999	-0.001438	-0.000587	-0.000819	-0.000869	0.001259
		22.044	-0.001441	-0.000593	-0.00083	-0.000873	0.001259
		22.088	-0.001444	-0.000599	-0.00084	-0.000878	0.001259
		22.133	-0.001447	-0.000605	-0.00085	-0.000883	0.00126
		22.177	-0.001451	-0.000611	-0.000861	-0.000887	0.00126
		22.222	-0.001454	-0.000618	-0.000871	-0.000892	0.001261
		22.266	-0.001458	-0.000624	-0.000881	-0.000897	0.001261
		22.31	-0.001461	-0.000631	-0.000892	-0.000901	0.001262
		22.355	-0.001465	-0.000637	-0.000902	-0.000906	0.001262
		22.399	-0.001469	-0.000644	-0.000913	-0.000911	0.001263
		22.444	-0.001473	-0.000651	-0.000922	-0.000916	0.001264
		22.488	-0.001473	-0.000656	-0.000927	-0.000921	0.001264
		22.533	-0.001474	-0.00066	-0.000932	-0.000926	0.001265
		22.577	-0.001474	-0.000665	-0.000936	-0.000931	0.001266
		22.621	-0.001473	-0.000669	-0.000939	-0.000936	0.001267
		22.666	-0.001473	-0.000673	-0.000942	-0.00094	0.001268
		22.71	-0.001472	-0.000676	-0.000944	-0.000945	0.001268
		22.755	-0.001471	-0.00068	-0.000946	-0.000949	0.001269
		22.799	-0.00147	-0.000683	-0.000948	-0.000954	0.00127
		22.844	-0.001468	-0.000687	-0.000949	-0.000958	0.001271
		22.888	-0.001466	-0.00069	-0.00095	-0.000962	0.001272
		22.932	-0.001463	-0.000692	-0.00095	-0.000966	0.001273
		22.977	-0.00146	-0.000695	-0.00095	-0.00097	0.001274
		23.021	-0.001457	-0.000698	-0.000949	-0.000973	0.001275
		23.066	-0.001453	-0.0007	-0.000948	-0.000977	0.001276
		23.11	-0.001449	-0.000702	-0.000947	-0.00098	0.001277
		23.155	-0.001444	-0.000705	-0.000946	-0.000984	0.001279
		23.199	-0.00144	-0.000707	-0.000944	-0.000987	0.00128
		23.243	-0.001434	-0.000709	-0.000942	-0.00099	0.001281
		23.288	-0.001429	-0.000711	-0.00094	-0.000993	0.001282
		23.332	-0.001423	-0.000713	-0.000938	-0.000996	0.001283
		23.377	-0.001417	-0.000714	-0.000936	-0.000999	0.001285
		23.421	-0.001411	-0.000716	-0.000934	-0.001003	0.001286
		23.466	-0.001405	-0.000718	-0.000933	-0.001006	0.001288
		23.51	-0.001398	-0.00072	-0.000931	-0.001009	0.001289
		23.555	-0.001392	-0.000722	-0.000929	-0.001012	0.001291
		23.599	-0.001386	-0.000724	-0.000928	-0.001016	0.001292
		23.643	-0.001379	-0.000726	-0.000926	-0.001019	0.001294
		23.688	-0.001373	-0.000728	-0.000925	-0.001022	0.001296
		23.732	-0.001367	-0.00073	-0.000925	-0.001026	0.001297
		23.777	-0.001361	-0.000732	-0.000924	-0.001029	0.001299
		23.821	-0.001356	-0.000735	-0.000924	-0.001033	0.001301
		23.866	-0.00135	-0.000738	-0.000924	-0.001036	0.001303
		23.91	-0.001345	-0.000741	-0.000924	-0.00104	0.001304
		23.954	-0.001341	-0.000744	-0.000924	-0.001044	0.001306
		23.999	-0.001336	-0.000747	-0.000925	-0.001047	0.001308
		24.043	-0.001332	-0.000751	-0.000926	-0.001051	0.00131
		24.088	-0.001328	-0.000754	-0.000927	-0.001054	0.001312
		24.132	-0.001324	-0.000758	-0.000928	-0.001057	0.001314
		24.177	-0.00132	-0.000762	-0.000929	-0.001061	0.001317
		24.221	-0.001317	-0.000766	-0.000931	-0.001064	0.001319
		24.265	-0.001314	-0.00077	-0.000932	-0.001067	0.001321
		24.31	-0.00131	-0.000775	-0.000934	-0.00107	0.001323
		24.354	-0.001307	-0.000779	-0.000936	-0.001073	0.001325
		24.399	-0.001304	-0.000784	-0.000937	-0.001076	0.001328
		24.443	-0.001301	-0.000788	-0.000939	-0.001078	0.00133
		24.488	-0.001298	-0.000793	-0.000941	-0.001081	0.001332
		24.532	-0.001295	-0.000798	-0.000942	-0.001083	0.001335
		24.576	-0.001292	-0.000803	-0.000944	-0.001086	0.001337
		24.621	-0.00129	-0.000808	-0.000946	-0.001088	0.00134
		24.665	-0.001287	-0.000813	-0.000948	-0.00109	0.001342
		24.71	-0.001284	-0.000818	-0.000949	-0.001092	0.001345
		24.754	-0.001281	-0.000823	-0.000951	-0.001094	0.001348
		24.799	-0.001278	-0.000828	-0.000953	-0.001095	0.00135
		24.843	-0.001275	-0.000834	-0.000954	-0.001097	0.001353
		24.887	-0.001272	-0.000839	-0.000956	-0.001098	0.001356
		24.932	-0.001269	-0.000845	-0.000958	-0.001099	0.001358
		24.976	-0.001266	-0.00085	-0.00096	-0.0011	0.001361
		25.021	-0.001262	-0.000856	-0.000962	-0.001101	0.001364
		25.065	-0.001259	-0.000862	-0.000964	-0.001102	0.001367
		25.11	-0.001255	-0.000867	-0.000966	-0.001102	0.00137
		25.154	-0.001252	-0.000873	-0.000969	-0.001103	0.001373
		25.198	-0.001248	-0.000879	-0.000971	-0.001103	0.001376
		25.243	-0.001244	-0.000884	-0.000974	-0.001103	0.001379
		25.287	-0.001241	-0.00089	-0.000977	-0.001103	0.001382
		25.332	-0.001237	-0.000896	-0.00098	-0.001103	0.001385
		25.376	-0.001233	-0.000902	-0.000984	-0.001103	0.001388
		25.421	-0.001229	-0.000908	-0.000987	-0.001103	0.001391
		25.465	-0.001225	-0.000914	-0.000992	-0.001103	0.001394
		25.509	-0.001222	-0.00092	-0.000996	-0.001104	0.001398
		25.554	-0.001218	-0.000926	-0.001001	-0.001104	0.001401
		25.598	-0.001215	-0.000932	-0.001006	-0.001105	0.001404
		25.643	-0.001212	-0.000938	-0.001011	-0.001106	0.001407
		25.687	-0.001209	-0.000944	-0.001016	-0.001107	0.00141
		25.732	-0.001206	-0.00095	-0.001022	-0.001108	0.001413
		25.776	-0.001203	-0.000956	-0.001028	-0.001109	0.001416
		25.82	-0.001201	-0.000962	-0.001034	-0.001111	0.001419
		25.865	-0.001199	-0.000967	-0.00104	-0.001113	0.001422
		25.909	-0.001198	-0.000973	-0.001047	-0.001115	0.001426
		25.954	-0.001196	-0.000978	-0.001053	-0.001118	0.001429
		25.998	-0.001195	-0.000984	-0.00106	-0.00112	0.001432
		26.043	-0.001194	-0.000989	-0.001067	-0.001123	0.001435
		26.087	-0.001193	-0.000994	-0.001074	-0.001126	0.001438
		26.132	-0.001193	-0.000999	-0.001081	-0.00113	0.001441
		26.176	-0.001192	-0.001003	-0.001088	-0.001133	0.001444
		26.22	-0.001192	-0.001008	-0.001095	-0.001137	0.001447
		26.265	-0.001192	-0.001012	-0.001101	-0.00114	0.00145
		26.309	-0.001192	-0.001015	-0.001108	-0.001144	0.001453
		26.354	-0.001192	-0.001019	-0.001114	-0.001148	0.001456
		26.398	-0.001192	-0.001022	-0.001121	-0.001152	0.001459
		26.443	-0.001192	-0.001025	-0.001127	-0.001156	0.001462
		26.487	-0.001193	-0.001027	-0.001132	-0.001161	0.001465
		26.531	-0.001193	-0.00103	-0.001138	-0.001165	0.001468
		26.576	-0.001194	-0.001032	-0.001143	-0.001169	0.00147
		26.62	-0.001194	-0.001033	-0.001148	-0.001173	0.001473
		26.665	-0.001195	-0.001035	-0.001152	-0.001178	0.001476
		26.709	-0.001195	-0.001036	-0.001156	-0.001182	0.001479
		26.754	-0.001195	-0.001036	-0.001159	-0.001186	0.001482
		26.798	-0.001196	-0.001037	-0.001162	-0.00119	0.001485
		26.842	-0.001196	-0.001037	-0.001165	-0.001194	0.001488
		26.887	-0.001196	-0.001037	-0.001167	-0.001198	0.00149
		26.931	-0.001196	-0.001037	-0.001169	-0.001201	0.001493
		26.976	-0.001196	-0.001036	-0.001171	-0.001204	0.001496
		27.02	-0.001196	-0.001035	-0.001173	-0.001207	0.001499
		27.065	-0.001196	-0.001035	-0.001174	-0.001209	0.001501
		27.109	-0.001195	-0.001033	-0.001175	-0.001212	0.001504
		27.153	-0.001194	-0.001032	-0.001176	-0.001213	0.001507
		27.198	-0.001193	-0.001031	-0.001177	-0.001215	0.001509
		27.242	-0.001192	-0.001029	-0.001178	-0.001216	0.001512
		27.287	-0.001191	-0.001027	-0.001179	-0.001217	0.001514
		27.331	-0.001189	-0.001026	-0.00118	-0.001217	0.001517
		27.376	-0.001187	-0.001024	-0.001181	-0.001217	0.001519
		27.42	-0.001185	-0.001022	-0.001182	-0.001217	0.001522
		27.464	-0.001182	-0.00102	-0.001183	-0.001217	0.001524
		27.509	-0.001179	-0.001018	-0.001185	-0.001216	0.001526
		27.553	-0.001177	-0.001016	-0.001187	-0.001216	0.001528
		27.598	-0.001174	-0.001014	-0.001189	-0.001215	0.001531
		27.642	-0.001171	-0.001012	-0.001191	-0.001214	0.001533
		27.687	-0.001168	-0.00101	-0.001194	-0.001213	0.001535
		27.731	-0.001164	-0.001008	-0.001197	-0.001211	0.001537
		27.775	-0.001161	-0.001006	-0.0012	-0.00121	0.001539
		27.82	-0.001157	-0.001004	-0.001203	-0.001209	0.001541
		27.864	-0.001154	-0.001002	-0.001207	-0.001208	0.001543
		27.909	-0.00115	-0.001	-0.001211	-0.001207	0.001545
		27.953	-0.001146	-0.000998	-0.001216	-0.001206	0.001547
		27.998	-0.001142	-0.000996	-0.00122	-0.001205	0.001549
		28.042	-0.001138	-0.000994	-0.001225	-0.001204	0.00155
		28.086	-0.001134	-0.000992	-0.00123	-0.001203	0.001552
		28.131	-0.00113	-0.00099	-0.001235	-0.001203	0.001554
		28.175	-0.001126	-0.000988	-0.001241	-0.001202	0.001555
		28.22	-0.001122	-0.000986	-0.001246	-0.001202	0.001557
		28.264	-0.001117	-0.000983	-0.001251	-0.001201	0.001558
		28.309	-0.001113	-0.000981	-0.001256	-0.001201	0.00156
		28.353	-0.001108	-0.000979	-0.001262	-0.001201	0.001561
		28.398	-0.001103	-0.000976	-0.001267	-0.001201	0.001562
		28.442	-0.001098	-0.000974	-0.001271	-0.001201	0.001564
		28.486	-0.001093	-0.000971	-0.001276	-0.001201	0.001565
		28.531	-0.001088	-0.000968	-0.00128	-0.001201	0.001566
		28.575	-0.001083	-0.000965	-0.001284	-0.001202	0.001567
		28.62	-0.001078	-0.000962	-0.001287	-0.001202	0.001568
		28.664	-0.001073	-0.000958	-0.00129	-0.001203	0.001569
		28.709	-0.001067	-0.000955	-0.001292	-0.001203	0.00157
		28.753	-0.001062	-0.000951	-0.001294	-0.001204	0.001571
		28.797	-0.001057	-0.000947	-0.001295	-0.001205	0.001572
		28.842	-0.001051	-0.000943	-0.001296	-0.001205	0.001573
		28.886	-0.001046	-0.000938	-0.001296	-0.001206	0.001573
		28.931	-0.001041	-0.000934	-0.001296	-0.001206	0.001574
		28.975	-0.001036	-0.00093	-0.001295	-0.001206	0.001575
		29.02	-0.001031	-0.000925	-0.001294	-0.001207	0.001576
		29.064	-0.001026	-0.000921	-0.001292	-0.001206	0.001576
		29.108	-0.00102	-0.000916	-0.00129	-0.001206	0.001577
		29.153	-0.001015	-0.000912	-0.001288	-0.001205	0.001577
		29.197	-0.00101	-0.000907	-0.001285	-0.001204	0.001578
		29.242	-0.001005	-0.000903	-0.001282	-0.001203	0.001579
		29.286	-0.001	-0.000899	-0.001279	-0.001201	0.001579
		29.331	-0.000995	-0.000895	-0.001276	-0.001199	0.00158
		29.375	-0.00099	-0.000891	-0.001272	-0.001197	0.00158
		29.419	-0.000985	-0.000887	-0.001269	-0.001194	0.00158
		29.464	-0.00098	-0.000884	-0.001266	-0.001191	0.001581
		29.508	-0.000975	-0.000881	-0.001263	-0.001188	0.001581
		29.553	-0.00097	-0.000878	-0.00126	-0.001184	0.001581
		29.597	-0.000965	-0.000875	-0.001257	-0.00118	0.001582
		29.642	-0.00096	-0.000874	-0.001254	-0.001175	0.001582
		29.686	-0.000955	-0.000872	-0.001252	-0.001171	0.001582
		29.73	-0.00095	-0.000871	-0.00125	-0.001166	0.001582
		29.775	-0.000946	-0.000871	-0.001248	-0.001161	0.001582
		29.819	-0.000941	-0.000871	-0.001246	-0.001156	0.001582
		29.864	-0.000937	-0.000871	-0.001245	-0.00115	0.001582
		29.908	-0.000933	-0.000873	-0.001244	-0.001145	0.001582
		29.953	-0.000929	-0.000875	-0.001244	-0.001139	0.001582
		29.997	-0.000925	-0.000877	-0.001244	-0.001133	0.001582
		30.041	-0.000922	-0.00088	-0.001244	-0.001127	0.001582
		30.086	-0.000919	-0.000884	-0.001244	-0.001121	0.001582
		30.13	-0.000916	-0.000888	-0.001245	-0.001115	0.001582
		30.175	-0.000913	-0.000893	-0.001245	-0.001109	0.001582
		30.219	-0.000911	-0.000898	-0.001246	-0.001104	0.001581
		30.264	-0.000909	-0.000904	-0.001247	-0.001098	0.001581
		30.308	-0.000907	-0.00091	-0.001248	-0.001092	0.001581
		30.352	-0.000906	-0.000917	-0.001249	-0.001087	0.00158
		30.397	-0.000905	-0.000924	-0.00125	-0.001081	0.00158
		30.441	-0.000904	-0.000932	-0.001251	-0.001076	0.00158
		30.486	-0.000904	-0.00094	-0.001252	-0.001071	0.001579
		30.53	-0.000904	-0.000948	-0.001252	-0.001066	0.001578
		30.575	-0.000904	-0.000957	-0.001252	-0.001062	0.001578
		30.619	-0.000905	-0.000966	-0.001252	-0.001058	0.001577
		30.664	-0.000907	-0.000975	-0.001251	-0.001054	0.001576
		30.708	-0.000909	-0.000984	-0.00125	-0.00105	0.001576
		30.752	-0.000912	-0.000994	-0.001249	-0.001047	0.001575
		30.797	-0.000915	-0.001003	-0.001247	-0.001043	0.001574
		30.841	-0.000918	-0.001013	-0.001244	-0.001041	0.001573
		30.886	-0.000923	-0.001023	-0.001241	-0.001038	0.001572
		30.93	-0.000927	-0.001033	-0.001238	-0.001036	0.001571
		30.975	-0.000932	-0.001043	-0.001233	-0.001034	0.00157
		31.019	-0.000938	-0.001054	-0.001229	-0.001032	0.001569
		31.063	-0.000944	-0.001064	-0.001224	-0.00103	0.001568
		31.108	-0.00095	-0.001074	-0.001218	-0.001029	0.001567
		31.152	-0.000956	-0.001084	-0.001212	-0.001027	0.001566
		31.197	-0.000963	-0.001095	-0.001205	-0.001026	0.001565
		31.241	-0.00097	-0.001105	-0.001198	-0.001025	0.001563
		31.286	-0.000977	-0.001115	-0.001191	-0.001023	0.001562
		31.33	-0.000984	-0.001125	-0.001184	-0.001022	0.001561
		31.374	-0.000992	-0.001135	-0.001176	-0.001021	0.001559
		31.419	-0.000999	-0.001145	-0.001168	-0.001019	0.001558
		31.463	-0.001007	-0.001154	-0.00116	-0.001017	0.001556
		31.508	-0.001014	-0.001164	-0.001152	-0.001016	0.001555
		31.552	-0.001022	-0.001173	-0.001144	-0.001014	0.001553
		31.597	-0.001029	-0.001183	-0.001136	-0.001011	0.001552
		31.641	-0.001036	-0.001192	-0.001128	-0.001009	0.00155
		31.685	-0.001044	-0.001201	-0.001121	-0.001006	0.001549
		31.73	-0.001051	-0.00121	-0.001113	-0.001003	0.001547
		31.774	-0.001058	-0.001218	-0.001106	-0.001	0.001545
		31.819	-0.001064	-0.001227	-0.001098	-0.000996	0.001544
		31.863	-0.001071	-0.001235	-0.001091	-0.000993	0.001542
		31.908	-0.001077	-0.001243	-0.001084	-0.000989	0.00154
		31.952	-0.001083	-0.00125	-0.001077	-0.000985	0.001539
		31.996	-0.001089	-0.001257	-0.001071	-0.00098	0.001537
		32.041	-0.001095	-0.001264	-0.001064	-0.000976	0.001535
		32.085	-0.0011	-0.00127	-0.001057	-0.000971	0.001534
		32.13	-0.001105	-0.001276	-0.001051	-0.000966	0.001532
		32.174	-0.00111	-0.001281	-0.001044	-0.000961	0.00153
		32.219	-0.001115	-0.001286	-0.001038	-0.000956	0.001529
		32.263	-0.00112	-0.001291	-0.001031	-0.000951	0.001527
		32.307	-0.001124	-0.001294	-0.001025	-0.000946	0.001525
		32.352	-0.001128	-0.001298	-0.001018	-0.00094	0.001523
		32.396	-0.001132	-0.0013	-0.001011	-0.000935	0.001522
		32.441	-0.001136	-0.001302	-0.001004	-0.000929	0.00152
		32.485	-0.00114	-0.001303	-0.000997	-0.000923	0.001518
		32.53	-0.001144	-0.001304	-0.00099	-0.000917	0.001517
		32.574	-0.001148	-0.001304	-0.000982	-0.000912	0.001515
		32.618	-0.001152	-0.001304	-0.000974	-0.000906	0.001513
		32.663	-0.001156	-0.001302	-0.000966	-0.0009	0.001512
		32.707	-0.00116	-0.0013	-0.000957	-0.000894	0.00151
		32.752	-0.001164	-0.001298	-0.000948	-0.000888	0.001508
		32.796	-0.001169	-0.001294	-0.000938	-0.000882	0.001507
		32.841	-0.001173	-0.00129	-0.000929	-0.000876	0.001505
		32.885	-0.001177	-0.001286	-0.000919	-0.00087	0.001503
		32.93	-0.001182	-0.001281	-0.000908	-0.000864	0.001502
		32.974	-0.001186	-0.001275	-0.000898	-0.000858	0.0015
		33.018	-0.001191	-0.001269	-0.000887	-0.000851	0.001499
		33.063	-0.001195	-0.001262	-0.000876	-0.000845	0.001497
		33.107	-0.0012	-0.001255	-0.000864	-0.000839	0.001495
		33.152	-0.001204	-0.001247	-0.000853	-0.000832	0.001494
		33.196	-0.001208	-0.001239	-0.000842	-0.000825	0.001492
		33.241	-0.001212	-0.001231	-0.00083	-0.000818	0.00149
		33.285	-0.001216	-0.001223	-0.000819	-0.00081	0.001489
		33.329	-0.001219	-0.001214	-0.000808	-0.000802	0.001487
		33.374	-0.001222	-0.001205	-0.000797	-0.000794	0.001486
		33.418	-0.001225	-0.001196	-0.000786	-0.000785	0.001484
		33.463	-0.001228	-0.001188	-0.000776	-0.000776	0.001482
		33.507	-0.00123	-0.001179	-0.000766	-0.000766	0.001481
		33.552	-0.001232	-0.00117	-0.000757	-0.000756	0.001479
		33.596	-0.001234	-0.001162	-0.000748	-0.000745	0.001477
		33.64	-0.001235	-0.001154	-0.000739	-0.000734	0.001476
		33.685	-0.001235	-0.001146	-0.000731	-0.000722	0.001474
		33.729	-0.001235	-0.001138	-0.000723	-0.000709	0.001472
		33.774	-0.001235	-0.001131	-0.000716	-0.000696	0.001471
		33.818	-0.001234	-0.001123	-0.00071	-0.000683	0.001469
		33.863	-0.001232	-0.001117	-0.000704	-0.000669	0.001467
		33.907	-0.00123	-0.00111	-0.000699	-0.000654	0.001466
		33.951	-0.001228	-0.001104	-0.000694	-0.000638	0.001464
		33.996	-0.001225	-0.001098	-0.000689	-0.000623	0.001462
		34.04	-0.001221	-0.001092	-0.000685	-0.000606	0.001461
		34.085	-0.001217	-0.001087	-0.000681	-0.000589	0.001459
		34.129	-0.001212	-0.001082	-0.000678	-0.000572	0.001457
		34.174	-0.001207	-0.001077	-0.000675	-0.000554	0.001456
		34.218	-0.001202	-0.001072	-0.000672	-0.000535	0.001454
		34.262	-0.001196	-0.001068	-0.000669	-0.000517	0.001453
		34.307	-0.001189	-0.001064	-0.000666	-0.000497	0.001451
		34.351	-0.001183	-0.00106	-0.000663	-0.000477	0.001449
		34.396	-0.001176	-0.001056	-0.00066	-0.000457	0.001448
		34.44	-0.001169	-0.001053	-0.000657	-0.000436	0.001446
		34.485	-0.001162	-0.001049	-0.000654	-0.000415	0.001445
		34.529	-0.001154	-0.001046	-0.000651	-0.000393	0.001444
		34.573	-0.001147	-0.001043	-0.000647	-0.000371	0.001442
		34.618	-0.001139	-0.00104	-0.000643	-0.000349	0.001441
		34.662	-0.001132	-0.001037	-0.000639	-0.000326	0.00144
		34.707	-0.001124	-0.001035	-0.000634	-0.000303	0.001439
		34.751	-0.001117	-0.001032	-0.000629	-0.00028	0.001438
		34.796	-0.00111	-0.00103	-0.000623	-0.000256	0.001437
		34.84	-0.001103	-0.001028	-0.000617	-0.000232	0.001436
		34.884	-0.001097	-0.001027	-0.000611	-0.000208	0.001435
		34.929	-0.00109	-0.001025	-0.000603	-0.000183	0.001434
		34.973	-0.001084	-0.001024	-0.000596	-0.000158	0.001433
		35.018	-0.001078	-0.001024	-0.000588	-0.000133	0.001432
		35.062	-0.001072	-0.001023	-0.00058	-0.000107	0.001432
		35.107	-0.001067	-0.001023	-0.000571	-8.1e-05	0.001431
		35.151	-0.001062	-0.001023	-0.000562	-5.5e-05	0.001431
		35.195	-0.001057	-0.001023	-0.000553	-2.8e-05	0.00143
		35.24	-0.001052	-0.001024	-0.000544	-1e-06	0.00143
		35.284	-0.001048	-0.001025	-0.000534	2.7e-05	0.00143
		35.329	-0.001044	-0.001026	-0.000524	5.5e-05	0.00143
		35.373	-0.001039	-0.001027	-0.000515	8.4e-05	0.001429
		35.418	-0.001035	-0.001029	-0.000505	0.000113	0.001429
		35.462	-0.001032	-0.001031	-0.000495	0.000142	0.001429
		35.507	-0.001028	-0.001033	-0.000485	0.000172	0.001429
		35.551	-0.001024	-0.001035	-0.000475	0.000202	0.00143
		35.595	-0.00102	-0.001038	-0.000465	0.000233	0.00143
		35.64	-0.001016	-0.001041	-0.000455	0.000264	0.00143
		35.684	-0.001012	-0.001043	-0.000445	0.000296	0.00143
		35.729	-0.001008	-0.001046	-0.000436	0.000328	0.001431
		35.773	-0.001004	-0.001049	-0.000426	0.00036	0.001431
		35.818	-0.001	-0.001051	-0.000417	0.000393	0.001432
		35.862	-0.000995	-0.001054	-0.000407	0.000426	0.001432
		35.906	-0.000991	-0.001056	-0.000398	0.00046	0.001433
		35.951	-0.000987	-0.001058	-0.000389	0.000493	0.001433
		35.995	-0.000982	-0.00106	-0.000379	0.000527	0.001434
		36.04	-0.000977	-0.001061	-0.00037	0.000562	0.001435
		36.084	-0.000972	-0.001062	-0.00036	0.000596	0.001436
		36.129	-0.000967	-0.001062	-0.00035	0.000631	0.001437
		36.173	-0.000961	-0.001062	-0.00034	0.000666	0.001438
		36.217	-0.000956	-0.001061	-0.000329	0.000702	0.001439
		36.262	-0.00095	-0.00106	-0.000319	0.000737	0.00144
		36.306	-0.000944	-0.001058	-0.000307	0.000773	0.001441
		36.351	-0.000938	-0.001056	-0.000295	0.000809	0.001442
		36.395	-0.000932	-0.001053	-0.000283	0.000845	0.001444
		36.44	-0.000926	-0.001049	-0.00027	0.000881	0.001445
		36.484	-0.00092	-0.001044	-0.000256	0.000918	0.001447
		36.528	-0.000914	-0.001039	-0.000242	0.000954	0.001448
		36.573	-0.000908	-0.001034	-0.000227	0.000991	0.00145
		36.617	-0.000903	-0.001027	-0.00021	0.001028	0.001451
		36.662	-0.000898	-0.001021	-0.000193	0.001065	0.001453
		36.706	-0.000893	-0.001013	-0.000176	0.001102	0.001454
		36.751	-0.000888	-0.001006	-0.000157	0.00114	0.001456
		36.795	-0.000884	-0.000997	-0.000137	0.001178	0.001458
		36.839	-0.000881	-0.000989	-0.000117	0.001215	0.00146
		36.884	-0.000878	-0.00098	-9.6e-05	0.001254	0.001462
		36.928	-0.000876	-0.00097	-7.4e-05	0.001292	0.001464
		36.973	-0.000875	-0.00096	-5.1e-05	0.001331	0.001466
		37.017	-0.000874	-0.000951	-2.7e-05	0.00137	0.001468
		37.062	-0.000874	-0.000941	-2e-06	0.001409	0.00147
		37.106	-0.000875	-0.00093	2.3e-05	0.001448	0.001472
		37.15	-0.000876	-0.00092	4.8e-05	0.001488	0.001474
		37.195	-0.000878	-0.00091	7.5e-05	0.001528	0.001476
		37.239	-0.000881	-0.0009	0.000102	0.001569	0.001478
		37.284	-0.000885	-0.00089	0.000129	0.001609	0.001481
		37.328	-0.000889	-0.00088	0.000157	0.001651	0.001483
		37.373	-0.000893	-0.000871	0.000185	0.001692	0.001486
		37.417	-0.000899	-0.000862	0.000213	0.001734	0.001488
		37.461	-0.000904	-0.000853	0.000241	0.001776	0.001491
		37.506	-0.00091	-0.000845	0.00027	0.001819	0.001493
		37.55	-0.000917	-0.000837	0.000299	0.001861	0.001496
		37.595	-0.000924	-0.00083	0.000327	0.001905	0.001499
		37.639	-0.000931	-0.000823	0.000356	0.001948	0.001501
		37.684	-0.000938	-0.000816	0.000384	0.001992	0.001504
		37.728	-0.000946	-0.00081	0.000413	0.002036	0.001507
		37.773	-0.000953	-0.000805	0.000441	0.002081	0.00151
		37.817	-0.000961	-0.0008	0.000469	0.002126	0.001513
		37.861	-0.000969	-0.000795	0.000497	0.002171	0.001516
		37.906	-0.000976	-0.000791	0.000524	0.002216	0.00152
		37.95	-0.000984	-0.000788	0.000552	0.002261	0.001523
		37.995	-0.000991	-0.000785	0.000579	0.002307	0.001527
		38.039	-0.000998	-0.000783	0.000606	0.002352	0.00153
		38.084	-0.001005	-0.000781	0.000633	0.002398	0.001534
		38.128	-0.001011	-0.00078	0.00066	0.002444	0.001537
		38.172	-0.001017	-0.000779	0.000687	0.002489	0.001541
		38.217	-0.001022	-0.000779	0.000714	0.002535	0.001545
		38.261	-0.001026	-0.000779	0.00074	0.002581	0.001549
		38.306	-0.001031	-0.000779	0.000767	0.002627	0.001553
		38.35	-0.001034	-0.00078	0.000794	0.002673	0.001557
		38.395	-0.001037	-0.000781	0.000821	0.002719	0.001561
		38.439	-0.001039	-0.000783	0.000849	0.002765	0.001566
		38.483	-0.001041	-0.000785	0.000876	0.002812	0.00157
		38.528	-0.001042	-0.000787	0.000904	0.002858	0.001575
		38.572	-0.001042	-0.000789	0.000932	0.002905	0.001579
		38.617	-0.001042	-0.000792	0.00096	0.002952	0.001584
		38.661	-0.001041	-0.000795	0.000989	0.002999	0.001589
		38.706	-0.00104	-0.000798	0.001019	0.003047	0.001594
		38.75	-0.001038	-0.000801	0.001049	0.003095	0.001599
		38.794	-0.001036	-0.000804	0.001079	0.003143	0.001604
		38.839	-0.001033	-0.000808	0.00111	0.003191	0.001609
		38.883	-0.00103	-0.000811	0.001142	0.003241	0.001614
		38.928	-0.001027	-0.000815	0.001174	0.00329	0.001619
		38.972	-0.001024	-0.000819	0.001207	0.003341	0.001625
		39.017	-0.00102	-0.000823	0.001241	0.003391	0.00163
		39.061	-0.001016	-0.000827	0.001275	0.003443	0.001636
		39.105	-0.001012	-0.000832	0.00131	0.003495	0.001642
		39.15	-0.001008	-0.000836	0.001346	0.003548	0.001648
		39.194	-0.001003	-0.000841	0.001383	0.003602	0.001654
		39.239	-0.000999	-0.000846	0.00142	0.003657	0.00166
		39.283	-0.000995	-0.00085	0.001458	0.003713	0.001666
		39.328	-0.00099	-0.000855	0.001496	0.003769	0.001673
		39.372	-0.000986	-0.00086	0.001536	0.003827	0.001679
		39.416	-0.000982	-0.000865	0.001575	0.003885	0.001686
		39.461	-0.000977	-0.00087	0.001616	0.003945	0.001692
		39.505	-0.000973	-0.000875	0.001657	0.004006	0.001699
		39.55	-0.000969	-0.00088	0.001698	0.004068	0.001706
		39.594	-0.000965	-0.000885	0.001741	0.00413	0.001713
		39.639	-0.000961	-0.000889	0.001783	0.004194	0.00172
		39.683	-0.000957	-0.000894	0.001827	0.00426	0.001727
		39.727	-0.000953	-0.000898	0.001871	0.004326	0.001734
		39.772	-0.000949	-0.000903	0.001916	0.004393	0.001742
		39.816	-0.000946	-0.000907	0.001961	0.004461	0.001749
		39.861	-0.000942	-0.000911	0.002008	0.00453	0.001757
		39.905	-0.000939	-0.000915	0.002054	0.004601	0.001765
		39.95	-0.000936	-0.000918	0.002102	0.004672	0.001773
		39.994	-0.000933	-0.000921	0.002151	0.004744	0.001781
		40.039	-0.00093	-0.000924	0.0022	0.004817	0.001789
		40.083	-0.000928	-0.000926	0.00225	0.004891	0.001797
		40.127	-0.000925	-0.000928	0.002302	0.004966	0.001805
		40.172	-0.000922	-0.00093	0.002354	0.005042	0.001814
		40.216	-0.00092	-0.000931	0.002407	0.005118	0.001822
		40.261	-0.000917	-0.000931	0.002462	0.005196	0.001831
		40.305	-0.000914	-0.000931	0.002518	0.005274	0.00184
		40.35	-0.000912	-0.00093	0.002574	0.005353	0.001849
		40.394	-0.000909	-0.000928	0.002633	0.005432	0.001858
		40.438	-0.000905	-0.000925	0.002692	0.005513	0.001867
		40.483	-0.000902	-0.000922	0.002753	0.005594	0.001876
		40.527	-0.000898	-0.000918	0.002816	0.005676	0.001885
		40.572	-0.000894	-0.000913	0.00288	0.005759	0.001895
		40.616	-0.000889	-0.000907	0.002946	0.005842	0.001904
		40.661	-0.000885	-0.0009	0.003013	0.005926	0.001914
		40.705	-0.000879	-0.000893	0.003082	0.006012	0.001924
		40.749	-0.000874	-0.000885	0.003153	0.006098	0.001934
		40.794	-0.000868	-0.000876	0.003226	0.006184	0.001944
		40.838	-0.000861	-0.000866	0.003301	0.006272	0.001954
		40.883	-0.000854	-0.000856	0.003377	0.006361	0.001964
		40.927	-0.000847	-0.000844	0.003455	0.006451	0.001975
		40.972	-0.000839	-0.000832	0.003535	0.006542	0.001985
		41.016	-0.000831	-0.00082	0.003617	0.006634	0.001996
		41.06	-0.000823	-0.000806	0.003701	0.006727	0.002007
		41.105	-0.000815	-0.000792	0.003786	0.006821	0.002018
		41.149	-0.000806	-0.000778	0.003873	0.006916	0.002029
		41.194	-0.000797	-0.000762	0.003961	0.007013	0.00204
		41.238	-0.000788	-0.000746	0.004051	0.007111	0.002051
		41.283	-0.000778	-0.00073	0.004143	0.00721	0.002062
		41.327	-0.000769	-0.000713	0.004236	0.00731	0.002074
		41.371	-0.000759	-0.000695	0.00433	0.007412	0.002085
		41.416	-0.00075	-0.000677	0.004426	0.007515	0.002097
		41.46	-0.00074	-0.000659	0.004523	0.00762	0.002109
		41.505	-0.000731	-0.000641	0.004621	0.007726	0.00212
		41.549	-0.000722	-0.000622	0.004721	0.007834	0.002132
		41.594	-0.000713	-0.000603	0.004822	0.007943	0.002144
		41.638	-0.000704	-0.000583	0.004924	0.008053	0.002156
		41.682	-0.000696	-0.000564	0.005027	0.008165	0.002168
		41.727	-0.000688	-0.000545	0.005131	0.008279	0.00218
		41.771	-0.000681	-0.000525	0.005236	0.008394	0.002192
		41.816	-0.000674	-0.000506	0.005342	0.008511	0.002204
		41.86	-0.000668	-0.000486	0.005449	0.008629	0.002217
		41.905	-0.000662	-0.000467	0.005556	0.008749	0.002229
		41.949	-0.000657	-0.000447	0.005665	0.008871	0.002241
		41.993	-0.000653	-0.000428	0.005775	0.008994	0.002254
		42.038	-0.000649	-0.000408	0.005885	0.009119	0.002266
		42.082	-0.000646	-0.000389	0.005997	0.009246	0.002278
		42.127	-0.000643	-0.00037	0.006109	0.009375	0.002291
		42.171	-0.000641	-0.000351	0.006223	0.009505	0.002303
		42.216	-0.000639	-0.000332	0.006337	0.009637	0.002316
		42.26	-0.000638	-0.000313	0.006452	0.009771	0.002328
		42.305	-0.000637	-0.000294	0.006568	0.009907	0.002341
		42.349	-0.000636	-0.000276	0.006686	0.010045	0.002353
		42.393	-0.000635	-0.000257	0.006804	0.010184	0.002365
		42.438	-0.000635	-0.000239	0.006924	0.010326	0.002378
		42.482	-0.000634	-0.000221	0.007045	0.010469	0.00239
		42.527	-0.000633	-0.000202	0.007167	0.010614	0.002403
		42.571	-0.000632	-0.000184	0.007291	0.010761	0.002415
		42.616	-0.00063	-0.000166	0.007416	0.01091	0.002428
		42.66	-0.000628	-0.000148	0.007542	0.011061	0.00244
		42.704	-0.000625	-0.00013	0.00767	0.011214	0.002452
		42.749	-0.000622	-0.000111	0.007799	0.01137	0.002465
		42.793	-0.000618	-9.3e-05	0.00793	0.011527	0.002477
		42.838	-0.000613	-7.5e-05	0.008062	0.011686	0.002489
		42.882	-0.000607	-5.6e-05	0.008195	0.011847	0.002502
		42.927	-0.000601	-3.8e-05	0.008331	0.012011	0.002514
		42.971	-0.000594	-1.9e-05	0.008467	0.012176	0.002526
		43.015	-0.000585	0	0.008605	0.012344	0.002538
		43.06	-0.000576	1.9e-05	0.008745	0.012514	0.00255
		43.104	-0.000566	3.8e-05	0.008885	0.012685	0.002562
		43.149	-0.000555	5.8e-05	0.009028	0.012859	0.002574
		43.193	-0.000544	7.8e-05	0.009171	0.013035	0.002586
		43.238	-0.000531	9.8e-05	0.009316	0.013213	0.002598
		43.282	-0.000517	0.000119	0.009462	0.013393	0.00261
		43.326	-0.000503	0.00014	0.00961	0.013574	0.002622
		43.371	-0.000489	0.000161	0.009759	0.013758	0.002634
		43.415	-0.000473	0.000183	0.009909	0.013944	0.002646
		43.46	-0.000457	0.000205	0.01006	0.014131	0.002658
		43.504	-0.000441	0.000228	0.010213	0.01432	0.00267
		43.549	-0.000424	0.000251	0.010366	0.014511	0.002682
		43.593	-0.000407	0.000275	0.010521	0.014703	0.002694
		43.637	-0.00039	0.0003	0.010677	0.014896	0.002705
		43.682	-0.000373	0.000325	0.010835	0.015091	0.002717
		43.726	-0.000356	0.000351	0.010993	0.015288	0.002729
		43.771	-0.000339	0.000377	0.011152	0.015485	0.002741
		43.815	-0.000322	0.000405	0.011313	0.015684	0.002752
		43.86	-0.000306	0.000433	0.011474	0.015883	0.002764
		43.904	-0.00029	0.000461	0.011637	0.016084	0.002776
		43.948	-0.000275	0.000491	0.011801	0.016285	0.002787
		43.993	-0.00026	0.000521	0.011966	0.016487	0.002799
		44.037	-0.000245	0.000552	0.012132	0.016689	0.002811
		44.082	-0.000231	0.000583	0.012299	0.016892	0.002822
		44.126	-0.000217	0.000616	0.012467	0.017094	0.002834
		44.171	-0.000204	0.000649	0.012637	0.017297	0.002845
		44.215	-0.000192	0.000683	0.012807	0.0175	0.002857
		44.259	-0.000179	0.000717	0.012979	0.017702	0.002868
		44.304	-0.000168	0.000753	0.013151	0.017904	0.00288
		44.348	-0.000156	0.000789	0.013325	0.018104	0.002891
		44.393	-0.000145	0.000826	0.013499	0.018304	0.002903
		44.437	-0.000133	0.000864	0.013674	0.018503	0.002914
		44.482	-0.000122	0.000903	0.013851	0.0187	0.002926
		44.526	-0.000111	0.000942	0.014028	0.018895	0.002937
		44.57	-9.9e-05	0.000983	0.014206	0.019089	0.002948
		44.615	-8.7e-05	0.001025	0.014384	0.01928	0.002959
		44.659	-7.5e-05	0.001067	0.014564	0.019468	0.002971
		44.704	-6.2e-05	0.001111	0.014743	0.019654	0.002982
		44.748	-4.8e-05	0.001156	0.014923	0.019837	0.002993
		44.793	-3.4e-05	0.001201	0.015104	0.020016	0.003004
		44.837	-1.8e-05	0.001248	0.015284	0.020192	0.003015
		44.882	-2e-06	0.001297	0.015465	0.020364	0.003026
		44.926	1.5e-05	0.001346	0.015645	0.020531	0.003036
		44.97	3.3e-05	0.001397	0.015824	0.020695	0.003047
		45.015	5.3e-05	0.001449	0.016003	0.020853	0.003058
		45.059	7.3e-05	0.001503	0.016181	0.021007	0.003068
		45.104	9.5e-05	0.001558	0.016357	0.021155	0.003079
		45.148	0.000117	0.001614	0.016533	0.021298	0.00309
		45.193	0.000141	0.001673	0.016706	0.021435	0.0031
		45.237	0.000167	0.001733	0.016878	0.021567	0.00311
		45.281	0.000193	0.001794	0.017047	0.021692	0.003121
		45.326	0.000221	0.001858	0.017213	0.02181	0.003131
		45.37	0.000249	0.001923	0.017377	0.021921	0.003141
		45.415	0.00028	0.00199	0.017537	0.022026	0.003151
		45.459	0.000311	0.00206	0.017694	0.022123	0.003161
		45.504	0.000343	0.002131	0.017848	0.022213	0.003171
		45.548	0.000377	0.002205	0.017997	0.022295	0.003181
		45.592	0.000411	0.002281	0.018141	0.022369	0.003191
		45.637	0.000447	0.002359	0.018281	0.022434	0.0032
		45.681	0.000483	0.00244	0.018416	0.022491	0.00321
		45.726	0.00052	0.002523	0.018545	0.02254	0.003219
		45.77	0.000559	0.002609	0.018668	0.022579	0.003229
		45.815	0.000598	0.002697	0.018786	0.02261	0.003238
		45.859	0.000637	0.002788	0.018897	0.022632	0.003248
		45.903	0.000678	0.002882	0.019001	0.022644	0.003257
		45.948	0.000719	0.002978	0.019098	0.022647	0.003266
		45.992	0.000761	0.003076	0.019189	0.022641	0.003275
		46.037	0.000803	0.003178	0.019271	0.022625	0.003284
		46.081	0.000846	0.003282	0.019346	0.0226	0.003293
		46.126	0.00089	0.003389	0.019413	0.022565	0.003302
		46.17	0.000934	0.003498	0.019471	0.02252	0.003311
		46.214	0.000979	0.00361	0.019522	0.022465	0.00332
		46.259	0.001025	0.003725	0.019563	0.022401	0.003329
		46.303	0.001071	0.003842	0.019596	0.022327	0.003338
		46.348	0.001118	0.003962	0.019619	0.022242	0.003346
		46.392	0.001167	0.004085	0.019634	0.022149	0.003355
		46.437	0.001216	0.004211	0.019639	0.022045	0.003364
		46.481	0.001266	0.004339	0.019635	0.021932	0.003372
		46.525	0.001317	0.004469	0.019622	0.021808	0.003381
		46.57	0.001369	0.004602	0.0196	0.021676	0.00339
		46.614	0.001423	0.004738	0.019568	0.021533	0.003398
		46.659	0.001478	0.004877	0.019526	0.021382	0.003407
		46.703	0.001534	0.005018	0.019475	0.021221	0.003416
		46.748	0.001593	0.005162	0.019415	0.021051	0.003425
		46.792	0.001652	0.005309	0.019345	0.020871	0.003433
		46.836	0.001714	0.005459	0.019265	0.020683	0.003442
		46.881	0.001778	0.005611	0.019177	0.020487	0.003451
		46.925	0.001843	0.005767	0.019079	0.020282	0.003459
		46.97	0.001911	0.005925	0.018971	0.020069	0.003468
		47.014	0.001981	0.006086	0.018855	0.019848	0.003477
		47.059	0.002053	0.00625	0.01873	0.01962	0.003486
		47.103	0.002128	0.006418	0.018596	0.019384	0.003495
		47.148	0.002205	0.006588	0.018453	0.019141	0.003503
		47.192	0.002285	0.006761	0.018302	0.018891	0.003512
		47.236	0.002367	0.006938	0.018143	0.018635	0.003521
		47.281	0.002452	0.007118	0.017975	0.018373	0.00353
		47.325	0.00254	0.007301	0.017799	0.018104	0.003539
		47.37	0.00263	0.007488	0.017616	0.01783	0.003548
		47.414	0.002724	0.007678	0.017425	0.017551	0.003557
		47.459	0.00282	0.007871	0.017227	0.017267	0.003566
		47.503	0.002919	0.008068	0.017022	0.016978	0.003574
		47.547	0.00302	0.008269	0.01681	0.016685	0.003583
		47.592	0.003125	0.008473	0.016592	0.016388	0.003592
		47.636	0.003233	0.008681	0.016368	0.016088	0.003601
		47.681	0.003344	0.008893	0.016138	0.015784	0.00361
		47.725	0.003458	0.009109	0.015902	0.015478	0.003618
		47.77	0.003575	0.009328	0.01566	0.015169	0.003627
		47.814	0.003695	0.009552	0.015414	0.014858	0.003636
		47.858	0.003818	0.009779	0.015163	0.014546	0.003644
		47.903	0.003945	0.01001	0.014908	0.014232	0.003653
		47.947	0.004074	0.010244	0.014648	0.013917	0.003661
		47.992	0.004207	0.010483	0.014385	0.013601	0.00367
		48.036	0.004344	0.010725	0.014118	0.013285	0.003678
		48.081	0.004484	0.01097	0.013848	0.012969	0.003686
		48.125	0.004627	0.011219	0.013575	0.012653	0.003694
		48.169	0.004773	0.011472	0.0133	0.012339	0.003702
		48.214	0.004923	0.011727	0.013023	0.012025	0.00371
		48.258	0.005077	0.011986	0.012744	0.011713	0.003718
		48.303	0.005234	0.012247	0.012463	0.011402	0.003725
		48.347	0.005395	0.012511	0.012182	0.011093	0.003733
		48.392	0.005559	0.012778	0.0119	0.010787	0.00374
		48.436	0.005727	0.013047	0.011618	0.010484	0.003747
		48.48	0.005899	0.013318	0.011336	0.010183	0.003755
		48.525	0.006075	0.01359	0.011054	0.009885	0.003762
		48.569	0.006254	0.013865	0.010774	0.009591	0.003769
		48.614	0.006438	0.014141	0.010494	0.0093	0.003776
		48.658	0.006625	0.014418	0.010216	0.009013	0.003782
		48.703	0.006816	0.014697	0.009939	0.008731	0.003789
		48.747	0.007012	0.014976	0.009665	0.008452	0.003795
		48.791	0.007211	0.015256	0.009393	0.008178	0.003802
		48.836	0.007415	0.015536	0.009124	0.007908	0.003808
		48.88	0.007623	0.015816	0.008858	0.007643	0.003814
		48.925	0.007835	0.016097	0.008595	0.007383	0.00382
		48.969	0.008052	0.016377	0.008336	0.007129	0.003826
		49.014	0.008273	0.016656	0.00808	0.006879	0.003832
		49.058	0.008498	0.016935	0.007829	0.006634	0.003838
		49.102	0.008728	0.017213	0.007582	0.006396	0.003844
		49.147	0.008963	0.01749	0.007339	0.006162	0.003849
		49.191	0.009202	0.017765	0.007101	0.005934	0.003855
		49.236	0.009446	0.018038	0.006868	0.005712	0.00386
		49.28	0.009694	0.018309	0.006641	0.005496	0.003866
		49.325	0.009947	0.018578	0.006418	0.005285	0.003871
		49.369	0.010205	0.018844	0.006201	0.00508	0.003877
		49.414	0.010467	0.019108	0.005989	0.004881	0.003882
		49.458	0.010734	0.019367	0.005783	0.004688	0.003887
		49.502	0.011005	0.019623	0.005583	0.004501	0.003892
		49.547	0.011281	0.019876	0.005388	0.004319	0.003897
		49.591	0.011562	0.020124	0.0052	0.004144	0.003902
		49.636	0.011846	0.020367	0.005017	0.003974	0.003907
		49.68	0.012136	0.020606	0.00484	0.00381	0.003912
		49.725	0.012429	0.020839	0.00467	0.003652	0.003917
		49.769	0.012727	0.021067	0.004505	0.003499	0.003922
		49.813	0.013029	0.021288	0.004346	0.003353	0.003927
		49.858	0.013335	0.021504	0.004193	0.003212	0.003931
		49.902	0.013645	0.021713	0.004045	0.003076	0.003936
		49.947	0.013958	0.021915	0.003904	0.002946	0.003941
		49.991	0.014275	0.022109	0.003767	0.002821	0.003945
		50.036	0.014595	0.022296	0.003637	0.002701	0.00395
		50.08	0.014919	0.022475	0.003511	0.002586	0.003954
		50.124	0.015245	0.022646	0.003391	0.002477	0.003959
		50.169	0.015573	0.022808	0.003276	0.002372	0.003963
		50.213	0.015904	0.02296	0.003166	0.002272	0.003967
		50.258	0.016237	0.023104	0.00306	0.002176	0.003972
		50.302	0.016571	0.023237	0.002959	0.002085	0.003976
		50.347	0.016906	0.02336	0.002863	0.001998	0.00398
		50.391	0.017243	0.023473	0.002771	0.001916	0.003984
		50.435	0.01758	0.023575	0.002683	0.001837	0.003989
		50.48	0.017917	0.023666	0.002599	0.001762	0.003993
		50.524	0.018254	0.023746	0.002519	0.001691	0.003997
		50.569	0.01859	0.023813	0.002443	0.001624	0.004001
		50.613	0.018925	0.023869	0.00237	0.001559	0.004005
		50.658	0.019258	0.023913	0.002301	0.001498	0.004009
		50.702	0.019589	0.023945	0.002235	0.001441	0.004013
		50.746	0.019918	0.023964	0.002172	0.001386	0.004018
		50.791	0.020244	0.02397	0.002113	0.001333	0.004022
		50.835	0.020566	0.023964	0.002056	0.001284	0.004026
		50.88	0.020884	0.023945	0.002002	0.001237	0.00403
		50.924	0.021198	0.023913	0.00195	0.001192	0.004034
		50.969	0.021507	0.023868	0.001901	0.00115	0.004038
		51.013	0.021811	0.02381	0.001854	0.00111	0.004042
		51.057	0.022109	0.023739	0.00181	0.001072	0.004046
		51.102	0.022401	0.023655	0.001768	0.001037	0.00405
		51.146	0.022687	0.023559	0.001727	0.001003	0.004054
		51.191	0.022965	0.02345	0.001689	0.000971	0.004059
		51.235	0.023235	0.023328	0.001653	0.000941	0.004063
		51.28	0.023498	0.023193	0.001618	0.000912	0.004067
		51.324	0.023752	0.023047	0.001585	0.000886	0.004071
		51.368	0.023997	0.022888	0.001553	0.000861	0.004075
		51.413	0.024233	0.022717	0.001523	0.000837	0.004079
		51.457	0.02446	0.022535	0.001495	0.000815	0.004083
		51.502	0.024676	0.02234	0.001467	0.000795	0.004088
		51.546	0.024881	0.022135	0.001441	0.000776	0.004092
		51.591	0.025076	0.021919	0.001417	0.000758	0.004096
		51.635	0.02526	0.021692	0.001393	0.000741	0.0041
		51.68	0.025432	0.021454	0.001371	0.000726	0.004104
		51.724	0.025592	0.021206	0.00135	0.000712	0.004109
		51.768	0.025739	0.020949	0.00133	0.000699	0.004113
		51.813	0.025874	0.020683	0.00131	0.000687	0.004117
		51.857	0.025997	0.020407	0.001292	0.000677	0.004122
		51.902	0.026106	0.020123	0.001274	0.000667	0.004126
		51.946	0.026201	0.019831	0.001257	0.000658	0.00413
		51.991	0.026283	0.019532	0.001241	0.000651	0.004135
		52.035	0.026351	0.019225	0.001226	0.000644	0.004139
		52.079	0.026404	0.018911	0.001211	0.000639	0.004143
		52.124	0.026444	0.018591	0.001197	0.000634	0.004148
		52.168	0.026469	0.018264	0.001183	0.00063	0.004152
		52.213	0.026479	0.017933	0.00117	0.000628	0.004157
		52.257	0.026474	0.017596	0.001158	0.000626	0.004162
		52.302	0.026455	0.017255	0.001146	0.000625	0.004166
		52.346	0.02642	0.01691	0.001135	0.000625	0.004171
		52.39	0.026371	0.016561	0.001124	0.000625	0.004176
		52.435	0.026306	0.016209	0.001114	0.000626	0.00418
		52.479	0.026226	0.015854	0.001105	0.000628	0.004185
		52.524	0.026131	0.015496	0.001096	0.000631	0.00419
		52.568	0.026021	0.015137	0.001088	0.000634	0.004195
		52.613	0.025896	0.014777	0.001081	0.000638	0.0042
		52.657	0.025756	0.014415	0.001074	0.000643	0.004205
		52.701	0.025601	0.014053	0.001068	0.000648	0.00421
		52.746	0.025431	0.013691	0.001063	0.000653	0.004215
		52.79	0.025246	0.013329	0.001058	0.000659	0.00422
		52.835	0.025047	0.012968	0.001054	0.000665	0.004225
		52.879	0.024834	0.012609	0.001051	0.000672	0.004231
		52.924	0.024607	0.012251	0.001049	0.00068	0.004236
		52.968	0.024366	0.011895	0.001047	0.000688	0.004241
		53.012	0.024113	0.011541	0.001046	0.000696	0.004246
		53.057	0.023846	0.01119	0.001045	0.000704	0.004252
		53.101	0.023567	0.010843	0.001046	0.000713	0.004257
		53.146	0.023276	0.010499	0.001046	0.000723	0.004262
		53.19	0.022973	0.01016	0.001048	0.000732	0.004268
		53.235	0.02266	0.009824	0.00105	0.000742	0.004273
		53.279	0.022336	0.009494	0.001053	0.000753	0.004278
		53.323	0.022001	0.009168	0.001056	0.000764	0.004284
		53.368	0.021657	0.008847	0.00106	0.000774	0.004289
		53.412	0.021305	0.008533	0.001064	0.000786	0.004294
		53.457	0.020943	0.008224	0.001069	0.000797	0.0043
		53.501	0.020574	0.007921	0.001074	0.000808	0.004305
		53.546	0.020198	0.007625	0.00108	0.00082	0.00431
		53.59	0.019815	0.007335	0.001086	0.000832	0.004315
		53.634	0.019426	0.007052	0.001092	0.000843	0.004321
		53.679	0.019031	0.006775	0.001099	0.000855	0.004326
		53.723	0.018631	0.006506	0.001105	0.000866	0.004331
		53.768	0.018228	0.006244	0.001112	0.000877	0.004336
		53.812	0.01782	0.005989	0.00112	0.000889	0.004341
		53.857	0.01741	0.005742	0.001127	0.000899	0.004346
		53.901	0.016997	0.005502	0.001134	0.00091	0.00435
		53.945	0.016582	0.00527	0.001142	0.00092	0.004355
		53.99	0.016167	0.005045	0.001149	0.00093	0.00436
		54.034	0.01575	0.004828	0.001156	0.00094	0.004364
		54.079	0.015334	0.004619	0.001163	0.00095	0.004368
		54.123	0.014918	0.004417	0.00117	0.000959	0.004373
		54.168	0.014504	0.004223	0.001176	0.000967	0.004377
		54.212	0.014091	0.004037	0.001183	0.000976	0.004381
		54.257	0.013681	0.003858	0.001189	0.000984	0.004385
		54.301	0.013273	0.003686	0.001195	0.000991	0.004389
		54.345	0.012869	0.003522	0.001201	0.000998	0.004392
		54.39	0.012468	0.003365	0.001206	0.001005	0.004396
		54.434	0.012072	0.003215	0.001211	0.001011	0.004399
		54.479	0.011679	0.003072	0.001217	0.001017	0.004403
		54.523	0.011292	0.002937	0.001222	0.001022	0.004406
		54.568	0.01091	0.002807	0.001227	0.001027	0.004409
		54.612	0.010534	0.002685	0.001232	0.001031	0.004412
		54.656	0.010163	0.002568	0.001237	0.001035	0.004415
		54.701	0.009799	0.002458	0.001242	0.001039	0.004417
		54.745	0.009442	0.002354	0.001247	0.001042	0.00442
		54.79	0.009091	0.002256	0.001252	0.001044	0.004422
		54.834	0.008747	0.002163	0.001257	0.001047	0.004424
		54.879	0.008411	0.002075	0.001262	0.001049	0.004426
		54.923	0.008082	0.001993	0.001268	0.00105	0.004428
		54.967	0.007761	0.001916	0.001273	0.001052	0.00443
		55.012	0.007448	0.001844	0.001279	0.001053	0.004431
		55.056	0.007143	0.001776	0.001284	0.001054	0.004433
		55.101	0.006847	0.001712	0.00129	0.001055	0.004434
		55.145	0.006558	0.001653	0.001296	0.001055	0.004435
		55.19	0.006279	0.001598	0.001302	0.001056	0.004436
		55.234	0.006007	0.001546	0.001308	0.001056	0.004437
		55.278	0.005745	0.001499	0.001314	0.001057	0.004437
		55.323	0.005491	0.001454	0.00132	0.001057	0.004438
		55.367	0.005246	0.001413	0.001326	0.001058	0.004438
		55.412	0.00501	0.001375	0.001332	0.001058	0.004438
		55.456	0.004782	0.00134	0.001338	0.001059	0.004438
		55.501	0.004563	0.001307	0.001344	0.001059	0.004438
		55.545	0.004353	0.001277	0.00135	0.00106	0.004437
		55.589	0.004152	0.00125	0.001355	0.001061	0.004436
		55.634	0.003959	0.001225	0.001361	0.001062	0.004436
		55.678	0.003774	0.001202	0.001366	0.001064	0.004435
		55.723	0.003598	0.001181	0.001371	0.001065	0.004433
		55.767	0.00343	0.001162	0.001375	0.001066	0.004432
		55.812	0.00327	0.001145	0.00138	0.001068	0.004431
		55.856	0.003118	0.00113	0.001383	0.00107	0.004429
		55.9	0.002974	0.001116	0.001387	0.001071	0.004427
		55.945	0.002837	0.001104	0.00139	0.001073	0.004425
		55.989	0.002708	0.001093	0.001392	0.001075	0.004423
		56.034	0.002586	0.001084	0.001394	0.001077	0.00442
		56.078	0.00247	0.001077	0.001395	0.001079	0.004418
		56.123	0.002362	0.00107	0.001396	0.001081	0.004415
		56.167	0.00226	0.001065	0.001396	0.001083	0.004412
		56.211	0.002165	0.001061	0.001396	0.001085	0.004409
		56.256	0.002075	0.001058	0.001396	0.001087	0.004406
		56.3	0.001991	0.001056	0.001395	0.001089	0.004402
		56.345	0.001913	0.001055	0.001394	0.001092	0.004399
		56.389	0.001841	0.001055	0.001392	0.001094	0.004395
		56.434	0.001773	0.001056	0.001391	0.001096	0.004391
		56.478	0.00171	0.001057	0.001389	0.001098	0.004387
		56.523	0.001652	0.00106	0.001388	0.0011	0.004383
		56.567	0.001599	0.001062	0.001386	0.001102	0.004379
		56.611	0.001549	0.001066	0.001385	0.001105	0.004375
		56.656	0.001503	0.00107	0.001384	0.001107	0.00437
		56.7	0.001461	0.001075	0.001383	0.001109	0.004365
		56.745	0.001423	0.00108	0.001382	0.001112	0.004361
		56.789	0.001387	0.001085	0.001382	0.001114	0.004356
		56.834	0.001355	0.001091	0.001383	0.001117	0.004351
		56.878	0.001325	0.001097	0.001384	0.00112	0.004346
		56.922	0.001298	0.001103	0.001385	0.001123	0.00434
		56.967	0.001273	0.00111	0.001387	0.001127	0.004335
		57.011	0.001251	0.001116	0.001389	0.00113	0.004329
		57.056	0.00123	0.001123	0.001392	0.001134	0.004324
		57.1	0.001212	0.00113	0.001396	0.001138	0.004318
		57.145	0.001195	0.001137	0.001399	0.001142	0.004312
		57.189	0.00118	0.001145	0.001404	0.001147	0.004306
		57.233	0.001166	0.001152	0.001409	0.001152	0.0043
		57.278	0.001154	0.001159	0.001414	0.001158	0.004294
		57.322	0.001143	0.001165	0.001419	0.001164	0.004287
		57.367	0.001133	0.001172	0.001425	0.00117	0.004281
		57.411	0.001124	0.001179	0.001431	0.001176	0.004274
		57.456	0.001117	0.001185	0.001437	0.001184	0.004267
		57.5	0.00111	0.001191	0.001443	0.001191	0.004261
		57.544	0.001104	0.001197	0.001449	0.001199	0.004254
		57.589	0.001099	0.001203	0.001455	0.001207	0.004247
		57.633	0.001095	0.001209	0.001461	0.001216	0.00424
		57.678	0.001091	0.001214	0.001467	0.001225	0.004233
		57.722	0.001088	0.00122	0.001473	0.001234	0.004226
		57.767	0.001085	0.001225	0.001478	0.001244	0.004219
		57.811	0.001083	0.00123	0.001483	0.001254	0.004212
		57.855	0.001081	0.001235	0.001488	0.001264	0.004204
		57.9	0.001079	0.00124	0.001492	0.001274	0.004197
		57.944	0.001078	0.001245	0.001496	0.001285	0.00419
		57.989	0.001076	0.00125	0.001499	0.001296	0.004183
		58.033	0.001075	0.001256	0.001502	0.001306	0.004176
		58.078	0.001075	0.001261	0.001504	0.001317	0.004168
		58.122	0.001074	0.001266	0.001506	0.001328	0.004161
		58.166	0.001073	0.001272	0.001508	0.001338	0.004154
		58.211	0.001073	0.001278	0.001509	0.001349	0.004147
		58.255	0.001073	0.001284	0.00151	0.001359	0.00414
		58.3	0.001072	0.00129	0.00151	0.00137	0.004133
		58.344	0.001072	0.001296	0.001511	0.00138	0.004126
		58.389	0.001072	0.001302	0.001511	0.001391	0.004119
		58.433	0.001073	0.001309	0.001511	0.001401	0.004112
		58.477	0.001073	0.001315	0.001511	0.001411	0.004106
		58.522	0.001073	0.001322	0.001511	0.001421	0.004099
		58.566	0.001073	0.001329	0.001511	0.001431	0.004092
		58.611	0.001073	0.001336	0.001511	0.001441	0.004086
		58.655	0.001074	0.001343	0.001512	0.00145	0.004079
		58.7	0.001074	0.001349	0.001513	0.00146	0.004073
		58.744	0.001074	0.001356	0.001515	0.00147	0.004067
		58.789	0.001074	0.001363	0.001517	0.001479	0.00406
		58.833	0.001074	0.00137	0.00152	0.001489	0.004054
		58.877	0.001073	0.001377	0.001523	0.001499	0.004048
		58.922	0.001073	0.001384	0.001527	0.001508	0.004042
		58.966	0.001072	0.001391	0.001531	0.001518	0.004036
		59.011	0.001071	0.001397	0.001537	0.001528	0.00403
		59.055	0.00107	0.001404	0.001542	0.001537	0.004024
		59.1	0.001069	0.00141	0.001549	0.001547	0.004018
		59.144	0.001068	0.001417	0.001556	0.001557	0.004013
		59.188	0.001067	0.001423	0.001563	0.001566	0.004007
		59.233	0.001065	0.001429	0.001571	0.001576	0.004001
		59.277	0.001064	0.001435	0.00158	0.001586	0.003996
		59.322	0.001063	0.001441	0.001588	0.001596	0.00399
		59.366	0.001062	0.001446	0.001597	0.001606	0.003985
		59.411	0.001061	0.001451	0.001606	0.001616	0.003979
		59.455	0.00106	0.001456	0.001615	0.001626	0.003974
		59.499	0.00106	0.001461	0.001625	0.001636	0.003968
		59.544	0.001059	0.001465	0.001634	0.001646	0.003963
		59.588	0.001059	0.00147	0.001643	0.001656	0.003958
		59.633	0.00106	0.001474	0.001651	0.001666	0.003952
		59.677	0.001061	0.001478	0.00166	0.001676	0.003947
		59.722	0.001062	0.001481	0.001668	0.001685	0.003942
		59.766	0.001063	0.001485	0.001676	0.001695	0.003937
		59.81	0.001065	0.001488	0.001684	0.001705	0.003931
		59.855	0.001067	0.001492	0.001691	0.001714	0.003926
		59.899	0.00107	0.001495	0.001697	0.001724	0.003921
		59.944	0.001073	0.001498	0.001703	0.001733	0.003916
		59.988	0.001076	0.001502	0.001709	0.001742	0.003911
		60.033	0.00108	0.001505	0.001714	0.001751	0.003906
		60.077	0.001085	0.001508	0.001718	0.001759	0.003901
		60.121	0.001089	0.001512	0.001722	0.001768	0.003896
		60.166	0.001095	0.001515	0.001725	0.001776	0.003891
		60.21	0.0011	0.001519	0.001728	0.001784	0.003887
		60.255	0.001106	0.001522	0.00173	0.001792	0.003882
		60.299	0.001113	0.001526	0.001733	0.0018	0.003877
		60.344	0.00112	0.00153	0.001734	0.001808	0.003872
		60.388	0.001127	0.001533	0.001736	0.001816	0.003868
		60.432	0.001135	0.001537	0.001737	0.001823	0.003863
		60.477	0.001143	0.001541	0.001738	0.001831	0.003859
		60.521	0.001152	0.001545	0.001739	0.001838	0.003854
		60.566	0.001161	0.001549	0.00174	0.001845	0.00385
		60.61	0.00117	0.001553	0.001741	0.001853	0.003846
		60.655	0.001179	0.001556	0.001742	0.00186	0.003842
		60.699	0.001189	0.00156	0.001742	0.001867	0.003838
		60.743	0.001199	0.001563	0.001744	0.001874	0.003834
		60.788	0.001209	0.001566	0.001745	0.001882	0.00383
		60.832	0.001219	0.001569	0.001746	0.001889	0.003826
		60.877	0.00123	0.001572	0.001748	0.001896	0.003822
		60.921	0.00124	0.001575	0.00175	0.001904	0.003818
		60.966	0.001251	0.001577	0.001752	0.001911	0.003815
		61.01	0.001262	0.001579	0.001755	0.001918	0.003811
		61.055	0.001273	0.001581	0.001757	0.001926	0.003808
		61.099	0.001284	0.001583	0.00176	0.001933	0.003804
		61.143	0.001295	0.001584	0.001763	0.001941	0.003801
		61.188	0.001306	0.001586	0.001766	0.001948	0.003798
		61.232	0.001317	0.001587	0.00177	0.001955	0.003794
		61.277	0.001328	0.001588	0.001773	0.001962	0.003791
		61.321	0.00134	0.001589	0.001776	0.001969	0.003788
		61.366	0.001351	0.001589	0.001779	0.001976	0.003785
		61.41	0.001363	0.00159	0.001782	0.001983	0.003783
		61.454	0.001375	0.00159	0.001785	0.00199	0.00378
		61.499	0.001387	0.001591	0.001788	0.001996	0.003777
		61.543	0.0014	0.001591	0.00179	0.002002	0.003774
		61.588	0.001412	0.001591	0.001792	0.002008	0.003772
		61.632	0.001425	0.001592	0.001794	0.002013	0.003769
		61.677	0.001438	0.001592	0.001795	0.002019	0.003767
		61.721	0.001451	0.001592	0.001795	0.002024	0.003765
		61.765	0.001465	0.001593	0.001795	0.002028	0.003762
		61.81	0.001479	0.001593	0.001795	0.002033	0.00376
		61.854	0.001493	0.001594	0.001794	0.002037	0.003758
		61.899	0.001507	0.001595	0.001793	0.002041	0.003756
		61.943	0.001521	0.001596	0.001792	0.002045	0.003754
		61.988	0.001535	0.001598	0.00179	0.002048	0.003753
		62.032	0.00155	0.0016	0.001787	0.002052	0.003751
		62.076	0.001565	0.001602	0.001785	0.002055	0.003749
		62.121	0.001579	0.001605	0.001782	0.002057	0.003748
		62.165	0.001594	0.001609	0.001779	0.00206	0.003746
		62.21	0.001609	0.001613	0.001777	0.002062	0.003745
		62.254	0.001623	0.001617	0.001774	0.002064	0.003744
		62.299	0.001638	0.001622	0.001771	0.002066	0.003743
		62.343	0.001652	0.001628	0.001769	0.002067	0.003742
		62.387	0.001667	0.001634	0.001767	0.002069	0.003741
		62.432	0.001681	0.001641	0.001765	0.00207	0.00374
		62.476	0.001695	0.001648	0.001764	0.002071	0.003739
		62.521	0.001709	0.001656	0.001763	0.002071	0.003739
		62.565	0.001723	0.001664	0.001762	0.002072	0.003738
		62.61	0.001736	0.001672	0.001762	0.002072	0.003738
		62.654	0.00175	0.001681	0.001763	0.002073	0.003737
		62.698	0.001763	0.00169	0.001764	0.002073	0.003737
		62.743	0.001776	0.001699	0.001765	0.002073	0.003736
		62.787	0.001789	0.001709	0.001768	0.002073	0.003736
		62.832	0.001801	0.001718	0.00177	0.002074	0.003736
		62.876	0.001813	0.001727	0.001774	0.002074	0.003736
		62.921	0.001825	0.001737	0.001778	0.002074	0.003736
		62.965	0.001836	0.001746	0.001782	0.002075	0.003736
		63.009	0.001847	0.001755	0.001787	0.002075	0.003736
		63.054	0.001857	0.001765	0.001793	0.002075	0.003736
		63.098	0.001867	0.001774	0.001799	0.002076	0.003736
		63.143	0.001876	0.001782	0.001805	0.002076	0.003736
		63.187	0.001884	0.001791	0.001812	0.002077	0.003736
		63.232	0.001892	0.0018	0.001819	0.002078	0.003736
		63.276	0.001899	0.001808	0.001827	0.002079	0.003736
		63.32	0.001905	0.001816	0.001834	0.002079	0.003736
		63.365	0.001911	0.001824	0.001842	0.00208	0.003737
		63.409	0.001916	0.001832	0.00185	0.002081	0.003737
		63.454	0.00192	0.001839	0.001858	0.002083	0.003737
		63.498	0.001924	0.001846	0.001866	0.002084	0.003738
		63.543	0.001927	0.001853	0.001874	0.002085	0.003738
		63.587	0.00193	0.00186	0.001882	0.002087	0.003738
		63.632	0.001932	0.001867	0.00189	0.002088	0.003739
		63.676	0.001933	0.001874	0.001898	0.00209	0.003739
		63.72	0.001934	0.00188	0.001906	0.002092	0.00374
		63.765	0.001935	0.001887	0.001913	0.002094	0.00374
		63.809	0.001935	0.001894	0.001921	0.002097	0.003741
		63.854	0.001935	0.0019	0.001928	0.0021	0.003742
		63.898	0.001935	0.001907	0.001935	0.002103	0.003743
		63.943	0.001934	0.001914	0.001942	0.002106	0.003744
		63.987	0.001933	0.001921	0.001949	0.00211	0.003745
		64.031	0.001933	0.001929	0.001956	0.002114	0.003746
		64.076	0.001932	0.001936	0.001963	0.002118	0.003747
		64.12	0.001931	0.001944	0.00197	0.002122	0.003748
		64.165	0.00193	0.001952	0.001977	0.002127	0.00375
		64.209	0.001929	0.001961	0.001984	0.002132	0.003751
		64.254	0.001928	0.00197	0.001991	0.002137	0.003753
		64.298	0.001927	0.001979	0.001998	0.002143	0.003755
		64.342	0.001926	0.001988	0.002005	0.002149	0.003757
		64.387	0.001926	0.001997	0.002013	0.002155	0.003759
		64.431	0.001926	0.002007	0.002021	0.002161	0.003761
		64.476	0.001926	0.002016	0.00203	0.002168	0.003763
		64.52	0.001926	0.002026	0.002038	0.002175	0.003765
		64.565	0.001927	0.002035	0.002047	0.002182	0.003768
		64.609	0.001928	0.002045	0.002057	0.00219	0.00377
		64.653	0.001929	0.002054	0.002066	0.002198	0.003773
		64.698	0.001931	0.002063	0.002076	0.002206	0.003776
		64.742	0.001933	0.002071	0.002086	0.002214	0.003778
		64.787	0.001935	0.002079	0.002096	0.002223	0.003782
		64.831	0.001938	0.002087	0.002106	0.002232	0.003785
		64.876	0.001941	0.002094	0.002116	0.002241	0.003788
		64.92	0.001944	0.0021	0.002126	0.00225	0.003791
		64.964	0.001948	0.002106	0.002136	0.00226	0.003795
		65.009	0.001952	0.002111	0.002146	0.00227	0.003798
		65.053	0.001956	0.002115	0.002156	0.00228	0.003802
		65.098	0.00196	0.002119	0.002165	0.00229	0.003806
		65.142	0.001964	0.002121	0.002174	0.002301	0.003809
		65.187	0.001968	0.002123	0.002183	0.002312	0.003813
		65.231	0.001972	0.002124	0.002191	0.002323	0.003817
		65.275	0.001976	0.002125	0.002198	0.002334	0.003821
		65.32	0.00198	0.002124	0.002205	0.002346	0.003825
		65.364	0.001984	0.002123	0.002211	0.002358	0.00383
		65.409	0.001987	0.00212	0.002217	0.00237	0.003834
		65.453	0.001991	0.002117	0.002221	0.002382	0.003838
		65.498	0.001994	0.002114	0.002225	0.002394	0.003843
		65.542	0.001996	0.002109	0.002228	0.002406	0.003847
		65.586	0.001999	0.002104	0.002231	0.002419	0.003851
		65.631	0.002001	0.002098	0.002232	0.002431	0.003856
		65.675	0.002003	0.002092	0.002233	0.002444	0.00386
		65.72	0.002004	0.002085	0.002233	0.002457	0.003865
		65.764	0.002005	0.002078	0.002232	0.002469	0.003869
		65.809	0.002007	0.002071	0.00223	0.002482	0.003874
		65.853	0.002008	0.002063	0.002227	0.002494	0.003878
		65.898	0.002008	0.002055	0.002224	0.002507	0.003883
		65.942	0.002009	0.002047	0.00222	0.002519	0.003887
		65.986	0.00201	0.002039	0.002215	0.002532	0.003892
		66.031	0.00201	0.002032	0.00221	0.002544	0.003896
		66.075	0.00201	0.002024	0.002205	0.002556	0.003901
		66.12	0.002011	0.002017	0.002199	0.002569	0.003905
		66.164	0.002011	0.00201	0.002192	0.002581	0.003909
		66.209	0.002011	0.002004	0.002186	0.002593	0.003914
		66.253	0.002012	0.001998	0.002179	0.002605	0.003918
		66.297	0.002012	0.001994	0.002172	0.002616	0.003922
		66.342	0.002012	0.001989	0.002165	0.002628	0.003926
		66.386	0.002013	0.001986	0.002159	0.002639	0.00393
		66.431	0.002014	0.001983	0.002152	0.002651	0.003934
		66.475	0.002015	0.001981	0.002146	0.002662	0.003938
		66.52	0.002016	0.00198	0.00214	0.002673	0.003942
		66.564	0.002017	0.00198	0.002134	0.002684	0.003946
		66.608	0.002019	0.00198	0.002129	0.002694	0.00395
		66.653	0.002021	0.001982	0.002124	0.002704	0.003953
		66.697	0.002024	0.001984	0.002119	0.002715	0.003957
		66.742	0.002026	0.001986	0.002115	0.002725	0.00396
		66.786	0.00203	0.00199	0.002112	0.002734	0.003964
		66.831	0.002033	0.001994	0.002109	0.002744	0.003967
		66.875	0.002037	0.001998	0.002106	0.002753	0.00397
		66.919	0.002041	0.002003	0.002104	0.002762	0.003973
		66.964	0.002046	0.002009	0.002102	0.002772	0.003976
		67.008	0.002051	0.002014	0.0021	0.002781	0.003979
		67.053	0.002057	0.002021	0.002099	0.00279	0.003982
		67.097	0.002062	0.002027	0.002099	0.002798	0.003984
		67.142	0.002069	0.002033	0.002098	0.002807	0.003987
		67.186	0.002075	0.00204	0.002098	0.002816	0.003989
		67.23	0.002082	0.002047	0.002098	0.002824	0.003991
		67.275	0.002088	0.002053	0.002098	0.002833	0.003993
		67.319	0.002095	0.00206	0.002098	0.002841	0.003995
		67.364	0.002102	0.002067	0.002098	0.002849	0.003997
		67.408	0.002109	0.002074	0.002099	0.002858	0.003999
		67.453	0.002115	0.00208	0.002099	0.002866	0.004001
		67.497	0.002122	0.002086	0.0021	0.002874	0.004003
		67.541	0.002129	0.002093	0.002101	0.002882	0.004004
		67.586	0.002135	0.002098	0.002102	0.00289	0.004005
		67.63	0.002141	0.002104	0.002102	0.002898	0.004007
		67.675	0.002147	0.002109	0.002103	0.002906	0.004008
		67.719	0.002152	0.002114	0.002104	0.002914	0.004009
		67.764	0.002157	0.002118	0.002105	0.002922	0.00401
		67.808	0.002162	0.002122	0.002106	0.002929	0.004011
		67.852	0.002167	0.002126	0.002108	0.002937	0.004012
		67.897	0.002172	0.002129	0.002109	0.002944	0.004013
		67.941	0.002176	0.002132	0.00211	0.002952	0.004013
		67.986	0.00218	0.002135	0.002112	0.002959	0.004014
		68.03	0.002184	0.002138	0.002114	0.002967	0.004014
		68.075	0.002188	0.00214	0.002115	0.002974	0.004014
		68.119	0.002192	0.002142	0.002118	0.002981	0.004015
		68.164	0.002196	0.002145	0.00212	0.002989	0.004015
		68.208	0.0022	0.002147	0.002123	0.002996	0.004015
		68.252	0.002204	0.002149	0.002125	0.003004	0.004014
		68.297	0.002209	0.002151	0.002128	0.003011	0.004014
		68.341	0.002213	0.002154	0.002132	0.003019	0.004014
		68.386	0.002218	0.002156	0.002135	0.003027	0.004013
		68.43	0.002224	0.002159	0.002139	0.003035	0.004012
		68.475	0.00223	0.002162	0.002143	0.003043	0.004012
		68.519	0.002236	0.002165	0.002147	0.003051	0.004011
		68.563	0.002242	0.002168	0.002152	0.003059	0.004009
		68.608	0.00225	0.002172	0.002157	0.003067	0.004008
		68.652	0.002258	0.002176	0.002162	0.003075	0.004006
		68.697	0.002266	0.00218	0.002168	0.003084	0.004005
		68.741	0.002275	0.002185	0.002173	0.003092	0.004003
		68.786	0.002285	0.00219	0.002179	0.003101	0.004001
		68.83	0.002295	0.002195	0.002185	0.003109	0.003999
		68.874	0.002306	0.0022	0.002192	0.003118	0.003996
		68.919	0.002318	0.002206	0.002198	0.003127	0.003994
		68.963	0.00233	0.002212	0.002205	0.003135	0.003991
		69.008	0.002342	0.002218	0.002212	0.003144	0.003988
		69.052	0.002356	0.002225	0.002219	0.003152	0.003985
		69.097	0.002369	0.002231	0.002226	0.00316	0.003982
		69.141	0.002384	0.002239	0.002234	0.003168	0.003979
		69.185	0.002398	0.002246	0.002241	0.003176	0.003975
		69.23	0.002413	0.002254	0.002248	0.003184	0.003971
		69.274	0.002427	0.002262	0.002255	0.003192	0.003967
		69.319	0.002442	0.00227	0.002262	0.003199	0.003963
		69.363	0.002457	0.002278	0.002268	0.003206	0.003959
		69.408	0.002472	0.002287	0.002275	0.003213	0.003955
		69.452	0.002487	0.002296	0.002281	0.00322	0.003951
		69.496	0.002501	0.002305	0.002288	0.003227	0.003946
		69.541	0.002515	0.002314	0.002294	0.003233	0.003942
		69.585	0.002529	0.002323	0.0023	0.003239	0.003937
		69.63	0.002542	0.002332	0.002306	0.003244	0.003932
		69.674	0.002554	0.002342	0.002311	0.003249	0.003927
		69.719	0.002566	0.00235	0.002317	0.003254	0.003922
		69.763	0.002577	0.002359	0.002322	0.003258	0.003917
		69.807	0.002588	0.002368	0.002328	0.003262	0.003912
		69.852	0.002597	0.002376	0.002333	0.003265	0.003907
		69.896	0.002606	0.002383	0.002338	0.003268	0.003902
		69.941	0.002614	0.002391	0.002344	0.003271	0.003897
		69.985	0.002621	0.002397	0.002349	0.003273	0.003892
		70.03	0.002627	0.002404	0.002354	0.003275	0.003886
		70.074	0.002633	0.002409	0.002359	0.003277	0.003881
		70.118	0.002638	0.002414	0.002365	0.003278	0.003876
		70.163	0.002642	0.002418	0.00237	0.003279	0.00387
		70.207	0.002645	0.002422	0.002375	0.00328	0.003865
		70.252	0.002647	0.002425	0.00238	0.00328	0.003859
		70.296	0.002649	0.002427	0.002385	0.00328	0.003854
		70.341	0.00265	0.002428	0.00239	0.00328	0.003848
		70.385	0.00265	0.002429	0.002394	0.003281	0.003843
		70.43	0.00265	0.002429	0.002399	0.003281	0.003837
		70.474	0.002649	0.002429	0.002403	0.003281	0.003831
		70.518	0.002648	0.002428	0.002408	0.003281	0.003826
		70.563	0.002646	0.002426	0.002412	0.003282	0.00382
		70.607	0.002644	0.002424	0.002416	0.003283	0.003814
		70.652	0.002642	0.002421	0.00242	0.003284	0.003808
		70.696	0.002639	0.002418	0.002423	0.003285	0.003803
		70.741	0.002636	0.002415	0.002427	0.003287	0.003797
		70.785	0.002633	0.002411	0.00243	0.003288	0.003791
		70.829	0.00263	0.002407	0.002434	0.003291	0.003785
		70.874	0.002626	0.002402	0.002437	0.003293	0.003779
		70.918	0.002623	0.002398	0.00244	0.003296	0.003772
		70.963	0.002619	0.002393	0.002444	0.003299	0.003766
		71.007	0.002616	0.002388	0.002447	0.003302	0.00376
		71.052	0.002612	0.002383	0.00245	0.003306	0.003754
		71.096	0.002609	0.002379	0.002453	0.00331	0.003747
		71.14	0.002606	0.002374	0.002456	0.003314	0.003741
		71.185	0.002602	0.00237	0.002459	0.003318	0.003735
		71.229	0.002599	0.002366	0.002462	0.003323	0.003728
		71.274	0.002596	0.002363	0.002466	0.003327	0.003721
		71.318	0.002593	0.00236	0.002469	0.003332	0.003715
		71.363	0.002589	0.002357	0.002472	0.003336	0.003708
		71.407	0.002586	0.002355	0.002475	0.00334	0.003701
		71.451	0.002582	0.002354	0.002478	0.003345	0.003695
		71.496	0.002579	0.002353	0.002481	0.003349	0.003688
		71.54	0.002575	0.002353	0.002484	0.003353	0.003681
		71.585	0.00257	0.002353	0.002487	0.003357	0.003674
		71.629	0.002566	0.002354	0.00249	0.00336	0.003667
		71.674	0.00256	0.002355	0.002493	0.003364	0.00366
		71.718	0.002555	0.002357	0.002496	0.003367	0.003652
		71.762	0.002549	0.002359	0.002499	0.00337	0.003645
		71.807	0.002542	0.002362	0.002502	0.003373	0.003638
		71.851	0.002535	0.002365	0.002505	0.003375	0.003631
		71.896	0.002528	0.002369	0.002509	0.003378	0.003623
		71.94	0.00252	0.002372	0.002512	0.00338	0.003616
		71.985	0.002511	0.002376	0.002516	0.003382	0.003608
		72.029	0.002502	0.00238	0.002519	0.003385	0.003601
		72.073	0.002492	0.002383	0.002523	0.003387	0.003593
		72.118	0.002482	0.002387	0.002527	0.00339	0.003585
		72.162	0.002472	0.00239	0.002531	0.003392	0.003578
		72.207	0.002461	0.002393	0.002535	0.003395	0.00357
		72.251	0.002451	0.002396	0.002539	0.003398	0.003562
		72.296	0.00244	0.002399	0.002543	0.003401	0.003554
		72.34	0.002429	0.002402	0.002547	0.003405	0.003546
		72.384	0.002418	0.002404	0.002551	0.003409	0.003538
		72.429	0.002407	0.002406	0.002555	0.003414	0.00353
		72.473	0.002396	0.002408	0.002559	0.003419	0.003522
		72.518	0.002386	0.002409	0.002563	0.003425	0.003514
		72.562	0.002376	0.00241	0.002566	0.003431	0.003506
		72.607	0.002367	0.002411	0.00257	0.003438	0.003498
		72.651	0.002358	0.002411	0.002573	0.003446	0.00349
		72.695	0.002349	0.002412	0.002576	0.003455	0.003482
		72.74	0.002342	0.002412	0.002578	0.003464	0.003474
		72.784	0.002335	0.002412	0.002581	0.003474	0.003466
		72.829	0.002329	0.002412	0.002583	0.003485	0.003457
		72.873	0.002324	0.002411	0.002586	0.003496	0.003449
		72.918	0.00232	0.002411	0.002588	0.003508	0.003441
		72.962	0.002317	0.002411	0.00259	0.00352	0.003433
		73.007	0.002315	0.002411	0.002592	0.003533	0.003424
		73.051	0.002314	0.002411	0.002593	0.003547	0.003416
		73.095	0.002314	0.002411	0.002595	0.00356	0.003408
		73.14	0.002315	0.002412	0.002597	0.003574	0.003399
		73.184	0.002317	0.002413	0.002599	0.003589	0.003391
		73.229	0.002321	0.002414	0.002602	0.003603	0.003383
		73.273	0.002325	0.002415	0.002604	0.003617	0.003374
		73.318	0.00233	0.002417	0.002606	0.003632	0.003366
		73.362	0.002336	0.00242	0.002609	0.003646	0.003357
		73.406	0.002342	0.002423	0.002611	0.00366	0.003349
		73.451	0.00235	0.002426	0.002614	0.003673	0.003341
		73.495	0.002358	0.00243	0.002617	0.003687	0.003332
		73.54	0.002366	0.002435	0.002619	0.0037	0.003324
		73.584	0.002375	0.00244	0.002622	0.003713	0.003315
		73.629	0.002385	0.002446	0.002625	0.003725	0.003307
		73.673	0.002394	0.002452	0.002628	0.003737	0.003298
		73.717	0.002403	0.002458	0.002631	0.003749	0.00329
		73.762	0.002413	0.002465	0.002634	0.00376	0.003282
		73.806	0.002422	0.002472	0.002638	0.003771	0.003273
		73.851	0.002431	0.002479	0.002641	0.003782	0.003265
		73.895	0.00244	0.002487	0.002644	0.003792	0.003256
		73.94	0.002449	0.002495	0.002648	0.003802	0.003247
		73.984	0.002457	0.002503	0.002652	0.003812	0.003239
		74.028	0.002464	0.002511	0.002655	0.003822	0.00323
		74.073	0.002471	0.002519	0.002659	0.003831	0.003221
		74.117	0.002477	0.002527	0.002663	0.003841	0.003213
		74.162	0.002483	0.002535	0.002667	0.00385	0.003204
		74.206	0.002489	0.002543	0.002672	0.00386	0.003195
		74.251	0.002493	0.002551	0.002676	0.003869	0.003186
		74.295	0.002497	0.002558	0.00268	0.003879	0.003177
		74.339	0.002501	0.002565	0.002685	0.003889	0.003168
		74.384	0.002504	0.002571	0.002689	0.003899	0.003159
		74.428	0.002506	0.002578	0.002693	0.003909	0.00315
		74.473	0.002509	0.002583	0.002697	0.00392	0.00314
		74.517	0.00251	0.002589	0.002701	0.003931	0.003131
		74.562	0.002512	0.002593	0.002705	0.003942	0.003122
		74.606	0.002512	0.002598	0.002708	0.003954	0.003112
		74.65	0.002513	0.002601	0.002712	0.003966	0.003103
		74.695	0.002514	0.002605	0.002715	0.003979	0.003093
		74.739	0.002514	0.002608	0.002718	0.003992	0.003084
		74.784	0.002514	0.00261	0.002721	0.004005	0.003074
		74.828	0.002515	0.002612	0.002724	0.004018	0.003064
		74.873	0.002515	0.002614	0.002727	0.004032	0.003055
		74.917	0.002515	0.002615	0.002729	0.004047	0.003045
		74.961	0.002516	0.002616	0.002732	0.004061	0.003035
		75.006	0.002517	0.002617	0.002735	0.004076	0.003026
		75.05	0.002518	0.002617	0.002737	0.004091	0.003016
		75.095	0.00252	0.002618	0.00274	0.004106	0.003007
		75.139	0.002522	0.002618	0.002743	0.004122	0.002997
		75.184	0.002524	0.002618	0.002746	0.004137	0.002988
		75.228	0.002527	0.002618	0.002749	0.004153	0.002978
		75.273	0.00253	0.002617	0.002752	0.004169	0.002969
		75.317	0.002534	0.002617	0.002755	0.004185	0.00296
		75.361	0.002538	0.002616	0.002758	0.004202	0.00295
		75.406	0.002542	0.002615	0.002761	0.004218	0.002941
		75.45	0.002547	0.002614	0.002764	0.004235	0.002932
		75.495	0.002552	0.002613	0.002767	0.004251	0.002923
		75.539	0.002558	0.002612	0.00277	0.004268	0.002915
		75.584	0.002563	0.002611	0.002773	0.004284	0.002906
		75.628	0.002569	0.002609	0.002775	0.004301	0.002898
		75.672	0.002575	0.002608	0.002778	0.004318	0.002889
		75.717	0.002581	0.002606	0.00278	0.004334	0.002881
		75.761	0.002587	0.002605	0.002782	0.004351	0.002873
		75.806	0.002592	0.002603	0.002784	0.004368	0.002865
		75.85	0.002598	0.002601	0.002785	0.004384	0.002858
		75.895	0.002603	0.002599	0.002786	0.004401	0.00285
		75.939	0.002608	0.002597	0.002786	0.004417	0.002843
		75.983	0.002612	0.002595	0.002787	0.004433	0.002836
		76.028	0.002617	0.002592	0.002787	0.004449	0.002829
		76.072	0.00262	0.00259	0.002786	0.004465	0.002822
		76.117	0.002624	0.002587	0.002786	0.004481	0.002815
		76.161	0.002627	0.002584	0.002784	0.004496	0.002809
		76.206	0.00263	0.002582	0.002783	0.004511	0.002802
		76.25	0.002633	0.002579	0.002781	0.004526	0.002796
		76.294	0.002635	0.002575	0.002779	0.004541	0.00279
		76.339	0.002637	0.002572	0.002776	0.004556	0.002784
		76.383	0.002639	0.002569	0.002773	0.00457	0.002779
		76.428	0.002641	0.002565	0.002769	0.004584	0.002773
		76.472	0.002643	0.002561	0.002765	0.004598	0.002768
		76.517	0.002645	0.002558	0.002761	0.004611	0.002763
		76.561	0.002648	0.002554	0.002757	0.004624	0.002758
		76.605	0.00265	0.00255	0.002752	0.004636	0.002753
		76.65	0.002653	0.002546	0.002747	0.004648	0.002748
		76.694	0.002655	0.002542	0.002742	0.004659	0.002743
		76.739	0.002659	0.002538	0.002736	0.00467	0.002739
		76.783	0.002662	0.002534	0.002731	0.00468	0.002735
		76.828	0.002666	0.00253	0.002725	0.004689	0.00273
		76.872	0.00267	0.002527	0.002719	0.004697	0.002726
		76.916	0.002675	0.002524	0.002713	0.004705	0.002722
		76.961	0.00268	0.002521	0.002708	0.004712	0.002718
		77.005	0.002686	0.002518	0.002702	0.004718	0.002715
		77.05	0.002692	0.002515	0.002697	0.004723	0.002711
		77.094	0.002699	0.002513	0.002691	0.004728	0.002708
		77.139	0.002706	0.002511	0.002686	0.004731	0.002704
		77.183	0.002713	0.00251	0.002682	0.004734	0.002701
		77.227	0.002721	0.002508	0.002677	0.004737	0.002698
		77.272	0.002729	0.002507	0.002673	0.004739	0.002694
		77.316	0.002738	0.002506	0.00267	0.00474	0.002691
		77.361	0.002747	0.002506	0.002667	0.004741	0.002689
		77.405	0.002755	0.002505	0.002664	0.004742	0.002686
		77.45	0.002764	0.002505	0.002662	0.004742	0.002683
		77.494	0.002773	0.002505	0.00266	0.004742	0.00268
		77.539	0.002782	0.002505	0.002659	0.004743	0.002678
		77.583	0.002791	0.002505	0.002658	0.004743	0.002676
		77.627	0.002799	0.002505	0.002658	0.004744	0.002673
		77.672	0.002808	0.002505	0.002658	0.004745	0.002671
		77.716	0.002815	0.002505	0.002659	0.004746	0.002669
		77.761	0.002823	0.002505	0.00266	0.004748	0.002667
		77.805	0.00283	0.002505	0.002662	0.00475	0.002666
		77.85	0.002836	0.002505	0.002663	0.004754	0.002664
		77.894	0.002841	0.002504	0.002666	0.004757	0.002662
		77.938	0.002846	0.002504	0.002668	0.004762	0.002661
		77.983	0.00285	0.002503	0.002671	0.004768	0.00266
		78.027	0.002853	0.002502	0.002674	0.004774	0.002659
		78.072	0.002856	0.002501	0.002678	0.004781	0.002658
		78.116	0.002858	0.002499	0.002681	0.00479	0.002657
		78.161	0.002859	0.002498	0.002685	0.004799	0.002656
		78.205	0.002859	0.002496	0.00269	0.004808	0.002655
		78.249	0.002859	0.002495	0.002694	0.004819	0.002655
		78.294	0.002857	0.002493	0.002699	0.00483	0.002655
		78.338	0.002856	0.002491	0.002704	0.004842	0.002655
		78.383	0.002854	0.00249	0.002709	0.004854	0.002655
		78.427	0.002851	0.002488	0.002714	0.004867	0.002655
		78.472	0.002848	0.002487	0.002719	0.00488	0.002655
		78.516	0.002844	0.002486	0.002724	0.004893	0.002655
		78.56	0.002841	0.002485	0.00273	0.004907	0.002656
		78.605	0.002836	0.002484	0.002735	0.004921	0.002657
		78.649	0.002832	0.002484	0.00274	0.004934	0.002658
		78.694	0.002828	0.002484	0.002746	0.004947	0.002659
		78.738	0.002823	0.002484	0.002751	0.00496	0.00266
		78.783	0.002819	0.002485	0.002756	0.004973	0.002661
		78.827	0.002814	0.002486	0.00276	0.004985	0.002663
		78.871	0.00281	0.002487	0.002765	0.004996	0.002664
		78.916	0.002806	0.002489	0.002769	0.005007	0.002666
		78.96	0.002801	0.002492	0.002773	0.005017	0.002668
		79.005	0.002797	0.002495	0.002777	0.005027	0.002671
		79.049	0.002794	0.002498	0.002781	0.005035	0.002673
		79.094	0.00279	0.002502	0.002785	0.005043	0.002675
		79.138	0.002787	0.002507	0.002789	0.005051	0.002678
		79.182	0.002783	0.002512	0.002792	0.005057	0.002681
		79.227	0.002781	0.002517	0.002796	0.005063	0.002684
		79.271	0.002778	0.002523	0.002799	0.005069	0.002687
		79.316	0.002775	0.00253	0.002802	0.005075	0.00269
		79.36	0.002773	0.002537	0.002806	0.00508	0.002694
		79.405	0.002771	0.002545	0.002809	0.005085	0.002697
		79.449	0.002769	0.002552	0.002813	0.00509	0.002701
		79.493	0.002768	0.00256	0.002816	0.005095	0.002704
		79.538	0.002766	0.002569	0.002819	0.005101	0.002708
		79.582	0.002765	0.002577	0.002823	0.005108	0.002712
		79.627	0.002764	0.002586	0.002826	0.005115	0.002716
		79.671	0.002763	0.002595	0.002829	0.005123	0.00272
		79.716	0.002762	0.002604	0.002833	0.005132	0.002725
		79.76	0.00276	0.002613	0.002837	0.005142	0.002729
		79.805	0.002759	0.002622	0.00284	0.005153	0.002733
		79.849	0.002758	0.00263	0.002844	0.005165	0.002737
		79.893	0.002757	0.002639	0.002848	0.005179	0.002742
		79.938	0.002755	0.002648	0.002852	0.005194	0.002746
		79.982	0.002754	0.002656	0.002857	0.00521	0.00275
		80.027	0.002752	0.002665	0.002861	0.005228	0.002755
		80.071	0.002751	0.002673	0.002866	0.005246	0.002759
		80.116	0.002749	0.002682	0.002871	0.005266	0.002764
		80.16	0.002747	0.00269	0.002876	0.005287	0.002768
		80.204	0.002746	0.002698	0.002881	0.00531	0.002772
		80.249	0.002744	0.002706	0.002886	0.005332	0.002776
		80.293	0.002742	0.002714	0.002892	0.005356	0.002781
		80.338	0.002741	0.002722	0.002898	0.00538	0.002785
		80.382	0.002739	0.00273	0.002904	0.005405	0.002789
		80.427	0.002738	0.002738	0.00291	0.00543	0.002793
		80.471	0.002737	0.002745	0.002917	0.005455	0.002797
		80.515	0.002735	0.002752	0.002923	0.00548	0.002801
		80.56	0.002735	0.002759	0.002929	0.005504	0.002805
		80.604	0.002734	0.002766	0.002936	0.005528	0.002808
		80.649	0.002733	0.002772	0.002942	0.005552	0.002812
		80.693	0.002733	0.002778	0.002948	0.005575	0.002816
		80.738	0.002733	0.002783	0.002954	0.005597	0.002819
		80.782	0.002734	0.002788	0.00296	0.005618	0.002823
		80.826	0.002735	0.002792	0.002965	0.005638	0.002826
		80.871	0.002736	0.002796	0.00297	0.005656	0.00283
		80.915	0.002738	0.0028	0.002975	0.005674	0.002833
		80.96	0.002739	0.002803	0.00298	0.005689	0.002836
		81.004	0.002741	0.002806	0.002984	0.005704	0.00284
		81.049	0.002744	0.002808	0.002988	0.005717	0.002843
		81.093	0.002746	0.002809	0.002992	0.005728	0.002846
		81.137	0.002749	0.002811	0.002995	0.005738	0.002849
		81.182	0.002752	0.002812	0.002998	0.005747	0.002852
		81.226	0.002755	0.002812	0.003001	0.005754	0.002855
		81.271	0.002758	0.002813	0.003003	0.005759	0.002858
		81.315	0.002761	0.002813	0.003006	0.005764	0.002861
		81.36	0.002765	0.002813	0.003007	0.005768	0.002863
		81.404	0.002768	0.002813	0.003009	0.00577	0.002866
		81.448	0.002771	0.002812	0.00301	0.005772	0.002869
		81.493	0.002774	0.002812	0.00301	0.005773	0.002871
		81.537	0.002777	0.002812	0.003011	0.005774	0.002874
		81.582	0.002779	0.002811	0.003011	0.005774	0.002877
		81.626	0.002782	0.002811	0.00301	0.005774	0.002879
		81.671	0.002784	0.002811	0.00301	0.005774	0.002882
		81.715	0.002786	0.00281	0.003009	0.005775	0.002884
		81.759	0.002787	0.00281	0.003007	0.005775	0.002886
		81.804	0.002788	0.00281	0.003006	0.005776	0.002889
		81.848	0.00279	0.002811	0.003004	0.005777	0.002891
		81.893	0.002791	0.002811	0.003001	0.005779	0.002893
		81.937	0.002791	0.002812	0.002999	0.005782	0.002895
		81.982	0.002792	0.002813	0.002996	0.005785	0.002898
		82.026	0.002792	0.002814	0.002993	0.00579	0.0029
		82.07	0.002793	0.002815	0.00299	0.005795	0.002902
		82.115	0.002793	0.002817	0.002986	0.005801	0.002904
		82.159	0.002793	0.002819	0.002983	0.005809	0.002906
		82.204	0.002793	0.002821	0.002979	0.005817	0.002908
		82.248	0.002793	0.002823	0.002976	0.005826	0.002909
		82.293	0.002794	0.002825	0.002972	0.005836	0.002911
		82.337	0.002794	0.002828	0.002968	0.005847	0.002913
		82.382	0.002794	0.00283	0.002964	0.005859	0.002915
		82.426	0.002794	0.002832	0.002959	0.005871	0.002916
		82.47	0.002794	0.002834	0.002955	0.005884	0.002918
		82.515	0.002795	0.002837	0.00295	0.005897	0.002919
		82.559	0.002795	0.002839	0.002946	0.005911	0.00292
		82.604	0.002795	0.00284	0.002941	0.005925	0.002921
		82.648	0.002796	0.002842	0.002936	0.005939	0.002922
		82.693	0.002796	0.002843	0.002931	0.005953	0.002923
		82.737	0.002796	0.002844	0.002926	0.005967	0.002924
		82.781	0.002796	0.002844	0.00292	0.005981	0.002925
		82.826	0.002796	0.002844	0.002915	0.005994	0.002926
		82.87	0.002796	0.002843	0.002909	0.006008	0.002926
		82.915	0.002796	0.002842	0.002904	0.00602	0.002927
		82.959	0.002796	0.00284	0.002898	0.006033	0.002927
		83.004	0.002795	0.002838	0.002893	0.006045	0.002928
		83.048	0.002794	0.002835	0.002888	0.006056	0.002928
		83.092	0.002793	0.002832	0.002882	0.006067	0.002928
		83.137	0.002791	0.002828	0.002877	0.006077	0.002928
		83.181	0.002789	0.002824	0.002872	0.006086	0.002928
		83.226	0.002787	0.00282	0.002867	0.006095	0.002927
		83.27	0.002784	0.002816	0.002863	0.006104	0.002927
		83.315	0.002781	0.002811	0.002859	0.006111	0.002927
		83.359	0.002777	0.002806	0.002855	0.006119	0.002926
		83.403	0.002772	0.0028	0.002852	0.006125	0.002925
		83.448	0.002767	0.002795	0.002849	0.006132	0.002925
		83.492	0.002762	0.00279	0.002847	0.006138	0.002924
		83.537	0.002756	0.002785	0.002846	0.006144	0.002923
		83.581	0.002749	0.002779	0.002845	0.006149	0.002922
		83.626	0.002742	0.002774	0.002844	0.006155	0.002921
		83.67	0.002734	0.002769	0.002844	0.00616	0.002919
		83.714	0.002726	0.002765	0.002845	0.006165	0.002918
		83.759	0.002718	0.00276	0.002846	0.00617	0.002917
		83.803	0.002709	0.002756	0.002847	0.006176	0.002915
		83.848	0.0027	0.002753	0.002849	0.006182	0.002914
		83.892	0.00269	0.002749	0.002852	0.006188	0.002912
		83.937	0.002681	0.002746	0.002855	0.006194	0.002911
		83.981	0.002672	0.002743	0.002858	0.006201	0.002909
		84.025	0.002663	0.002741	0.002862	0.006209	0.002907
		84.07	0.002654	0.002739	0.002866	0.006216	0.002905
		84.114	0.002645	0.002737	0.00287	0.006225	0.002903
		84.159	0.002637	0.002736	0.002874	0.006234	0.002901
		84.203	0.00263	0.002735	0.002879	0.006243	0.002899
		84.248	0.002623	0.002734	0.002884	0.006253	0.002897
		84.292	0.002616	0.002734	0.00289	0.006264	0.002895
		84.336	0.002611	0.002734	0.002895	0.006274	0.002893
		84.381	0.002606	0.002735	0.0029	0.006285	0.00289
		84.425	0.002601	0.002735	0.002906	0.006296	0.002888
		84.47	0.002598	0.002736	0.002911	0.006308	0.002885
		84.514	0.002595	0.002738	0.002916	0.006319	0.002883
		84.559	0.002593	0.002739	0.002921	0.00633	0.00288
		84.603	0.002592	0.00274	0.002926	0.006342	0.002877
		84.648	0.002591	0.002742	0.002931	0.006352	0.002875
		84.692	0.002591	0.002743	0.002935	0.006363	0.002872
		84.736	0.002592	0.002744	0.002939	0.006373	0.002869
		84.781	0.002594	0.002746	0.002942	0.006383	0.002866
		84.825	0.002596	0.002747	0.002945	0.006392	0.002863
		84.87	0.002599	0.002748	0.002948	0.006401	0.002859
		84.914	0.002602	0.002749	0.00295	0.006409	0.002856
		84.959	0.002605	0.002749	0.002953	0.006416	0.002853
		85.003	0.00261	0.002749	0.002954	0.006423	0.002849
		85.047	0.002614	0.00275	0.002956	0.006429	0.002846
		85.092	0.002619	0.002749	0.002957	0.006434	0.002842
		85.136	0.002624	0.002749	0.002957	0.006438	0.002839
		85.181	0.00263	0.002749	0.002958	0.006442	0.002835
		85.225	0.002635	0.002748	0.002959	0.006445	0.002831
		85.27	0.002641	0.002747	0.002959	0.006447	0.002828
		85.314	0.002647	0.002746	0.00296	0.006449	0.002824
		85.358	0.002652	0.002745	0.00296	0.00645	0.00282
		85.403	0.002658	0.002745	0.002961	0.00645	0.002816
		85.447	0.002663	0.002744	0.002961	0.006449	0.002812
		85.492	0.002668	0.002743	0.002962	0.006448	0.002807
		85.536	0.002673	0.002743	0.002963	0.006446	0.002803
		85.581	0.002677	0.002742	0.002964	0.006443	0.002799
		85.625	0.002681	0.002742	0.002965	0.00644	0.002794
		85.669	0.002685	0.002743	0.002967	0.006436	0.00279
		85.714	0.002688	0.002743	0.002968	0.006432	0.002785
		85.758	0.002691	0.002745	0.00297	0.006428	0.00278
		85.803	0.002693	0.002746	0.002972	0.006423	0.002775
		85.847	0.002696	0.002748	0.002973	0.006418	0.00277
		85.892	0.002698	0.002751	0.002975	0.006412	0.002765
		85.936	0.0027	0.002754	0.002977	0.006406	0.00276
		85.98	0.002703	0.002758	0.002978	0.0064	0.002754
		86.025	0.002705	0.002762	0.00298	0.006392	0.002749
		86.069	0.002707	0.002767	0.002982	0.006384	0.002743
		86.114	0.00271	0.002773	0.002983	0.006376	0.002738
		86.158	0.002713	0.002779	0.002984	0.006366	0.002732
		86.203	0.002716	0.002785	0.002986	0.006354	0.002726
		86.247	0.00272	0.002793	0.002987	0.006341	0.00272
		86.291	0.002724	0.0028	0.002988	0.006327	0.002715
		86.336	0.002729	0.002808	0.002988	0.00631	0.002709
		86.38	0.002734	0.002817	0.002989	0.00629	0.002702
		86.425	0.002739	0.002826	0.002989	0.006268	0.002696
		86.469	0.002745	0.002836	0.002989	0.006242	0.00269
		86.514	0.002751	0.002846	0.002989	0.006213	0.002684
		86.558	0.002757	0.002856	0.002988	0.00618	0.002678
		86.602	0.002764	0.002867	0.002987	0.006142	0.002671
		86.647	0.002771	0.002878	0.002987	0.0061	0.002665
		86.691	0.002778	0.002889	0.002985	0.006052	0.002659
		86.736	0.002786	0.0029	0.002984	0.005999	0.002652
		86.78	0.002793	0.002911	0.002982	0.005941	0.002646
		86.825	0.002801	0.002922	0.002981	0.005875	0.002639
		86.869	0.002808	0.002932	0.002979	0.005804	0.002633
		86.914	0.002815	0.002943	0.002976	0.005726	0.002626
		86.958	0.002822	0.002953	0.002974	0.00564	0.00262
		87.002	0.002829	0.002963	0.002972	0.005548	0.002613
		87.047	0.002836	0.002973	0.002969	0.005448	0.002606
		87.091	0.002842	0.002982	0.002967	0.00534	0.0026
		87.136	0.002848	0.002991	0.002965	0.005225	0.002593
		87.18	0.002853	0.003	0.002962	0.005102	0.002586
		87.225	0.002858	0.003008	0.00296	0.004972	0.00258
		87.269	0.002862	0.003016	0.002958	0.004833	0.002573
		87.313	0.002865	0.003024	0.002956	0.004687	0.002566
		87.358	0.002868	0.003031	0.002955	0.004534	0.002559
		87.402	0.00287	0.003038	0.002954	0.004373	0.002552
		87.447	0.002871	0.003044	0.002953	0.004205	0.002545
		87.491	0.002872	0.00305	0.002952	0.004031	0.002539
		87.536	0.002872	0.003056	0.002953	0.00385	0.002532
		87.58	0.002871	0.003062	0.002953	0.003663	0.002525
		87.624	0.002869	0.003067	0.002954	0.003471	0.002518
		87.669	0.002866	0.003072	0.002955	0.003274	0.002511
		87.713	0.002863	0.003077	0.002957	0.003072	0.002504
		87.758	0.002859	0.003081	0.00296	0.002867	0.002497
		87.802	0.002854	0.003085	0.002962	0.002658	0.00249
		87.847	0.002849	0.003089	0.002965	0.002447	0.002483
		87.891	0.002844	0.003092	0.002969	0.002234	0.002476
		87.935	0.002837	0.003095	0.002973	0.002019	0.002469
		87.98	0.002831	0.003097	0.002977	0.001804	0.002462
		88.024	0.002825	0.003099	0.002982	0.001589	0.002454
		88.069	0.002818	0.0031	0.002987	0.001374	0.002447
		88.113	0.002811	0.003101	0.002992	0.00116	0.00244
		88.158	0.002804	0.003102	0.002997	0.000947	0.002433
		88.202	0.002797	0.003102	0.003003	0.000737	0.002426
		88.246	0.002791	0.003101	0.003009	0.00053	0.002419
		88.291	0.002784	0.003101	0.003015	0.000326	0.002412
		88.335	0.002778	0.0031	0.003021	0.000125	0.002405
		88.38	0.002772	0.003098	0.003027	-7.2e-05	0.002398
		88.424	0.002766	0.003096	0.003033	-0.000264	0.002391
		88.469	0.002761	0.003094	0.00304	-0.000453	0.002384
		88.513	0.002756	0.003092	0.003046	-0.000636	0.002377
		88.557	0.002751	0.003089	0.003052	-0.000815	0.00237
		88.602	0.002746	0.003087	0.003059	-0.000989	0.002363
		88.646	0.002742	0.003084	0.003065	-0.001157	0.002356
		88.691	0.002738	0.00308	0.003071	-0.001321	0.00235
		88.735	0.002735	0.003077	0.003077	-0.00148	0.002343
		88.78	0.002732	0.003073	0.003083	-0.001634	0.002336
		88.824	0.002729	0.00307	0.003088	-0.001783	0.00233
		88.868	0.002727	0.003065	0.003093	-0.001911	0.002323
		88.913	0.00273	0.003059	0.003094	-0.001979	0.002317
		88.957	0.002732	0.003052	0.003096	-0.002039	0.00231
		89.002	0.002734	0.003046	0.003098	-0.002093	0.002304
		89.046	0.002737	0.00304	0.0031	-0.002144	0.002298
		89.091	0.002738	0.003034	0.003102	-0.002194	0.002292
		89.135	0.00274	0.003029	0.003104	-0.002244	0.002286
		89.18	0.002742	0.003023	0.003107	-0.002294	0.00228
		89.224	0.002743	0.003017	0.003109	-0.002345	0.002274
		89.268	0.002744	0.003012	0.003111	-0.002397	0.002269
		89.313	0.002745	0.003006	0.003113	-0.00245	0.002263
		89.357	0.002747	0.003001	0.003115	-0.002504	0.002258
		89.402	0.002748	0.002995	0.003118	-0.002558	0.002253
		89.446	0.002749	0.00299	0.00312	-0.002613	0.002248
		89.491	0.00275	0.002985	0.003121	-0.002669	0.002243
		89.535	0.002751	0.002979	0.003123	-0.002724	0.002239
		89.579	0.002752	0.002974	0.003125	-0.00278	0.002234
		89.624	0.002754	0.002968	0.003127	-0.002835	0.00223
		89.668	0.002755	0.002962	0.003128	-0.00289	0.002226
		89.713	0.002756	0.002957	0.003129	-0.002945	0.002222
		89.757	0.002758	0.002951	0.003131	-0.002998	0.002218
		89.802	0.00276	0.002945	0.003132	-0.003052	0.002215
		89.846	0.002761	0.00294	0.003133	-0.003104	0.002211
		89.89	0.002763	0.002934	0.003134	-0.003155	0.002208
		89.935	0.002765	0.002928	0.003135	-0.003205	0.002205
		89.979	0.002767	0.002922	0.003136	-0.003253	0.002202
		90.024	0.002769	0.002916	0.003137	-0.003301	0.0022
		90.068	0.002771	0.002909	0.003138	-0.003347	0.002197
		90.113	0.002773	0.002903	0.003139	-0.003391	0.002195
		90.157	0.002776	0.002897	0.00314	-0.003433	0.002193
		90.201	0.002778	0.002891	0.003141	-0.003474	0.002191
		90.246	0.002781	0.002884	0.003141	-0.003513	0.00219
		90.29	0.002784	0.002878	0.003142	-0.00355	0.002188
		90.335	0.002787	0.002871	0.003143	-0.003586	0.002187
		90.379	0.00279	0.002864	0.003143	-0.003619	0.002186
		90.424	0.002793	0.002858	0.003144	-0.00365	0.002185
		90.468	0.002796	0.002851	0.003144	-0.003679	0.002184
		90.512	0.002799	0.002844	0.003145	-0.003706	0.002184
		90.557	0.002802	0.002837	0.003146	-0.003731	0.002184
		90.601	0.002806	0.002831	0.003146	-0.003754	0.002184
		90.646	0.002809	0.002824	0.003147	-0.003774	0.002184
		90.69	0.002813	0.002817	0.003148	-0.003793	0.002184
		90.735	0.002817	0.00281	0.003148	-0.003809	0.002185
		90.779	0.00282	0.002803	0.003149	-0.003823	0.002185
		90.823	0.002824	0.002796	0.00315	-0.003834	0.002186
		90.868	0.002828	0.002788	0.003151	-0.003844	0.002187
		90.912	0.002832	0.002781	0.003151	-0.003851	0.002188
		90.957	0.002836	0.002774	0.003152	-0.003857	0.00219
		91.001	0.00284	0.002767	0.003153	-0.00386	0.002192
		91.046	0.002844	0.00276	0.003154	-0.003861	0.002194
		91.09	0.002848	0.002753	0.003155	-0.00386	0.002196
		91.134	0.002852	0.002745	0.003156	-0.003857	0.002198
		91.179	0.002856	0.002738	0.003157	-0.003852	0.0022
		91.223	0.00286	0.002731	0.003158	-0.003845	0.002203
		91.268	0.002865	0.002724	0.003159	-0.003836	0.002206
		91.312	0.002869	0.002716	0.00316	-0.003826	0.002209
		91.357	0.00286				0.002212
		91.401	0.002865				0.002215
		91.445	0.002869				0.002219
		91.49					0.002222
		91.534					0.002226
		91.579					0.00223
		91.623					0.002234
		91.668					0.002238
		91.712					0.002243
		91.757					0.002247
		91.801					0.002252
		91.845					0.002257
		91.89					0.002261
		91.934					0.002266
		91.979					0.002272
		92.023					0.002277
		92.068					0.002282
		92.112					0.002288
		92.156					0.002293
		92.201					0.002299
		92.245					0.002304
		92.29					0.00231
		92.334					0.002316
		92.379					0.002322
		92.423					0.002328
		92.467					0.002334
		92.512					0.00234
		92.556					0.002346
		92.601					0.002352
		92.645					0.002359
		92.69					0.002365
		92.734					0.002371
		92.778					0.002377
		92.823					0.002384
		92.867					0.00239
		92.912					0.002396
		92.956					0.002403
		93.001					0.002409
		93.045					0.002415
		93.089					0.002422
		93.134					0.002428
		93.178					0.002434
		93.223					0.00244
		93.267					0.002446
		93.312					0.002452
		93.356					0.002458
		93.4					0.002464
		93.445					0.002469
		93.489					0.002475
		93.534					0.002481
		93.578					0.002486
		93.623					0.002491
		93.667					0.002497
		93.711					0.002502
		93.756					0.002506
		93.8					0.002511
		93.845					0.002516
		93.889					0.00252
		93.934					0.002525
		93.978					0.002529
		94.023					0.002533
		94.067					0.002537
		94.111					0.002541
		94.156					0.002544
		94.2					0.002548
		94.245					0.002551
		94.289					0.002555
		94.334					0.002558
		94.378					0.002561
		94.422					0.002563
		94.467					0.002566
		94.511					0.002569
		94.556					0.002571
		94.6					0.002574
		94.645					0.002576
		94.689					0.002578
		94.733					0.002581
		94.778					0.002583
		94.822					0.002585
		94.867					0.002587
		94.911					0.002589
		94.956					0.002591
		95					0.002593
							0.002595
							0.002597
							0.002599
							0.002601
							0.002603
							0.002605
							0.002607
							0.002609
							0.00261
							0.002612
							0.002614
							0.002616
							0.002618
							0.00262
							0.002622
							0.002624
							0.002626
							0.002628
							0.00263
							0.002632
							0.002634
							0.002636
							0.002638
							0.00264
							0.002642
							0.002644
							0.002646
							0.002648
							0.00265
							0.002652
							0.002654
							0.002656
							0.002658
							0.00266
							0.002662
							0.002664
							0.002666
							0.002668
							0.00267
							0.002672
							0.002674
							0.002676
							0.002678
							0.00268
							0.002682
							0.002684
							0.002686
							0.002688
							0.00269
							0.002692
							0.002694
							0.002696
							0.002698
							0.0027
							0.002702
							0.002704
							0.002706
							0.002708
							0.00271
							0.002712
							0.002715
							0.002717
							0.002719
							0.002721
							0.002723
							0.002725
							0.002727
							0.00273
							0.002732
							0.002734
							0.002736
							0.002738
							0.00274
							0.002743
							0.002745
							0.002747
							0.002749
							0.002751
							0.002753
							0.002755
							0.002756
							0.002758
							0.00276
							0.002762
							0.002763
							0.002765
							0.002766
							0.002768
							0.002769
							0.00277
							0.002771
							0.002772
							0.002773
							0.002774
							0.002775
							0.002776
							0.002776
							0.002777
							0.002777
							0.002777
							0.002777
							0.002777
							0.002777
							0.002777
							0.002776
							0.002775
							0.002775
							0.002774
							0.002773
							0.002772
							0.002771
							0.002769
							0.002768
							0.002766
							0.002765
							0.002763
							0.002761
							0.002759
							0.002757
							0.002755
							0.002753
							0.002751
							0.002749
							0.002747
							0.002744
							0.002742
							0.00274
							0.002738
							0.002735
							0.002733
							0.002731
							0.002729
							0.002726
							0.002724
							0.002722
							0.00272
							0.002718
							0.002716
							0.002714
							0.002712
							0.00271
							0.002708
							0.002706
							0.002705
							0.002703
							0.002701
							0.0027
							0.002698
							0.002697
							0.002695
							0.002694
							0.002692
							0.002691
							0.00269
							0.002688
							0.002687
							0.002686
							0.002685
							0.002684
							0.002683
							0.002682
							0.002681
							0.00268
							0.002679
							0.002678
							0.002678
							0.002677
							0.002677
							0.002676
							0.002675
							0.002675
							0.002675
							0.002674
							0.002674
							0.002674
							0.002673
							0.002673
							0.002673
							0.002673
							0.002673
							0.002673
							0.002673
							0.002673
							0.002673
							0.002673
							0.002673
							0.002673
							0.002673
							0.002673
							0.002674
							0.002674
							0.002674
							0.002675
							0.002675
							0.002676
							0.002676
							0.002677
							0.002677
							0.002678
							0.002679
							0.002679
							0.00268
							0.002681
							0.002681
							0.002682
							0.002683
							0.002684
							0.002685
							0.002686
							0.002686
							0.002687
							0.002688
							0.002689
							0.00269
							0.00269
							0.002691
							0.002692
							0.002693
							0.002693
							0.002694
							0.002694
							0.002695
							0.002696
							0.002696
							0.002697
							0.002697
							0.002698
							0.002698
							0.002698
							0.002699
							0.002699
							0.002699
							0.0027
							0.0027
							0.0027
							0.0027
							0.002701
							0.002701
							0.002701
							0.002701
							0.002701
							0.002701
							0.002701
							0.002702
							0.002702
							0.002702
							0.002702
							0.002702
							0.002702
							0.002702
							0.002703
							0.002703
							0.002703
							0.002703
							0.002703
							0.002703
							0.002704
							0.002704
							0.002704
							0.002704
							0.002704
							0.002705
							0.002705
							0.002705
							0.002705
							0.002705
							0.002705
							0.002706
							0.002706
							0.002706
							0.002706
							0.002706
							0.002706
							0.002706
							0.002706
							0.002706
							0.002706
							0.002706
							0.002706
							0.002706
							0.002706
							0.002706
							0.002706
							0.002706
							0.002706
							0.002706
							0.002706
							0.002706
							0.002707
							0.002707
							0.002707
							0.002707
							0.002707
							0.002707
							0.002707
							0.002707
							0.002707
							0.002707
							0.002707
							0.002707
							0.002707
							0.002707
							0.002707
							0.002707
							0.002707
							0.002707
							0.002707
							0.002707
							0.002707
[truncated: 38 more rows]

## Sheet: Fig. 1g
Temperature (°C)
		TRIM72	ΔRING	ΔRING-B-box	SPRY
		53.7	52.2	47.6	47
		53.4	52.1	47.5	47.2

## Sheet: Fig. 1i
Relative 7-AAD positive rate
		GFP	TRIM72	SPRY	∆RING-B-box	∆SPRY	∆RING
		1.87817	1.01	1.47426	1.52284	1.9797	1.06627
		2.04787	1	2.03046	1.96277	2.09043	1.15816
		2.09615	0.99	1.62234	1.53191	1.72436	0.980769

## Sheet: Fig. 2g
Temperature (°C)
		TRIM72	W277A	W277E	F272A	M179A	M179E	LZ1	R169A	R169E	R180A	R180E	R198A	R198E	R220A	R220E	R169/180/198A
		53.7	48.3	44.8	44.9	49.3	45	40.2	50.6	51	48.7	50.2	52.3	51.3	51.7	47.2	42.9
		53.4	48.3	44.8	48.1	49.2	44.9	39.4	50.6	51.1	48.9	50.3	52.3	52.3	51.5	47.5	43.3

## Sheet: Fig. 2h
Relative 7-AAD positive rate
		TRIM72	W277A	W277E	F272A	M179A	M179E	LZ1	R169A	R169E	R180A	R180E	R198A	R198E	R220A	R220E	R169/180/198A
		1.01	1.61702	1.44444	1.44512	1.37234	1.89848	2.38071	1.53191	1.76064	1.59036	1.82741	1.15615	1.47664	1.80645	1.95181	1.79188
		1	1.56075	1.50602	1.68617	1.40187	1.78723	1.69277	1.6729	1.64486	1.42056	1.76506	1.42056	2.01205	1.61682	1.75701	1.60843
		0.99	1.50641	1.94872	1.89744	1.66489	1.69872	2	1.20513	1.55422	1.46795	1.82447	1.8012	1.37963	1.61538	1.79487	1.6383

## Sheet: Fig. 3c
Relative 7-AAD positive rate
		TRIM72	M285E	K279A	D433A	R412A	R282A	K279D_D433K
		1.01	1.75926	1.22581	1.5	2.17259	1.91589	1.54487
		1	1.78205	1.60748	1.56915	1.59813	1.72436	1.40361
		0.99	1.60843	1.88889	1.82741	1.60897	1.82407	1.30928

## Sheet: Fig. 3d
First Derivative F350/F330
		Temperature [°C]	TRIM72	M285E	K279A	D433A	R412A	R282A	K279D_D433K
		20	-0.001247	0.00107	0.000495	-0.001825	-0.000398	-0.00059	-0.001242
		20.044	-0.001253	0.001067	0.000474	-0.001822	-0.0004	-0.000588	-0.001241
		20.089	-0.001258	0.001063	0.000452	-0.001819	-0.000401	-0.000587	-0.00124
		20.133	-0.001263	0.001059	0.00043	-0.001816	-0.000402	-0.000586	-0.001238
		20.178	-0.001268	0.001055	0.000408	-0.001813	-0.000403	-0.000585	-0.001237
		20.222	-0.001273	0.001052	0.000386	-0.00181	-0.000404	-0.000584	-0.001236
		20.267	-0.001279	0.001048	0.000365	-0.001808	-0.000405	-0.000583	-0.001235
		20.311	-0.001284	0.001044	0.000343	-0.001805	-0.000406	-0.000582	-0.001233
		20.355	-0.001289	0.00104	0.000321	-0.001802	-0.000408	-0.000582	-0.001232
		20.4	-0.001294	0.001037	0.000299	-0.0018	-0.000409	-0.000581	-0.001231
		20.444	-0.001299	0.001033	0.000277	-0.001797	-0.00041	-0.000581	-0.00123
		20.489	-0.001304	0.001029	0.000255	-0.001794	-0.000411	-0.00058	-0.001229
		20.533	-0.001309	0.001025	0.000233	-0.001792	-0.000413	-0.00058	-0.001228
		20.578	-0.001314	0.001022	0.000212	-0.001789	-0.000414	-0.000579	-0.001227
		20.622	-0.001318	0.001018	0.00019	-0.001787	-0.000415	-0.000579	-0.001226
		20.666	-0.001323	0.001014	0.000168	-0.001784	-0.000417	-0.000579	-0.001225
		20.711	-0.001328	0.001011	0.000146	-0.001782	-0.000418	-0.000579	-0.001224
		20.755	-0.001332	0.001007	0.000124	-0.00178	-0.000419	-0.000579	-0.001223
		20.8	-0.001337	0.001003	0.000102	-0.001777	-0.000421	-0.000579	-0.001222
		20.844	-0.001342	0.001	8e-05	-0.001775	-0.000422	-0.000579	-0.001221
		20.889	-0.001346	0.000996	5.9e-05	-0.001773	-0.000424	-0.000579	-0.00122
		20.933	-0.00135	0.000993	3.7e-05	-0.001771	-0.000425	-0.000579	-0.001219
		20.977	-0.001355	0.000989	1.5e-05	-0.001768	-0.000427	-0.000579	-0.001218
		21.022	-0.001359	0.000985	-7e-06	-0.001766	-0.000429	-0.00058	-0.001218
		21.066	-0.001363	0.000982	-2.8e-05	-0.001764	-0.00043	-0.00058	-0.001217
		21.111	-0.001367	0.000978	-5e-05	-0.001762	-0.000432	-0.00058	-0.001216
		21.155	-0.001372	0.000975	-7.1e-05	-0.00176	-0.000434	-0.00058	-0.001215
		21.2	-0.001376	0.000972	-9.3e-05	-0.001758	-0.000436	-0.000581	-0.001214
		21.244	-0.001379	0.000968	-0.000114	-0.001756	-0.000438	-0.000581	-0.001214
		21.289	-0.001383	0.000965	-0.000135	-0.001754	-0.00044	-0.000581	-0.001213
		21.333	-0.001387	0.000961	-0.000157	-0.001752	-0.000442	-0.000581	-0.001212
		21.377	-0.001391	0.000958	-0.000178	-0.00175	-0.000444	-0.000582	-0.001211
		21.422	-0.001395	0.000955	-0.000199	-0.001748	-0.000446	-0.000582	-0.00121
		21.466	-0.001398	0.000952	-0.00022	-0.001746	-0.000448	-0.000582	-0.00121
		21.511	-0.001402	0.000948	-0.000241	-0.001744	-0.000451	-0.000582	-0.001209
		21.555	-0.001405	0.000945	-0.000262	-0.001742	-0.000453	-0.000582	-0.001208
		21.6	-0.001408	0.000942	-0.000283	-0.00174	-0.000456	-0.000582	-0.001207
		21.644	-0.001412	0.000939	-0.000303	-0.001738	-0.000458	-0.000582	-0.001207
		21.688	-0.001415	0.000936	-0.000324	-0.001737	-0.000461	-0.000582	-0.001206
		21.733	-0.001418	0.000933	-0.000345	-0.001735	-0.000463	-0.000582	-0.001205
		21.777	-0.001422	0.000931	-0.000365	-0.001733	-0.000466	-0.000581	-0.001204
		21.822	-0.001425	0.000928	-0.000385	-0.001731	-0.000469	-0.000581	-0.001203
		21.866	-0.001428	0.000925	-0.000406	-0.001729	-0.000471	-0.00058	-0.001203
		21.911	-0.001431	0.000922	-0.000426	-0.001727	-0.000474	-0.00058	-0.001202
		21.955	-0.001434	0.00092	-0.000446	-0.001725	-0.000477	-0.000579	-0.001201
		21.999	-0.001438	0.000917	-0.000466	-0.001723	-0.000479	-0.000578	-0.0012
		22.044	-0.001441	0.000915	-0.000486	-0.001721	-0.000482	-0.000577	-0.001199
		22.088	-0.001444	0.000913	-0.000507	-0.001719	-0.000485	-0.000576	-0.001198
		22.133	-0.001447	0.00091	-0.000527	-0.001717	-0.000487	-0.000575	-0.001197
		22.177	-0.001451	0.000908	-0.000547	-0.001715	-0.00049	-0.000574	-0.001196
		22.222	-0.001454	0.000906	-0.000567	-0.001713	-0.000492	-0.000572	-0.001195
		22.266	-0.001458	0.000904	-0.000588	-0.001711	-0.000494	-0.000571	-0.001194
		22.31	-0.001461	0.000901	-0.000608	-0.001709	-0.000496	-0.00057	-0.001193
		22.355	-0.001465	0.000899	-0.000629	-0.001707	-0.000498	-0.000569	-0.001192
		22.399	-0.001469	0.000897	-0.00065	-0.001705	-0.000499	-0.000568	-0.001191
		22.444	-0.001473	0.000896	-0.000671	-0.001702	-0.0005	-0.000567	-0.00119
		22.488	-0.001473	0.000899	-0.000686	-0.0017	-0.000504	-0.000565	-0.001189
		22.533	-0.001474	0.000904	-0.000699	-0.001698	-0.000508	-0.000564	-0.001189
		22.577	-0.001474	0.00091	-0.000712	-0.001696	-0.000512	-0.000562	-0.001188
		22.621	-0.001473	0.000916	-0.000724	-0.001695	-0.000517	-0.00056	-0.001187
		22.666	-0.001473	0.000923	-0.000734	-0.001693	-0.000521	-0.000559	-0.001187
		22.71	-0.001472	0.00093	-0.000744	-0.001692	-0.000526	-0.000558	-0.001187
		22.755	-0.001471	0.000938	-0.000753	-0.001692	-0.00053	-0.000557	-0.001187
		22.799	-0.00147	0.000947	-0.000761	-0.001691	-0.000535	-0.000556	-0.001186
		22.844	-0.001468	0.000957	-0.000768	-0.001691	-0.00054	-0.000556	-0.001186
		22.888	-0.001466	0.000967	-0.000774	-0.00169	-0.000545	-0.000556	-0.001186
		22.932	-0.001463	0.000978	-0.000779	-0.00169	-0.000551	-0.000557	-0.001186
		22.977	-0.00146	0.000989	-0.000782	-0.001689	-0.000556	-0.000558	-0.001186
		23.021	-0.001457	0.001001	-0.000785	-0.001689	-0.000562	-0.000559	-0.001185
		23.066	-0.001453	0.001014	-0.000787	-0.001689	-0.000567	-0.000561	-0.001185
		23.11	-0.001449	0.001027	-0.000788	-0.001688	-0.000573	-0.000562	-0.001184
		23.155	-0.001444	0.00104	-0.000788	-0.001688	-0.000578	-0.000565	-0.001184
		23.199	-0.00144	0.001053	-0.000787	-0.001688	-0.000583	-0.000567	-0.001183
		23.243	-0.001434	0.001067	-0.000784	-0.001687	-0.000589	-0.00057	-0.001182
		23.288	-0.001429	0.001082	-0.000782	-0.001687	-0.000594	-0.000573	-0.001181
		23.332	-0.001423	0.001097	-0.000778	-0.001686	-0.0006	-0.000576	-0.00118
		23.377	-0.001417	0.001112	-0.000773	-0.001686	-0.000605	-0.000579	-0.001179
		23.421	-0.001411	0.001127	-0.000768	-0.001685	-0.00061	-0.000583	-0.001177
		23.466	-0.001405	0.001143	-0.000761	-0.001685	-0.000615	-0.000586	-0.001176
		23.51	-0.001398	0.001159	-0.000754	-0.001684	-0.000619	-0.00059	-0.001174
		23.555	-0.001392	0.001175	-0.000747	-0.001683	-0.000624	-0.000593	-0.001173
		23.599	-0.001386	0.001192	-0.000738	-0.001682	-0.000628	-0.000597	-0.001171
		23.643	-0.001379	0.001208	-0.000729	-0.00168	-0.000632	-0.000601	-0.001169
		23.688	-0.001373	0.001225	-0.000719	-0.001679	-0.000636	-0.000605	-0.001167
		23.732	-0.001367	0.001243	-0.000709	-0.001677	-0.00064	-0.000608	-0.001164
		23.777	-0.001361	0.00126	-0.000698	-0.001675	-0.000643	-0.000612	-0.001162
		23.821	-0.001356	0.001277	-0.000687	-0.001673	-0.000646	-0.000615	-0.00116
		23.866	-0.00135	0.001295	-0.000675	-0.001671	-0.000648	-0.000619	-0.001157
		23.91	-0.001345	0.001313	-0.000663	-0.001668	-0.00065	-0.000622	-0.001155
		23.954	-0.001341	0.00133	-0.00065	-0.001666	-0.000652	-0.000624	-0.001152
		23.999	-0.001336	0.001348	-0.000637	-0.001663	-0.000653	-0.000627	-0.001149
		24.043	-0.001332	0.001365	-0.000623	-0.00166	-0.000655	-0.000629	-0.001146
		24.088	-0.001328	0.001383	-0.00061	-0.001657	-0.000655	-0.000631	-0.001143
		24.132	-0.001324	0.0014	-0.000596	-0.001653	-0.000656	-0.000632	-0.00114
		24.177	-0.00132	0.001417	-0.000581	-0.00165	-0.000656	-0.000633	-0.001137
		24.221	-0.001317	0.001434	-0.000567	-0.001646	-0.000656	-0.000633	-0.001135
		24.265	-0.001314	0.001451	-0.000552	-0.001643	-0.000656	-0.000633	-0.001132
		24.31	-0.00131	0.001467	-0.000538	-0.001639	-0.000656	-0.000632	-0.001129
		24.354	-0.001307	0.001484	-0.000523	-0.001635	-0.000656	-0.000631	-0.001126
		24.399	-0.001304	0.0015	-0.000508	-0.001631	-0.000656	-0.00063	-0.001123
		24.443	-0.001301	0.001515	-0.000494	-0.001627	-0.000655	-0.000628	-0.001121
		24.488	-0.001298	0.00153	-0.00048	-0.001623	-0.000655	-0.000626	-0.001118
		24.532	-0.001295	0.001545	-0.000465	-0.001619	-0.000654	-0.000624	-0.001115
		24.576	-0.001292	0.001559	-0.000451	-0.001614	-0.000654	-0.000621	-0.001113
		24.621	-0.00129	0.001573	-0.000438	-0.00161	-0.000653	-0.000618	-0.001111
		24.665	-0.001287	0.001587	-0.000424	-0.001606	-0.000653	-0.000615	-0.001109
		24.71	-0.001284	0.0016	-0.000411	-0.001601	-0.000652	-0.000612	-0.001107
		24.754	-0.001281	0.001612	-0.000399	-0.001596	-0.000652	-0.000609	-0.001105
		24.799	-0.001278	0.001624	-0.000387	-0.001592	-0.000651	-0.000606	-0.001104
		24.843	-0.001275	0.001635	-0.000375	-0.001587	-0.000651	-0.000603	-0.001102
		24.887	-0.001272	0.001646	-0.000364	-0.001582	-0.00065	-0.0006	-0.001101
		24.932	-0.001269	0.001656	-0.000354	-0.001578	-0.000649	-0.000596	-0.0011
		24.976	-0.001266	0.001666	-0.000345	-0.001573	-0.000648	-0.000593	-0.001098
		25.021	-0.001262	0.001675	-0.000336	-0.001568	-0.000646	-0.00059	-0.001098
		25.065	-0.001259	0.001684	-0.000328	-0.001563	-0.000644	-0.000587	-0.001097
		25.11	-0.001255	0.001692	-0.000321	-0.001558	-0.000641	-0.000584	-0.001096
		25.154	-0.001252	0.0017	-0.000315	-0.001553	-0.000639	-0.000581	-0.001095
		25.198	-0.001248	0.001708	-0.000309	-0.001548	-0.000635	-0.000578	-0.001095
		25.243	-0.001244	0.001715	-0.000305	-0.001543	-0.000631	-0.000575	-0.001094
		25.287	-0.001241	0.001722	-0.000301	-0.001538	-0.000627	-0.000572	-0.001094
		25.332	-0.001237	0.001729	-0.000299	-0.001533	-0.000622	-0.00057	-0.001094
		25.376	-0.001233	0.001736	-0.000297	-0.001528	-0.000617	-0.000567	-0.001093
		25.421	-0.001229	0.001742	-0.000297	-0.001523	-0.000611	-0.000565	-0.001093
		25.465	-0.001225	0.001749	-0.000297	-0.001517	-0.000604	-0.000562	-0.001093
		25.509	-0.001222	0.001756	-0.000298	-0.001512	-0.000597	-0.00056	-0.001092
		25.554	-0.001218	0.001762	-0.000301	-0.001507	-0.00059	-0.000558	-0.001092
		25.598	-0.001215	0.001769	-0.000304	-0.001502	-0.000582	-0.000557	-0.001092
		25.643	-0.001212	0.001777	-0.000308	-0.001496	-0.000574	-0.000555	-0.001091
		25.687	-0.001209	0.001784	-0.000314	-0.001491	-0.000565	-0.000554	-0.001091
		25.732	-0.001206	0.001793	-0.00032	-0.001485	-0.000556	-0.000552	-0.001091
		25.776	-0.001203	0.001801	-0.000327	-0.00148	-0.000546	-0.000551	-0.00109
		25.82	-0.001201	0.00181	-0.000335	-0.001474	-0.000536	-0.00055	-0.00109
		25.865	-0.001199	0.00182	-0.000343	-0.001469	-0.000526	-0.000549	-0.001089
		25.909	-0.001198	0.00183	-0.000352	-0.001463	-0.000516	-0.000548	-0.001089
		25.954	-0.001196	0.00184	-0.000362	-0.001458	-0.000506	-0.000548	-0.001088
		25.998	-0.001195	0.001852	-0.000373	-0.001452	-0.000495	-0.000547	-0.001087
		26.043	-0.001194	0.001863	-0.000384	-0.001446	-0.000485	-0.000546	-0.001087
		26.087	-0.001193	0.001876	-0.000396	-0.001441	-0.000475	-0.000545	-0.001086
		26.132	-0.001193	0.001889	-0.000408	-0.001435	-0.000465	-0.000544	-0.001086
		26.176	-0.001192	0.001902	-0.000421	-0.00143	-0.000456	-0.000544	-0.001085
		26.22	-0.001192	0.001916	-0.000434	-0.001424	-0.000447	-0.000543	-0.001084
		26.265	-0.001192	0.00193	-0.000448	-0.001419	-0.000438	-0.000542	-0.001084
		26.309	-0.001192	0.001944	-0.000461	-0.001413	-0.00043	-0.000541	-0.001083
		26.354	-0.001192	0.001959	-0.000475	-0.001408	-0.000423	-0.000541	-0.001082
		26.398	-0.001192	0.001974	-0.000489	-0.001403	-0.000416	-0.00054	-0.001082
		26.443	-0.001192	0.001989	-0.000503	-0.001398	-0.00041	-0.000539	-0.001081
		26.487	-0.001193	0.002004	-0.000517	-0.001393	-0.000404	-0.000539	-0.001081
		26.531	-0.001193	0.002018	-0.000531	-0.001388	-0.0004	-0.000538	-0.00108
		26.576	-0.001194	0.002033	-0.000545	-0.001384	-0.000396	-0.000538	-0.00108
		26.62	-0.001194	0.002048	-0.000559	-0.001379	-0.000394	-0.000537	-0.00108
		26.665	-0.001195	0.002063	-0.000572	-0.001375	-0.000392	-0.000537	-0.001079
		26.709	-0.001195	0.002077	-0.000585	-0.001371	-0.00039	-0.000536	-0.001079
		26.754	-0.001195	0.002091	-0.000598	-0.001367	-0.00039	-0.000535	-0.001079
		26.798	-0.001196	0.002105	-0.00061	-0.001363	-0.00039	-0.000535	-0.001079
		26.842	-0.001196	0.002119	-0.000622	-0.001359	-0.000391	-0.000534	-0.001079
		26.887	-0.001196	0.002132	-0.000634	-0.001355	-0.000392	-0.000532	-0.001079
		26.931	-0.001196	0.002146	-0.000645	-0.001352	-0.000394	-0.000531	-0.001079
		26.976	-0.001196	0.002159	-0.000655	-0.001349	-0.000396	-0.00053	-0.001079
		27.02	-0.001196	0.002172	-0.000666	-0.001346	-0.000399	-0.000528	-0.00108
		27.065	-0.001196	0.002185	-0.000675	-0.001343	-0.000402	-0.000526	-0.00108
		27.109	-0.001195	0.002198	-0.000684	-0.00134	-0.000405	-0.000524	-0.001081
		27.153	-0.001194	0.002211	-0.000693	-0.001337	-0.000407	-0.000521	-0.001081
		27.198	-0.001193	0.002224	-0.000701	-0.001335	-0.00041	-0.000519	-0.001082
		27.242	-0.001192	0.002237	-0.000709	-0.001332	-0.000413	-0.000516	-0.001083
		27.287	-0.001191	0.002249	-0.000716	-0.00133	-0.000415	-0.000512	-0.001084
		27.331	-0.001189	0.002262	-0.000723	-0.001328	-0.000418	-0.000509	-0.001085
		27.376	-0.001187	0.002275	-0.000729	-0.001326	-0.000419	-0.000505	-0.001086
		27.42	-0.001185	0.002288	-0.000734	-0.001324	-0.000421	-0.000502	-0.001087
		27.464	-0.001182	0.002301	-0.000739	-0.001323	-0.000422	-0.000498	-0.001088
		27.509	-0.001179	0.002315	-0.000743	-0.001321	-0.000423	-0.000494	-0.001089
		27.553	-0.001177	0.002328	-0.000747	-0.00132	-0.000423	-0.00049	-0.00109
		27.598	-0.001174	0.002342	-0.00075	-0.001318	-0.000423	-0.000486	-0.001091
		27.642	-0.001171	0.002356	-0.000753	-0.001317	-0.000422	-0.000482	-0.001092
		27.687	-0.001168	0.002371	-0.000755	-0.001316	-0.000421	-0.000478	-0.001093
		27.731	-0.001164	0.002386	-0.000756	-0.001315	-0.000419	-0.000474	-0.001093
		27.775	-0.001161	0.002401	-0.000757	-0.001314	-0.000417	-0.000471	-0.001094
		27.82	-0.001157	0.002416	-0.000757	-0.001313	-0.000415	-0.000467	-0.001095
		27.864	-0.001154	0.002432	-0.000756	-0.001312	-0.000413	-0.000464	-0.001095
		27.909	-0.00115	0.002449	-0.000755	-0.001311	-0.00041	-0.000461	-0.001095
		27.953	-0.001146	0.002465	-0.000753	-0.00131	-0.000407	-0.000459	-0.001095
		27.998	-0.001142	0.002482	-0.00075	-0.001309	-0.000405	-0.000457	-0.001095
		28.042	-0.001138	0.002499	-0.000747	-0.001308	-0.000402	-0.000455	-0.001095
		28.086	-0.001134	0.002516	-0.000744	-0.001307	-0.000399	-0.000454	-0.001095
		28.131	-0.00113	0.002534	-0.000739	-0.001307	-0.000397	-0.000453	-0.001094
		28.175	-0.001126	0.002551	-0.000734	-0.001306	-0.000394	-0.000453	-0.001093
		28.22	-0.001122	0.002569	-0.000729	-0.001305	-0.000392	-0.000453	-0.001092
		28.264	-0.001117	0.002586	-0.000723	-0.001304	-0.000389	-0.000453	-0.001091
		28.309	-0.001113	0.002604	-0.000716	-0.001304	-0.000388	-0.000454	-0.001089
		28.353	-0.001108	0.002621	-0.000709	-0.001303	-0.000386	-0.000455	-0.001088
		28.398	-0.001103	0.002638	-0.000702	-0.001303	-0.000385	-0.000456	-0.001086
		28.442	-0.001098	0.002654	-0.000694	-0.001303	-0.000384	-0.000458	-0.001084
		28.486	-0.001093	0.002671	-0.000685	-0.001302	-0.000383	-0.000461	-0.001081
		28.531	-0.001088	0.002687	-0.000676	-0.001302	-0.000382	-0.000463	-0.001078
		28.575	-0.001083	0.002702	-0.000667	-0.001302	-0.000382	-0.000466	-0.001075
		28.62	-0.001078	0.002718	-0.000658	-0.001302	-0.000382	-0.000469	-0.001072
		28.664	-0.001073	0.002733	-0.000648	-0.001302	-0.000383	-0.000472	-0.001069
		28.709	-0.001067	0.002747	-0.000638	-0.001303	-0.000383	-0.000476	-0.001065
		28.753	-0.001062	0.002761	-0.000628	-0.001303	-0.000384	-0.000479	-0.001061
		28.797	-0.001057	0.002775	-0.000617	-0.001304	-0.000385	-0.000482	-0.001057
		28.842	-0.001051	0.002788	-0.000607	-0.001304	-0.000385	-0.000486	-0.001052
		28.886	-0.001046	0.002801	-0.000596	-0.001305	-0.000386	-0.000489	-0.001048
		28.931	-0.001041	0.002814	-0.000585	-0.001306	-0.000387	-0.000492	-0.001043
		28.975	-0.001036	0.002826	-0.000574	-0.001307	-0.000387	-0.000495	-0.001038
		29.02	-0.001031	0.002839	-0.000563	-0.001308	-0.000388	-0.000498	-0.001033
		29.064	-0.001026	0.002851	-0.000552	-0.001309	-0.000388	-0.000501	-0.001027
		29.108	-0.00102	0.002863	-0.000541	-0.00131	-0.000387	-0.000503	-0.001022
		29.153	-0.001015	0.002875	-0.00053	-0.001311	-0.000387	-0.000505	-0.001016
		29.197	-0.00101	0.002887	-0.00052	-0.001312	-0.000385	-0.000506	-0.00101
		29.242	-0.001005	0.002899	-0.000509	-0.001314	-0.000384	-0.000507	-0.001004
		29.286	-0.001	0.002911	-0.000499	-0.001315	-0.000381	-0.000508	-0.000999
		29.331	-0.000995	0.002924	-0.000488	-0.001316	-0.000379	-0.000508	-0.000992
		29.375	-0.00099	0.002937	-0.000478	-0.001318	-0.000375	-0.000508	-0.000986
		29.419	-0.000985	0.00295	-0.000468	-0.001319	-0.000371	-0.000508	-0.00098
		29.464	-0.00098	0.002964	-0.000459	-0.00132	-0.000367	-0.000508	-0.000974
		29.508	-0.000975	0.002979	-0.000449	-0.001321	-0.000362	-0.000507	-0.000968
		29.553	-0.00097	0.002994	-0.00044	-0.001322	-0.000356	-0.000506	-0.000961
		29.597	-0.000965	0.00301	-0.000431	-0.001324	-0.00035	-0.000505	-0.000955
		29.642	-0.00096	0.003027	-0.000422	-0.001324	-0.000343	-0.000503	-0.000948
		29.686	-0.000955	0.003045	-0.000414	-0.001325	-0.000337	-0.000502	-0.000942
		29.73	-0.00095	0.003063	-0.000406	-0.001326	-0.000329	-0.000501	-0.000935
		29.775	-0.000946	0.003082	-0.000398	-0.001327	-0.000322	-0.0005	-0.000929
		29.819	-0.000941	0.003102	-0.000391	-0.001327	-0.000314	-0.000498	-0.000922
		29.864	-0.000937	0.003122	-0.000384	-0.001327	-0.000307	-0.000497	-0.000915
		29.908	-0.000933	0.003143	-0.000377	-0.001327	-0.000299	-0.000497	-0.000909
		29.953	-0.000929	0.003165	-0.000371	-0.001327	-0.000292	-0.000496	-0.000902
		29.997	-0.000925	0.003188	-0.000365	-0.001327	-0.000285	-0.000496	-0.000895
		30.041	-0.000922	0.003211	-0.000359	-0.001326	-0.000278	-0.000495	-0.000889
		30.086	-0.000919	0.003234	-0.000354	-0.001325	-0.000271	-0.000495	-0.000882
		30.13	-0.000916	0.003258	-0.00035	-0.001324	-0.000265	-0.000496	-0.000875
		30.175	-0.000913	0.003283	-0.000346	-0.001323	-0.000259	-0.000496	-0.000868
		30.219	-0.000911	0.003308	-0.000342	-0.001321	-0.000253	-0.000497	-0.000861
		30.264	-0.000909	0.003333	-0.000339	-0.001319	-0.000249	-0.000498	-0.000855
		30.308	-0.000907	0.003358	-0.000336	-0.001317	-0.000244	-0.000499	-0.000848
		30.352	-0.000906	0.003384	-0.000334	-0.001315	-0.00024	-0.0005	-0.000841
		30.397	-0.000905	0.003409	-0.000332	-0.001313	-0.000237	-0.000502	-0.000834
		30.441	-0.000904	0.003435	-0.000331	-0.00131	-0.000235	-0.000503	-0.000827
		30.486	-0.000904	0.00346	-0.00033	-0.001307	-0.000232	-0.000505	-0.000819
		30.53	-0.000904	0.003486	-0.00033	-0.001304	-0.000231	-0.000506	-0.000812
		30.575	-0.000904	0.003511	-0.00033	-0.001301	-0.00023	-0.000508	-0.000804
		30.619	-0.000905	0.003536	-0.000331	-0.001298	-0.000229	-0.000509	-0.000797
		30.664	-0.000907	0.00356	-0.000332	-0.001294	-0.000229	-0.000511	-0.000789
		30.708	-0.000909	0.003584	-0.000333	-0.001291	-0.00023	-0.000512	-0.00078
		30.752	-0.000912	0.003608	-0.000335	-0.001287	-0.00023	-0.000513	-0.000772
		30.797	-0.000915	0.003631	-0.000337	-0.001283	-0.000231	-0.000513	-0.000763
		30.841	-0.000918	0.003653	-0.00034	-0.001279	-0.000232	-0.000513	-0.000754
		30.886	-0.000923	0.003675	-0.000342	-0.001275	-0.000234	-0.000513	-0.000745
		30.93	-0.000927	0.003696	-0.000346	-0.001271	-0.000235	-0.000512	-0.000735
		30.975	-0.000932	0.003717	-0.000349	-0.001267	-0.000237	-0.000511	-0.000725
		31.019	-0.000938	0.003737	-0.000352	-0.001263	-0.000238	-0.000509	-0.000715
		31.063	-0.000944	0.003756	-0.000356	-0.001258	-0.000239	-0.000506	-0.000705
		31.108	-0.00095	0.003775	-0.000359	-0.001254	-0.00024	-0.000502	-0.000694
		31.152	-0.000956	0.003793	-0.000363	-0.001249	-0.00024	-0.000497	-0.000682
		31.197	-0.000963	0.003811	-0.000367	-0.001245	-0.000241	-0.000491	-0.000671
		31.241	-0.00097	0.003828	-0.00037	-0.00124	-0.00024	-0.000485	-0.000659
		31.286	-0.000977	0.003844	-0.000373	-0.001235	-0.00024	-0.000477	-0.000646
		31.33	-0.000984	0.00386	-0.000376	-0.00123	-0.000239	-0.000469	-0.000634
		31.374	-0.000992	0.003876	-0.000379	-0.001225	-0.000237	-0.00046	-0.000621
		31.419	-0.000999	0.003891	-0.000381	-0.00122	-0.000235	-0.00045	-0.000608
		31.463	-0.001007	0.003905	-0.000384	-0.001215	-0.000232	-0.000439	-0.000594
		31.508	-0.001014	0.00392	-0.000385	-0.00121	-0.000229	-0.000427	-0.00058
		31.552	-0.001022	0.003934	-0.000387	-0.001205	-0.000226	-0.000415	-0.000566
		31.597	-0.001029	0.003947	-0.000388	-0.0012	-0.000222	-0.000402	-0.000552
		31.641	-0.001036	0.003961	-0.000388	-0.001195	-0.000218	-0.000388	-0.000538
		31.685	-0.001044	0.003974	-0.000388	-0.001189	-0.000214	-0.000374	-0.000523
		31.73	-0.001051	0.003986	-0.000387	-0.001184	-0.000209	-0.000359	-0.000509
		31.774	-0.001058	0.003999	-0.000386	-0.001179	-0.000204	-0.000343	-0.000494
		31.819	-0.001064	0.004011	-0.000384	-0.001174	-0.000199	-0.000328	-0.000479
		31.863	-0.001071	0.004023	-0.000381	-0.001168	-0.000195	-0.000312	-0.000465
		31.908	-0.001077	0.004034	-0.000378	-0.001163	-0.00019	-0.000295	-0.00045
		31.952	-0.001083	0.004046	-0.000375	-0.001158	-0.000185	-0.000279	-0.000435
		31.996	-0.001089	0.004057	-0.00037	-0.001153	-0.000181	-0.000262	-0.000421
		32.041	-0.001095	0.004068	-0.000365	-0.001148	-0.000176	-0.000245	-0.000406
		32.085	-0.0011	0.004079	-0.00036	-0.001143	-0.000172	-0.000228	-0.000392
		32.13	-0.001105	0.00409	-0.000354	-0.001138	-0.000169	-0.000211	-0.000377
		32.174	-0.00111	0.004101	-0.000347	-0.001133	-0.000165	-0.000194	-0.000363
		32.219	-0.001115	0.004112	-0.00034	-0.001128	-0.000162	-0.000177	-0.000349
		32.263	-0.00112	0.004124	-0.000333	-0.001123	-0.00016	-0.00016	-0.000336
		32.307	-0.001124	0.004135	-0.000325	-0.001118	-0.000158	-0.000143	-0.000322
		32.352	-0.001128	0.004147	-0.000317	-0.001114	-0.000156	-0.000126	-0.000309
		32.396	-0.001132	0.004158	-0.000309	-0.001109	-0.000155	-0.000109	-0.000297
		32.441	-0.001136	0.00417	-0.000301	-0.001105	-0.000154	-9.3e-05	-0.000285
		32.485	-0.00114	0.004183	-0.000293	-0.0011	-0.000153	-7.6e-05	-0.000273
		32.53	-0.001144	0.004195	-0.000284	-0.001096	-0.000152	-6e-05	-0.000261
		32.574	-0.001148	0.004209	-0.000276	-0.001091	-0.000152	-4.5e-05	-0.00025
		32.618	-0.001152	0.004222	-0.000268	-0.001087	-0.000152	-3e-05	-0.000239
		32.663	-0.001156	0.004236	-0.00026	-0.001083	-0.000151	-1.5e-05	-0.000229
		32.707	-0.00116	0.004251	-0.000252	-0.001079	-0.000151	-1e-06	-0.000219
		32.752	-0.001164	0.004266	-0.000245	-0.001075	-0.000151	1.3e-05	-0.00021
		32.796	-0.001169	0.004281	-0.000237	-0.001072	-0.00015	2.7e-05	-0.000201
		32.841	-0.001173	0.004297	-0.00023	-0.001069	-0.000149	4e-05	-0.000192
		32.885	-0.001177	0.004313	-0.000224	-0.001065	-0.000147	5.2e-05	-0.000184
		32.93	-0.001182	0.00433	-0.000217	-0.001062	-0.000146	6.4e-05	-0.000176
		32.974	-0.001186	0.004348	-0.000211	-0.00106	-0.000143	7.6e-05	-0.000169
		33.018	-0.001191	0.004366	-0.000205	-0.001057	-0.00014	8.8e-05	-0.000161
		33.063	-0.001195	0.004384	-0.000199	-0.001055	-0.000136	9.8e-05	-0.000155
		33.107	-0.0012	0.004403	-0.000194	-0.001052	-0.000131	0.000109	-0.000148
		33.152	-0.001204	0.004422	-0.000188	-0.00105	-0.000125	0.000119	-0.000141
		33.196	-0.001208	0.004442	-0.000183	-0.001049	-0.000119	0.000129	-0.000135
		33.241	-0.001212	0.004462	-0.000178	-0.001047	-0.000111	0.000138	-0.000129
		33.285	-0.001216	0.004482	-0.000173	-0.001045	-0.000103	0.000147	-0.000123
		33.329	-0.001219	0.004502	-0.000168	-0.001044	-9.4e-05	0.000156	-0.000117
		33.374	-0.001222	0.004522	-0.000162	-0.001043	-8.3e-05	0.000164	-0.000111
		33.418	-0.001225	0.004543	-0.000157	-0.001042	-7.2e-05	0.000172	-0.000105
		33.463	-0.001228	0.004564	-0.000152	-0.001041	-6e-05	0.00018	-9.9e-05
		33.507	-0.00123	0.004584	-0.000146	-0.00104	-4.7e-05	0.000187	-9.3e-05
		33.552	-0.001232	0.004605	-0.00014	-0.001039	-3.4e-05	0.000193	-8.7e-05
		33.596	-0.001234	0.004626	-0.000134	-0.001039	-2e-05	0.000199	-8.1e-05
		33.64	-0.001235	0.004646	-0.000128	-0.001038	-5e-06	0.000205	-7.5e-05
		33.685	-0.001235	0.004667	-0.000122	-0.001037	1e-05	0.00021	-6.8e-05
		33.729	-0.001235	0.004687	-0.000115	-0.001037	2.6e-05	0.000214	-6.1e-05
		33.774	-0.001235	0.004707	-0.000109	-0.001036	4.2e-05	0.000218	-5.4e-05
		33.818	-0.001234	0.004727	-0.000102	-0.001036	5.8e-05	0.000222	-4.7e-05
		33.863	-0.001232	0.004747	-9.5e-05	-0.001036	7.5e-05	0.000225	-3.9e-05
		33.907	-0.00123	0.004767	-8.8e-05	-0.001035	9.1e-05	0.000227	-3.1e-05
		33.951	-0.001228	0.004786	-8.1e-05	-0.001035	0.000107	0.000229	-2.2e-05
		33.996	-0.001225	0.004805	-7.4e-05	-0.001035	0.000123	0.000231	-1.3e-05
		34.04	-0.001221	0.004823	-6.6e-05	-0.001034	0.000139	0.000232	-3e-06
		34.085	-0.001217	0.004841	-5.9e-05	-0.001034	0.000154	0.000233	7e-06
		34.129	-0.001212	0.004859	-5.1e-05	-0.001033	0.000169	0.000233	1.8e-05
		34.174	-0.001207	0.004877	-4.3e-05	-0.001033	0.000184	0.000234	2.9e-05
		34.218	-0.001202	0.004894	-3.6e-05	-0.001032	0.000197	0.000233	4.1e-05
		34.262	-0.001196	0.004911	-2.8e-05	-0.001031	0.00021	0.000233	5.4e-05
		34.307	-0.001189	0.004927	-2.1e-05	-0.001031	0.000223	0.000232	6.7e-05
		34.351	-0.001183	0.004943	-1.4e-05	-0.001029	0.000235	0.000231	8e-05
		34.396	-0.001176	0.004959	-7e-06	-0.001028	0.000246	0.00023	9.4e-05
		34.44	-0.001169	0.004975	-1e-06	-0.001027	0.000256	0.000229	0.000108
		34.485	-0.001162	0.00499	5e-06	-0.001025	0.000265	0.000227	0.000123
		34.529	-0.001154	0.005005	1e-05	-0.001024	0.000274	0.000226	0.000139
		34.573	-0.001147	0.00502	1.6e-05	-0.001022	0.000282	0.000224	0.000155
		34.618	-0.001139	0.005035	2e-05	-0.001019	0.00029	0.000222	0.000171
		34.662	-0.001132	0.00505	2.4e-05	-0.001017	0.000297	0.000221	0.000188
		34.707	-0.001124	0.005064	2.7e-05	-0.001015	0.000303	0.00022	0.000205
		34.751	-0.001117	0.005079	3e-05	-0.001012	0.000309	0.000219	0.000223
		34.796	-0.00111	0.005093	3.2e-05	-0.001009	0.000314	0.000218	0.00024
		34.84	-0.001103	0.005107	3.4e-05	-0.001006	0.000318	0.000218	0.000259
		34.884	-0.001097	0.005121	3.5e-05	-0.001003	0.000323	0.000218	0.000277
		34.929	-0.00109	0.005135	3.6e-05	-0.001	0.000326	0.000218	0.000296
		34.973	-0.001084	0.005149	3.6e-05	-0.000996	0.00033	0.000219	0.000316
		35.018	-0.001078	0.005163	3.5e-05	-0.000993	0.000333	0.000221	0.000335
		35.062	-0.001072	0.005177	3.4e-05	-0.00099	0.000337	0.000223	0.000355
		35.107	-0.001067	0.00519	3.3e-05	-0.000986	0.00034	0.000226	0.000375
		35.151	-0.001062	0.005203	3.2e-05	-0.000983	0.000342	0.000229	0.000395
		35.195	-0.001057	0.005216	3.1e-05	-0.000979	0.000345	0.000234	0.000416
		35.24	-0.001052	0.005229	2.9e-05	-0.000976	0.000348	0.000239	0.000437
		35.284	-0.001048	0.005241	2.8e-05	-0.000973	0.000351	0.000245	0.000458
		35.329	-0.001044	0.005253	2.7e-05	-0.000969	0.000354	0.000252	0.000479
		35.373	-0.001039	0.005264	2.6e-05	-0.000966	0.000357	0.00026	0.000501
		35.418	-0.001035	0.005275	2.5e-05	-0.000963	0.00036	0.000269	0.000522
		35.462	-0.001032	0.005286	2.5e-05	-0.000959	0.000364	0.000279	0.000545
		35.507	-0.001028	0.005296	2.6e-05	-0.000956	0.000367	0.00029	0.000567
		35.551	-0.001024	0.005306	2.7e-05	-0.000953	0.00037	0.000301	0.000589
		35.595	-0.00102	0.005315	3e-05	-0.00095	0.000374	0.000314	0.000612
		35.64	-0.001016	0.005324	3.3e-05	-0.000947	0.000377	0.000328	0.000635
		35.684	-0.001012	0.005332	3.7e-05	-0.000943	0.000381	0.000342	0.000659
		35.729	-0.001008	0.00534	4.2e-05	-0.00094	0.000384	0.000358	0.000683
		35.773	-0.001004	0.005347	4.8e-05	-0.000937	0.000388	0.000374	0.000707
		35.818	-0.001	0.005354	5.5e-05	-0.000934	0.000391	0.000391	0.000732
		35.862	-0.000995	0.005361	6.3e-05	-0.000931	0.000394	0.00041	0.000757
		35.906	-0.000991	0.005367	7.3e-05	-0.000927	0.000397	0.000429	0.000782
		35.951	-0.000987	0.005373	8.3e-05	-0.000924	0.0004	0.000449	0.000808
		35.995	-0.000982	0.005378	9.4e-05	-0.000921	0.000403	0.00047	0.000835
		36.04	-0.000977	0.005383	0.000107	-0.000918	0.000406	0.000492	0.000861
		36.084	-0.000972	0.005388	0.00012	-0.000914	0.000408	0.000514	0.000889
		36.129	-0.000967	0.005392	0.000135	-0.000911	0.00041	0.000538	0.000917
		36.173	-0.000961	0.005396	0.00015	-0.000908	0.000412	0.000562	0.000945
		36.217	-0.000956	0.0054	0.000167	-0.000905	0.000414	0.000587	0.000974
		36.262	-0.00095	0.005403	0.000184	-0.000901	0.000415	0.000613	0.001003
		36.306	-0.000944	0.005407	0.000202	-0.000898	0.000416	0.000639	0.001033
		36.351	-0.000938	0.00541	0.000221	-0.000894	0.000417	0.000665	0.001064
		36.395	-0.000932	0.005412	0.000241	-0.000891	0.000417	0.000692	0.001095
		36.44	-0.000926	0.005415	0.000261	-0.000887	0.000417	0.00072	0.001126
		36.484	-0.00092	0.005417	0.000282	-0.000883	0.000417	0.000747	0.001158
		36.528	-0.000914	0.005419	0.000304	-0.000879	0.000416	0.000775	0.001191
		36.573	-0.000908	0.005421	0.000326	-0.000875	0.000416	0.000803	0.001223
		36.617	-0.000903	0.005422	0.000348	-0.000871	0.000415	0.000832	0.001257
		36.662	-0.000898	0.005424	0.000371	-0.000866	0.000413	0.00086	0.001291
		36.706	-0.000893	0.005425	0.000393	-0.000862	0.000412	0.000889	0.001325
		36.751	-0.000888	0.005426	0.000416	-0.000857	0.00041	0.000917	0.00136
		36.795	-0.000884	0.005426	0.000439	-0.000853	0.000408	0.000945	0.001395
		36.839	-0.000881	0.005427	0.000462	-0.000848	0.000406	0.000973	0.00143
		36.884	-0.000878	0.005427	0.000485	-0.000843	0.000404	0.001001	0.001466
		36.928	-0.000876	0.005427	0.000508	-0.000838	0.000402	0.001028	0.001502
		36.973	-0.000875	0.005426	0.000531	-0.000833	0.0004	0.001055	0.001538
		37.017	-0.000874	0.005426	0.000554	-0.000827	0.000398	0.001082	0.001575
		37.062	-0.000874	0.005425	0.000576	-0.000822	0.000396	0.001109	0.001612
		37.106	-0.000875	0.005423	0.000599	-0.000817	0.000394	0.001134	0.001648
		37.15	-0.000876	0.005421	0.000621	-0.000812	0.000392	0.00116	0.001686
		37.195	-0.000878	0.005418	0.000643	-0.000807	0.00039	0.001185	0.001723
		37.239	-0.000881	0.005415	0.000666	-0.000801	0.000388	0.001209	0.00176
		37.284	-0.000885	0.005411	0.000688	-0.000796	0.000386	0.001233	0.001798
		37.328	-0.000889	0.005407	0.00071	-0.000791	0.000384	0.001257	0.001835
		37.373	-0.000893	0.005401	0.000733	-0.000786	0.000383	0.00128	0.001873
		37.417	-0.000899	0.005395	0.000755	-0.000782	0.000381	0.001302	0.00191
		37.461	-0.000904	0.005387	0.000778	-0.000777	0.00038	0.001324	0.001948
		37.506	-0.00091	0.005379	0.000801	-0.000773	0.000379	0.001346	0.001985
		37.55	-0.000917	0.005369	0.000824	-0.000768	0.000378	0.001367	0.002022
		37.595	-0.000924	0.005358	0.000848	-0.000764	0.000377	0.001388	0.00206
		37.639	-0.000931	0.005346	0.000872	-0.00076	0.000376	0.001408	0.002097
		37.684	-0.000938	0.005332	0.000897	-0.000756	0.000376	0.001428	0.002134
		37.728	-0.000946	0.005317	0.000922	-0.000752	0.000376	0.001447	0.002171
		37.773	-0.000953	0.005301	0.000947	-0.000748	0.000376	0.001466	0.002208
		37.817	-0.000961	0.005284	0.000973	-0.000745	0.000376	0.001485	0.002245
		37.861	-0.000969	0.005265	0.001	-0.000741	0.000377	0.001503	0.002281
		37.906	-0.000976	0.005245	0.001027	-0.000738	0.000378	0.001522	0.002318
		37.95	-0.000984	0.005223	0.001054	-0.000734	0.000379	0.00154	0.002355
		37.995	-0.000991	0.005201	0.001082	-0.00073	0.000381	0.001558	0.002391
		38.039	-0.000998	0.005177	0.001111	-0.000727	0.000383	0.001575	0.002428
		38.084	-0.001005	0.005152	0.001139	-0.000723	0.000385	0.001593	0.002465
		38.128	-0.001011	0.005126	0.001168	-0.000719	0.000387	0.001611	0.002501
		38.172	-0.001017	0.005099	0.001197	-0.000715	0.00039	0.001628	0.002538
		38.217	-0.001022	0.005071	0.001226	-0.000711	0.000393	0.001646	0.002575
		38.261	-0.001026	0.005042	0.001255	-0.000706	0.000396	0.001664	0.002613
		38.306	-0.001031	0.005011	0.001285	-0.000701	0.0004	0.001682	0.00265
		38.35	-0.001034	0.00498	0.001314	-0.000696	0.000404	0.0017	0.002688
		38.395	-0.001037	0.004948	0.001343	-0.000691	0.000408	0.001718	0.002726
		38.439	-0.001039	0.004915	0.001372	-0.000685	0.000412	0.001737	0.002765
		38.483	-0.001041	0.004881	0.001401	-0.000679	0.000416	0.001755	0.002804
		38.528	-0.001042	0.004846	0.00143	-0.000672	0.000421	0.001774	0.002844
		38.572	-0.001042	0.00481	0.001459	-0.000665	0.000425	0.001793	0.002884
		38.617	-0.001042	0.004773	0.001487	-0.000658	0.00043	0.001813	0.002925
		38.661	-0.001041	0.004735	0.001516	-0.00065	0.000435	0.001833	0.002967
		38.706	-0.00104	0.004696	0.001544	-0.000641	0.000439	0.001854	0.003009
		38.75	-0.001038	0.004657	0.001571	-0.000632	0.000444	0.001874	0.003053
		38.794	-0.001036	0.004616	0.001598	-0.000623	0.000449	0.001896	0.003096
		38.839	-0.001033	0.004575	0.001625	-0.000612	0.000454	0.001918	0.003141
		38.883	-0.00103	0.004533	0.001652	-0.000602	0.000458	0.00194	0.003187
		38.928	-0.001027	0.00449	0.001678	-0.000591	0.000463	0.001964	0.003233
		38.972	-0.001024	0.004446	0.001704	-0.000579	0.000468	0.001987	0.00328
		39.017	-0.00102	0.004402	0.00173	-0.000567	0.000472	0.002012	0.003328
		39.061	-0.001016	0.004357	0.001755	-0.000554	0.000477	0.002037	0.003376
		39.105	-0.001012	0.004312	0.00178	-0.000541	0.000481	0.002064	0.003425
		39.15	-0.001008	0.004266	0.001805	-0.000528	0.000485	0.002091	0.003475
		39.194	-0.001003	0.00422	0.00183	-0.000514	0.000489	0.002119	0.003526
		39.239	-0.000999	0.004174	0.001856	-0.0005	0.000493	0.002147	0.003577
		39.283	-0.000995	0.004127	0.001881	-0.000485	0.000497	0.002177	0.003629
		39.328	-0.00099	0.00408	0.001906	-0.000471	0.000501	0.002208	0.003682
		39.372	-0.000986	0.004033	0.001932	-0.000456	0.000504	0.00224	0.003735
		39.416	-0.000982	0.003985	0.001958	-0.000442	0.000508	0.002272	0.003788
		39.461	-0.000977	0.003937	0.001985	-0.000427	0.000511	0.002306	0.003842
		39.505	-0.000973	0.003889	0.002013	-0.000412	0.000514	0.00234	0.003897
		39.55	-0.000969	0.00384	0.002041	-0.000397	0.000518	0.002375	0.003951
		39.594	-0.000965	0.003791	0.00207	-0.000383	0.000521	0.002411	0.004006
		39.639	-0.000961	0.003742	0.0021	-0.000368	0.000525	0.002448	0.004062
		39.683	-0.000957	0.003693	0.002131	-0.000354	0.000528	0.002485	0.004117
		39.727	-0.000953	0.003644	0.002163	-0.00034	0.000532	0.002523	0.004172
		39.772	-0.000949	0.003595	0.002197	-0.000326	0.000536	0.002562	0.004228
		39.816	-0.000946	0.003545	0.002231	-0.000312	0.000541	0.002602	0.004283
		39.861	-0.000942	0.003495	0.002267	-0.000299	0.000545	0.002642	0.004339
		39.905	-0.000939	0.003445	0.002303	-0.000285	0.00055	0.002682	0.004394
		39.95	-0.000936	0.003396	0.002342	-0.000272	0.000556	0.002723	0.004449
		39.994	-0.000933	0.003346	0.002381	-0.00026	0.000562	0.002765	0.004504
		40.039	-0.00093	0.003296	0.002422	-0.000247	0.000569	0.002807	0.004558
		40.083	-0.000928	0.003246	0.002464	-0.000235	0.000576	0.00285	0.004612
		40.127	-0.000925	0.003196	0.002507	-0.000223	0.000584	0.002893	0.004666
		40.172	-0.000922	0.003147	0.002552	-0.000211	0.000592	0.002936	0.00472
		40.216	-0.00092	0.003097	0.002598	-0.0002	0.000601	0.00298	0.004773
		40.261	-0.000917	0.003048	0.002645	-0.000188	0.00061	0.003024	0.004825
		40.305	-0.000914	0.002999	0.002694	-0.000177	0.00062	0.003069	0.004877
		40.35	-0.000912	0.00295	0.002743	-0.000166	0.00063	0.003114	0.004929
		40.394	-0.000909	0.002902	0.002794	-0.000156	0.000641	0.00316	0.004981
		40.438	-0.000905	0.002853	0.002846	-0.000145	0.000652	0.003206	0.005032
		40.483	-0.000902	0.002805	0.002899	-0.000134	0.000664	0.003252	0.005082
		40.527	-0.000898	0.002757	0.002952	-0.000124	0.000676	0.003299	0.005133
		40.572	-0.000894	0.00271	0.003007	-0.000113	0.000688	0.003346	0.005183
		40.616	-0.000889	0.002662	0.003062	-0.000103	0.000701	0.003393	0.005232
		40.661	-0.000885	0.002615	0.003119	-9.2e-05	0.000714	0.003441	0.005282
		40.705	-0.000879	0.002568	0.003175	-8.1e-05	0.000727	0.00349	0.005331
		40.749	-0.000874	0.002522	0.003233	-7.1e-05	0.00074	0.003539	0.00538
		40.794	-0.000868	0.002476	0.003291	-6e-05	0.000754	0.003588	0.005428
		40.838	-0.000861	0.00243	0.003349	-4.8e-05	0.000768	0.003638	0.005477
		40.883	-0.000854	0.002385	0.003408	-3.7e-05	0.000782	0.003689	0.005525
		40.927	-0.000847	0.00234	0.003467	-2.5e-05	0.000796	0.00374	0.005573
		40.972	-0.000839	0.002296	0.003527	-1.3e-05	0.000811	0.003792	0.005621
		41.016	-0.000831	0.002253	0.003587	0	0.000826	0.003844	0.005669
		41.06	-0.000823	0.00221	0.003647	1.3e-05	0.000841	0.003897	0.005717
		41.105	-0.000815	0.002167	0.003708	2.6e-05	0.000856	0.003951	0.005765
		41.149	-0.000806	0.002126	0.003768	4e-05	0.000872	0.004006	0.005812
		41.194	-0.000797	0.002085	0.003829	5.4e-05	0.000888	0.004061	0.00586
		41.238	-0.000788	0.002046	0.003891	6.9e-05	0.000904	0.004117	0.005907
		41.283	-0.000778	0.002007	0.003952	8.4e-05	0.000921	0.004173	0.005954
		41.327	-0.000769	0.001969	0.004014	9.9e-05	0.000938	0.00423	0.006002
		41.371	-0.000759	0.001932	0.004077	0.000115	0.000956	0.004288	0.006049
		41.416	-0.00075	0.001897	0.004139	0.000131	0.000974	0.004346	0.006096
		41.46	-0.00074	0.001862	0.004203	0.000147	0.000992	0.004405	0.006143
		41.505	-0.000731	0.001828	0.004266	0.000164	0.001011	0.004464	0.00619
		41.549	-0.000722	0.001796	0.004331	0.000181	0.001031	0.004523	0.006237
		41.594	-0.000713	0.001765	0.004395	0.000198	0.001051	0.004583	0.006284
		41.638	-0.000704	0.001734	0.004461	0.000216	0.001072	0.004644	0.006331
		41.682	-0.000696	0.001705	0.004527	0.000234	0.001094	0.004705	0.006378
		41.727	-0.000688	0.001677	0.004594	0.000252	0.001117	0.004766	0.006425
		41.771	-0.000681	0.001649	0.004661	0.000271	0.001141	0.004827	0.006472
		41.816	-0.000674	0.001623	0.004729	0.00029	0.001166	0.004889	0.006519
		41.86	-0.000668	0.001598	0.004798	0.000309	0.001191	0.004951	0.006566
		41.905	-0.000662	0.001573	0.004867	0.000328	0.001218	0.005014	0.006613
		41.949	-0.000657	0.001549	0.004937	0.000347	0.001247	0.005077	0.00666
		41.993	-0.000653	0.001526	0.005008	0.000367	0.001276	0.00514	0.006707
		42.038	-0.000649	0.001504	0.005079	0.000387	0.001307	0.005204	0.006754
		42.082	-0.000646	0.001482	0.00515	0.000407	0.001339	0.005268	0.006801
		42.127	-0.000643	0.001461	0.005222	0.000427	0.001373	0.005332	0.006848
		42.171	-0.000641	0.001441	0.005294	0.000448	0.001409	0.005397	0.006895
		42.216	-0.000639	0.001422	0.005367	0.000468	0.001445	0.005463	0.006941
		42.26	-0.000638	0.001403	0.005441	0.000489	0.001484	0.005529	0.006988
		42.305	-0.000637	0.001384	0.005515	0.000511	0.001524	0.005596	0.007035
		42.349	-0.000636	0.001367	0.005589	0.000532	0.001565	0.005663	0.007081
		42.393	-0.000635	0.001349	0.005664	0.000554	0.001608	0.005731	0.007128
		42.438	-0.000635	0.001333	0.005739	0.000575	0.001653	0.0058	0.007174
		42.482	-0.000634	0.001317	0.005814	0.000598	0.001699	0.005869	0.00722
		42.527	-0.000633	0.001301	0.00589	0.00062	0.001747	0.005939	0.007267
		42.571	-0.000632	0.001286	0.005966	0.000643	0.001797	0.00601	0.007313
		42.616	-0.00063	0.001271	0.006042	0.000666	0.001848	0.006082	0.00736
		42.66	-0.000628	0.001257	0.006119	0.000689	0.0019	0.006155	0.007406
		42.704	-0.000625	0.001243	0.006195	0.000713	0.001954	0.006229	0.007452
		42.749	-0.000622	0.00123	0.006272	0.000738	0.002009	0.006305	0.007499
		42.793	-0.000618	0.001217	0.006349	0.000763	0.002066	0.006381	0.007546
		42.838	-0.000613	0.001205	0.006426	0.000788	0.002124	0.006458	0.007592
		42.882	-0.000607	0.001193	0.006503	0.000814	0.002183	0.006537	0.007639
		42.927	-0.000601	0.001182	0.00658	0.000841	0.002244	0.006617	0.007686
		42.971	-0.000594	0.001172	0.006657	0.000868	0.002306	0.006698	0.007733
		43.015	-0.000585	0.001162	0.006733	0.000896	0.00237	0.006781	0.007781
		43.06	-0.000576	0.001154	0.00681	0.000925	0.002435	0.006864	0.007828
		43.104	-0.000566	0.001146	0.006886	0.000954	0.002501	0.006949	0.007876
		43.149	-0.000555	0.001139	0.006963	0.000984	0.002569	0.007036	0.007924
		43.193	-0.000544	0.001133	0.007039	0.001015	0.002638	0.007123	0.007972
		43.238	-0.000531	0.001129	0.007114	0.001047	0.002708	0.007212	0.008021
		43.282	-0.000517	0.001125	0.00719	0.00108	0.00278	0.007303	0.00807
		43.326	-0.000503	0.001123	0.007265	0.001114	0.002853	0.007394	0.008119
		43.371	-0.000489	0.001122	0.00734	0.001149	0.002928	0.007487	0.008168
		43.415	-0.000473	0.001122	0.007415	0.001184	0.003005	0.007581	0.008217
		43.46	-0.000457	0.001124	0.007489	0.001221	0.003083	0.007676	0.008267
		43.504	-0.000441	0.001127	0.007564	0.001259	0.003162	0.007772	0.008317
		43.549	-0.000424	0.001131	0.007638	0.001297	0.003243	0.007869	0.008368
		43.593	-0.000407	0.001137	0.007712	0.001337	0.003326	0.007967	0.008418
		43.637	-0.00039	0.001144	0.007786	0.001377	0.00341	0.008066	0.008469
		43.682	-0.000373	0.001152	0.00786	0.001419	0.003497	0.008166	0.008519
		43.726	-0.000356	0.001162	0.007934	0.001461	0.003585	0.008268	0.00857
		43.771	-0.000339	0.001173	0.008008	0.001505	0.003675	0.008369	0.008621
		43.815	-0.000322	0.001185	0.008082	0.001549	0.003766	0.008472	0.008672
		43.86	-0.000306	0.001198	0.008156	0.001595	0.00386	0.008575	0.008723
		43.904	-0.00029	0.001212	0.008231	0.001641	0.003956	0.008679	0.008774
		43.948	-0.000275	0.001227	0.008305	0.001688	0.004053	0.008784	0.008825
		43.993	-0.00026	0.001243	0.008379	0.001735	0.004153	0.008889	0.008875
		44.037	-0.000245	0.001259	0.008453	0.001784	0.004255	0.008995	0.008926
		44.082	-0.000231	0.001277	0.008528	0.001833	0.004359	0.009101	0.008976
		44.126	-0.000217	0.001294	0.008602	0.001883	0.004465	0.009208	0.009026
		44.171	-0.000204	0.001313	0.008676	0.001934	0.004574	0.009315	0.009076
		44.215	-0.000192	0.001331	0.008751	0.001985	0.004684	0.009422	0.009125
		44.259	-0.000179	0.00135	0.008825	0.002038	0.004797	0.00953	0.009174
		44.304	-0.000168	0.001369	0.0089	0.00209	0.004912	0.009638	0.009223
		44.348	-0.000156	0.001388	0.008974	0.002144	0.005029	0.009747	0.009271
		44.393	-0.000145	0.001407	0.009049	0.002197	0.005148	0.009856	0.009319
		44.437	-0.000133	0.001426	0.009124	0.002252	0.00527	0.009965	0.009366
		44.482	-0.000122	0.001444	0.009199	0.002307	0.005394	0.010074	0.009413
		44.526	-0.000111	0.001463	0.009274	0.002362	0.00552	0.010183	0.009459
		44.57	-9.9e-05	0.00148	0.009349	0.002418	0.005647	0.010292	0.009505
		44.615	-8.7e-05	0.001497	0.009424	0.002474	0.005777	0.010401	0.00955
		44.659	-7.5e-05	0.001514	0.0095	0.002531	0.005909	0.01051	0.009595
		44.704	-6.2e-05	0.00153	0.009575	0.002588	0.006043	0.010619	0.009639
		44.748	-4.8e-05	0.001546	0.009651	0.002645	0.006178	0.010727	0.009682
		44.793	-3.4e-05	0.001561	0.009726	0.002703	0.006315	0.010836	0.009725
		44.837	-1.8e-05	0.001576	0.009801	0.00276	0.006454	0.010943	0.009767
		44.882	-2e-06	0.001591	0.009877	0.002819	0.006595	0.011051	0.009809
		44.926	1.5e-05	0.001605	0.009951	0.002877	0.006737	0.011158	0.00985
		44.97	3.3e-05	0.001619	0.010026	0.002936	0.006881	0.011264	0.00989
		45.015	5.3e-05	0.001632	0.0101	0.002994	0.007026	0.011369	0.00993
		45.059	7.3e-05	0.001646	0.010174	0.003054	0.007173	0.011474	0.00997
		45.104	9.5e-05	0.001659	0.010247	0.003113	0.007321	0.011578	0.010008
		45.148	0.000117	0.001672	0.01032	0.003172	0.007471	0.011681	0.010047
		45.193	0.000141	0.001686	0.010392	0.003232	0.007622	0.011782	0.010084
		45.237	0.000167	0.001699	0.010463	0.003292	0.007775	0.011882	0.010121
		45.281	0.000193	0.001713	0.010533	0.003353	0.007929	0.011981	0.010158
		45.326	0.000221	0.001727	0.010602	0.003413	0.008084	0.012079	0.010194
		45.37	0.000249	0.001742	0.010671	0.003474	0.00824	0.012174	0.01023
		45.415	0.00028	0.001757	0.010738	0.003535	0.008398	0.012268	0.010266
		45.459	0.000311	0.001772	0.010805	0.003597	0.008557	0.01236	0.010301
		45.504	0.000343	0.001789	0.01087	0.003659	0.008716	0.01245	0.010335
		45.548	0.000377	0.001805	0.010934	0.003721	0.008877	0.012538	0.01037
		45.592	0.000411	0.001822	0.010997	0.003784	0.009039	0.012623	0.010403
		45.637	0.000447	0.00184	0.011059	0.003847	0.009202	0.012705	0.010437
		45.681	0.000483	0.001858	0.01112	0.003911	0.009366	0.012785	0.01047
		45.726	0.00052	0.001877	0.011179	0.003975	0.009531	0.012863	0.010503
		45.77	0.000559	0.001897	0.011237	0.00404	0.009696	0.012937	0.010535
		45.815	0.000598	0.001917	0.011294	0.004105	0.009862	0.013008	0.010567
		45.859	0.000637	0.001938	0.011349	0.004171	0.010029	0.013076	0.010599
		45.903	0.000678	0.001959	0.011402	0.004238	0.010197	0.013141	0.01063
		45.948	0.000719	0.00198	0.011454	0.004305	0.010365	0.013203	0.010661
		45.992	0.000761	0.002002	0.011504	0.004373	0.010533	0.013261	0.010691
		46.037	0.000803	0.002024	0.011552	0.004442	0.010702	0.013316	0.010721
		46.081	0.000846	0.002046	0.011599	0.004512	0.010871	0.013367	0.01075
		46.126	0.00089	0.002068	0.011644	0.004582	0.01104	0.013415	0.010779
		46.17	0.000934	0.00209	0.011686	0.004652	0.01121	0.013459	0.010807
		46.214	0.000979	0.002112	0.011727	0.004724	0.011379	0.013499	0.010835
		46.259	0.001025	0.002134	0.011766	0.004796	0.011549	0.013536	0.010862
		46.303	0.001071	0.002156	0.011802	0.004869	0.011718	0.013568	0.010888
		46.348	0.001118	0.002176	0.011836	0.004943	0.011887	0.013597	0.010913
		46.392	0.001167	0.002197	0.011869	0.005017	0.012056	0.013621	0.010938
		46.437	0.001216	0.002216	0.011899	0.005092	0.012224	0.013641	0.010962
		46.481	0.001266	0.002235	0.011927	0.005167	0.012392	0.013657	0.010985
		46.525	0.001317	0.002252	0.011952	0.005244	0.012559	0.013668	0.011007
		46.57	0.001369	0.002269	0.011976	0.00532	0.012725	0.013674	0.011028
		46.614	0.001423	0.002285	0.011997	0.005398	0.012891	0.013676	0.011048
		46.659	0.001478	0.002299	0.012017	0.005476	0.013055	0.013673	0.011067
		46.703	0.001534	0.002312	0.012034	0.005554	0.013218	0.013665	0.011085
		46.748	0.001593	0.002324	0.012049	0.005633	0.013379	0.013653	0.011101
		46.792	0.001652	0.002335	0.012061	0.005713	0.013539	0.013635	0.011117
		46.836	0.001714	0.002344	0.012072	0.005793	0.013696	0.013612	0.011131
		46.881	0.001778	0.002352	0.01208	0.005873	0.013852	0.013584	0.011143
		46.925	0.001843	0.002359	0.012085	0.005954	0.014006	0.01355	0.011155
		46.97	0.001911	0.002365	0.012088	0.006035	0.014157	0.013511	0.011164
		47.014	0.001981	0.002369	0.012089	0.006116	0.014305	0.013467	0.011173
		47.059	0.002053	0.002372	0.012086	0.006198	0.01445	0.013418	0.011179
		47.103	0.002128	0.002375	0.012081	0.00628	0.014593	0.013363	0.011184
		47.148	0.002205	0.002376	0.012072	0.006362	0.014731	0.013302	0.011188
		47.192	0.002285	0.002377	0.012061	0.006444	0.014867	0.013236	0.011189
		47.236	0.002367	0.002376	0.012046	0.006527	0.014998	0.013165	0.011189
		47.281	0.002452	0.002375	0.012027	0.006609	0.015125	0.013088	0.011187
		47.325	0.00254	0.002373	0.012005	0.006692	0.015248	0.013005	0.011184
		47.37	0.00263	0.002371	0.011979	0.006775	0.015367	0.012917	0.011178
		47.414	0.002724	0.002367	0.01195	0.006859	0.01548	0.012824	0.011171
		47.459	0.00282	0.002364	0.011916	0.006942	0.015589	0.012725	0.011161
		47.503	0.002919	0.00236	0.011879	0.007026	0.015692	0.01262	0.01115
		47.547	0.00302	0.002355	0.011837	0.00711	0.01579	0.01251	0.011137
		47.592	0.003125	0.00235	0.011791	0.007194	0.015883	0.012396	0.011122
		47.636	0.003233	0.002345	0.011741	0.007279	0.01597	0.012276	0.011105
		47.681	0.003344	0.00234	0.011687	0.007364	0.01605	0.012151	0.011085
		47.725	0.003458	0.002334	0.011629	0.007449	0.016125	0.012021	0.011064
		47.77	0.003575	0.002328	0.011566	0.007535	0.016193	0.011887	0.011041
		47.814	0.003695	0.002323	0.011499	0.007621	0.016255	0.011748	0.011015
		47.858	0.003818	0.002317	0.011428	0.007708	0.01631	0.011605	0.010987
		47.903	0.003945	0.002311	0.011353	0.007795	0.016358	0.011458	0.010957
		47.947	0.004074	0.002306	0.011273	0.007883	0.016399	0.011307	0.010925
		47.992	0.004207	0.0023	0.011189	0.007971	0.016433	0.011152	0.010891
		48.036	0.004344	0.002295	0.011101	0.00806	0.01646	0.010994	0.010855
		48.081	0.004484	0.00229	0.01101	0.00815	0.016479	0.010833	0.010816
		48.125	0.004627	0.002286	0.010914	0.008241	0.016491	0.010669	0.010775
		48.169	0.004773	0.002281	0.010814	0.008333	0.016496	0.010502	0.010732
		48.214	0.004923	0.002277	0.01071	0.008425	0.016493	0.010333	0.010686
		48.258	0.005077	0.002273	0.010602	0.008518	0.016482	0.010161	0.010638
		48.303	0.005234	0.00227	0.010491	0.008613	0.016463	0.009988	0.010588
		48.347	0.005395	0.002267	0.010376	0.008708	0.016437	0.009813	0.010535
		48.392	0.005559	0.002264	0.010257	0.008805	0.016402	0.009636	0.01048
		48.436	0.005727	0.002261	0.010136	0.008902	0.01636	0.009458	0.010422
		48.48	0.005899	0.002257	0.01001	0.009	0.016311	0.009279	0.010362
		48.525	0.006075	0.002254	0.009882	0.0091	0.016253	0.0091	0.0103
		48.569	0.006254	0.002251	0.009751	0.0092	0.016188	0.008919	0.010235
		48.614	0.006438	0.002248	0.009618	0.009302	0.016115	0.008739	0.010167
		48.658	0.006625	0.002245	0.009482	0.009405	0.016034	0.008558	0.010097
		48.703	0.006816	0.002241	0.009343	0.009508	0.015946	0.008377	0.010024
		48.747	0.007012	0.002237	0.009203	0.009613	0.015851	0.008197	0.009949
		48.791	0.007211	0.002233	0.009061	0.009719	0.015747	0.008017	0.009871
		48.836	0.007415	0.002229	0.008917	0.009825	0.015637	0.007837	0.00979
		48.88	0.007623	0.002225	0.008772	0.009933	0.01552	0.007659	0.009707
		48.925	0.007835	0.00222	0.008626	0.010042	0.015395	0.007481	0.009622
		48.969	0.008052	0.002216	0.008479	0.010151	0.015264	0.007304	0.009534
		49.014	0.008273	0.002211	0.008331	0.010262	0.015126	0.007129	0.009443
		49.058	0.008498	0.002206	0.008182	0.010373	0.014981	0.006955	0.00935
		49.102	0.008728	0.002201	0.008033	0.010485	0.01483	0.006783	0.009255
		49.147	0.008963	0.002197	0.007883	0.010598	0.014673	0.006613	0.009157
		49.191	0.009202	0.002192	0.007733	0.010712	0.01451	0.006444	0.009057
		49.236	0.009446	0.002188	0.007582	0.010826	0.014341	0.006278	0.008955
		49.28	0.009694	0.002184	0.007432	0.010941	0.014167	0.006113	0.008851
		49.325	0.009947	0.00218	0.007282	0.011056	0.013988	0.005951	0.008745
		49.369	0.010205	0.002177	0.007132	0.011172	0.013803	0.005792	0.008637
		49.414	0.010467	0.002174	0.006982	0.011289	0.013615	0.005635	0.008527
		49.458	0.010734	0.002172	0.006832	0.011406	0.013422	0.005481	0.008415
		49.502	0.011005	0.00217	0.006683	0.011524	0.013225	0.005329	0.008301
		49.547	0.011281	0.002168	0.006535	0.011642	0.013024	0.00518	0.008187
		49.591	0.011562	0.002167	0.006387	0.011761	0.01282	0.005035	0.00807
		49.636	0.011846	0.002167	0.006239	0.01188	0.012612	0.004893	0.007953
		49.68	0.012136	0.002167	0.006093	0.011999	0.012402	0.004753	0.007834
		49.725	0.012429	0.002168	0.005947	0.012119	0.01219	0.004618	0.007714
		49.769	0.012727	0.002169	0.005802	0.012239	0.011975	0.004485	0.007593
		49.813	0.013029	0.002171	0.005658	0.012359	0.011758	0.004357	0.007471
		49.858	0.013335	0.002173	0.005514	0.01248	0.011539	0.004231	0.007349
		49.902	0.013645	0.002176	0.005373	0.012601	0.011318	0.00411	0.007225
		49.947	0.013958	0.00218	0.005232	0.012722	0.011097	0.003993	0.007102
		49.991	0.014275	0.002184	0.005092	0.012844	0.010874	0.003879	0.006978
		50.036	0.014595	0.002188	0.004954	0.012966	0.010651	0.003769	0.006853
		50.08	0.014919	0.002193	0.004817	0.013088	0.010427	0.003663	0.006729
		50.124	0.015245	0.002198	0.004682	0.013211	0.010203	0.003562	0.006605
		50.169	0.015573	0.002203	0.004549	0.013334	0.009979	0.003464	0.00648
		50.213	0.015904	0.002209	0.004417	0.013457	0.009755	0.00337	0.006356
		50.258	0.016237	0.002214	0.004287	0.013581	0.009531	0.00328	0.006232
		50.302	0.016571	0.00222	0.004159	0.013705	0.009308	0.003194	0.006109
		50.347	0.016906	0.002225	0.004033	0.013829	0.009086	0.003111	0.005986
		50.391	0.017243	0.00223	0.003908	0.013954	0.008865	0.003033	0.005863
		50.435	0.01758	0.002235	0.003786	0.014079	0.008645	0.002959	0.005742
		50.48	0.017917	0.002239	0.003667	0.014204	0.008426	0.002888	0.005621
		50.524	0.018254	0.002243	0.003549	0.01433	0.00821	0.002821	0.005501
		50.569	0.01859	0.002246	0.003434	0.014456	0.007995	0.002757	0.005381
		50.613	0.018925	0.002248	0.003322	0.014582	0.007782	0.002696	0.005263
		50.658	0.019258	0.00225	0.003212	0.014709	0.007571	0.002639	0.005146
		50.702	0.019589	0.002251	0.003105	0.014835	0.007363	0.002585	0.00503
		50.746	0.019918	0.002251	0.003	0.014963	0.007157	0.002534	0.004915
		50.791	0.020244	0.00225	0.002899	0.01509	0.006953	0.002486	0.004802
		50.835	0.020566	0.002249	0.0028	0.015217	0.006753	0.00244	0.004689
		50.88	0.020884	0.002246	0.002705	0.015344	0.006556	0.002396	0.004578
		50.924	0.021198	0.002242	0.002612	0.015472	0.006362	0.002355	0.004469
		50.969	0.021507	0.002238	0.002523	0.015599	0.006171	0.002315	0.004361
		51.013	0.021811	0.002232	0.002437	0.015726	0.005983	0.002278	0.004254
		51.057	0.022109	0.002225	0.002354	0.015852	0.005799	0.002242	0.004149
		51.102	0.022401	0.002218	0.002275	0.015978	0.005619	0.002208	0.004045
		51.146	0.022687	0.002209	0.002199	0.016103	0.005443	0.002175	0.003943
		51.191	0.022965	0.0022	0.002126	0.016228	0.005271	0.002143	0.003842
		51.235	0.023235	0.00219	0.002056	0.016352	0.005103	0.002113	0.003743
		51.28	0.023498	0.00218	0.00199	0.016474	0.004939	0.002083	0.003646
		51.324	0.023752	0.002169	0.001926	0.016596	0.00478	0.002055	0.00355
		51.368	0.023997	0.002157	0.001866	0.016716	0.004625	0.002027	0.003456
		51.413	0.024233	0.002145	0.001809	0.016834	0.004475	0.002	0.003364
		51.457	0.02446	0.002132	0.001755	0.016951	0.004329	0.001974	0.003274
		51.502	0.024676	0.002119	0.001704	0.017067	0.004188	0.001949	0.003185
		51.546	0.024881	0.002106	0.001656	0.01718	0.004052	0.001924	0.003098
		51.591	0.025076	0.002092	0.001611	0.017291	0.003921	0.001899	0.003014
		51.635	0.02526	0.002078	0.001568	0.017399	0.003794	0.001876	0.002931
		51.68	0.025432	0.002064	0.001528	0.017505	0.003672	0.001852	0.00285
		51.724	0.025592	0.00205	0.001491	0.017609	0.003555	0.00183	0.002771
		51.768	0.025739	0.002035	0.001456	0.01771	0.003443	0.001808	0.002694
		51.813	0.025874	0.00202	0.001424	0.017807	0.003335	0.001787	0.002619
		51.857	0.025997	0.002005	0.001394	0.017902	0.003232	0.001766	0.002546
		51.902	0.026106	0.00199	0.001366	0.017993	0.003133	0.001747	0.002475
		51.946	0.026201	0.001974	0.00134	0.01808	0.003039	0.001728	0.002406
		51.991	0.026283	0.001959	0.001317	0.018164	0.002949	0.001709	0.002339
		52.035	0.026351	0.001943	0.001295	0.018244	0.002864	0.001692	0.002274
		52.079	0.026404	0.001927	0.001274	0.01832	0.002783	0.001676	0.002212
		52.124	0.026444	0.001911	0.001256	0.018392	0.002705	0.001661	0.002151
		52.168	0.026469	0.001895	0.001239	0.018459	0.002632	0.001646	0.002092
		52.213	0.026479	0.001879	0.001223	0.018522	0.002563	0.001633	0.002036
		52.257	0.026474	0.001862	0.001209	0.01858	0.002497	0.00162	0.001981
		52.302	0.026455	0.001846	0.001196	0.018633	0.002435	0.001609	0.001928
		52.346	0.02642	0.00183	0.001184	0.018682	0.002376	0.001598	0.001878
		52.39	0.026371	0.001814	0.001173	0.018725	0.002321	0.001589	0.001829
		52.435	0.026306	0.001799	0.001162	0.018763	0.002269	0.00158	0.001782
		52.479	0.026226	0.001783	0.001153	0.018796	0.00222	0.001572	0.001737
		52.524	0.026131	0.001768	0.001145	0.018823	0.002174	0.001565	0.001694
		52.568	0.026021	0.001753	0.001137	0.018845	0.00213	0.001559	0.001653
		52.613	0.025896	0.001738	0.00113	0.018861	0.00209	0.001553	0.001613
		52.657	0.025756	0.001724	0.001123	0.018871	0.002052	0.001548	0.001575
		52.701	0.025601	0.00171	0.001117	0.018876	0.002016	0.001544	0.001539
		52.746	0.025431	0.001696	0.001112	0.018875	0.001983	0.00154	0.001505
		52.79	0.025246	0.001683	0.001107	0.018867	0.001952	0.001537	0.001472
		52.835	0.025047	0.001671	0.001103	0.018854	0.001923	0.001534	0.001441
		52.879	0.024834	0.001658	0.001099	0.018835	0.001896	0.001531	0.001412
		52.924	0.024607	0.001646	0.001095	0.018809	0.001871	0.001529	0.001383
		52.968	0.024366	0.001635	0.001092	0.018777	0.001848	0.001526	0.001357
		53.012	0.024113	0.001625	0.00109	0.018738	0.001826	0.001524	0.001332
		53.057	0.023846	0.001615	0.001089	0.018693	0.001806	0.001522	0.001308
		53.101	0.023567	0.001606	0.001087	0.018642	0.001788	0.00152	0.001285
		53.146	0.023276	0.001597	0.001087	0.018584	0.001771	0.001518	0.001264
		53.19	0.022973	0.00159	0.001087	0.01852	0.001755	0.001516	0.001243
		53.235	0.02266	0.001583	0.001088	0.018449	0.00174	0.001513	0.001224
		53.279	0.022336	0.001577	0.001089	0.018371	0.001727	0.00151	0.001206
		53.323	0.022001	0.001571	0.001091	0.018287	0.001715	0.001507	0.001189
		53.368	0.021657	0.001567	0.001094	0.018196	0.001704	0.001504	0.001173
		53.412	0.021305	0.001563	0.001098	0.018098	0.001694	0.0015	0.001158
		53.457	0.020943	0.00156	0.001102	0.017994	0.001685	0.001496	0.001144
		53.501	0.020574	0.001558	0.001107	0.017883	0.001677	0.001492	0.00113
		53.546	0.020198	0.001556	0.001112	0.017766	0.00167	0.001487	0.001118
		53.59	0.019815	0.001555	0.001119	0.017642	0.001664	0.001482	0.001106
		53.634	0.019426	0.001554	0.001125	0.017512	0.001659	0.001476	0.001095
		53.679	0.019031	0.001554	0.001133	0.017375	0.001654	0.001471	0.001085
		53.723	0.018631	0.001554	0.001141	0.017232	0.00165	0.001464	0.001076
		53.768	0.018228	0.001554	0.00115	0.017082	0.001648	0.001458	0.001067
		53.812	0.01782	0.001555	0.00116	0.016927	0.001645	0.001452	0.001059
		53.857	0.01741	0.001555	0.00117	0.016765	0.001644	0.001446	0.001052
		53.901	0.016997	0.001556	0.001181	0.016598	0.001643	0.001439	0.001045
		53.945	0.016582	0.001557	0.001193	0.016425	0.001642	0.001433	0.001039
		53.99	0.016167	0.001557	0.001205	0.016246	0.001642	0.001426	0.001034
		54.034	0.01575	0.001558	0.001218	0.016062	0.001643	0.00142	0.00103
		54.079	0.015334	0.001558	0.001232	0.015873	0.001644	0.001415	0.001026
		54.123	0.014918	0.001558	0.001246	0.015679	0.001645	0.001409	0.001023
		54.168	0.014504	0.001558	0.00126	0.015479	0.001647	0.001404	0.00102
		54.212	0.014091	0.001558	0.001275	0.015275	0.001648	0.001399	0.001018
		54.257	0.013681	0.001558	0.00129	0.015066	0.00165	0.001395	0.001017
		54.301	0.013273	0.001557	0.001306	0.014854	0.001652	0.001391	0.001016
		54.345	0.012869	0.001556	0.001321	0.014637	0.001654	0.001388	0.001016
		54.39	0.012468	0.001555	0.001336	0.014416	0.001657	0.001385	0.001017
		54.434	0.012072	0.001554	0.001352	0.014192	0.001659	0.001383	0.001018
		54.479	0.011679	0.001552	0.001367	0.013964	0.001661	0.001381	0.001019
		54.523	0.011292	0.00155	0.001381	0.013733	0.001663	0.00138	0.001022
		54.568	0.01091	0.001548	0.001396	0.013499	0.001666	0.001379	0.001024
		54.612	0.010534	0.001546	0.001409	0.013263	0.001668	0.001378	0.001028
		54.656	0.010163	0.001545	0.001423	0.013025	0.00167	0.001378	0.001031
		54.701	0.009799	0.001543	0.001435	0.012785	0.001673	0.001379	0.001035
		54.745	0.009442	0.001541	0.001447	0.012542	0.001675	0.00138	0.00104
		54.79	0.009091	0.001539	0.001458	0.012299	0.001678	0.001381	0.001045
		54.834	0.008747	0.001538	0.001469	0.012054	0.00168	0.001382	0.00105
		54.879	0.008411	0.001537	0.001478	0.011808	0.001683	0.001384	0.001056
		54.923	0.008082	0.001537	0.001487	0.011562	0.001685	0.001386	0.001061
		54.967	0.007761	0.001537	0.001495	0.011315	0.001688	0.001389	0.001068
		55.012	0.007448	0.001538	0.001502	0.011068	0.001691	0.001391	0.001074
		55.056	0.007143	0.001539	0.001508	0.010821	0.001693	0.001394	0.001081
		55.101	0.006847	0.001541	0.001513	0.010574	0.001696	0.001396	0.001087
		55.145	0.006558	0.001544	0.001518	0.010328	0.001699	0.001399	0.001094
		55.19	0.006279	0.001548	0.001522	0.010083	0.001701	0.001402	0.001101
		55.234	0.006007	0.001552	0.001525	0.009839	0.001704	0.001404	0.001109
		55.278	0.005745	0.001558	0.001527	0.009596	0.001706	0.001407	0.001116
		55.323	0.005491	0.001563	0.001529	0.009355	0.001709	0.001409	0.001124
		55.367	0.005246	0.00157	0.00153	0.009115	0.001711	0.001411	0.001131
		55.412	0.00501	0.001577	0.001531	0.008878	0.001713	0.001413	0.001139
		55.456	0.004782	0.001585	0.001531	0.008643	0.001714	0.001414	0.001146
		55.501	0.004563	0.001593	0.001531	0.00841	0.001716	0.001416	0.001154
		55.545	0.004353	0.001602	0.001531	0.008179	0.001717	0.001417	0.001161
		55.589	0.004152	0.001611	0.00153	0.007952	0.001717	0.001418	0.001169
		55.634	0.003959	0.00162	0.001529	0.007727	0.001718	0.001419	0.001176
		55.678	0.003774	0.001629	0.001528	0.007506	0.001718	0.001419	0.001183
		55.723	0.003598	0.001638	0.001527	0.007288	0.001717	0.00142	0.00119
		55.767	0.00343	0.001648	0.001526	0.007073	0.001716	0.00142	0.001198
		55.812	0.00327	0.001657	0.001525	0.006862	0.001715	0.00142	0.001204
		55.856	0.003118	0.001666	0.001525	0.006655	0.001713	0.00142	0.001211
		55.9	0.002974	0.001674	0.001524	0.006452	0.001711	0.00142	0.001218
		55.945	0.002837	0.001682	0.001524	0.006252	0.001708	0.00142	0.001224
		55.989	0.002708	0.001689	0.001524	0.006056	0.001705	0.00142	0.001231
		56.034	0.002586	0.001696	0.001524	0.005865	0.001701	0.00142	0.001237
		56.078	0.00247	0.001701	0.001525	0.005678	0.001697	0.00142	0.001243
		56.123	0.002362	0.001706	0.001526	0.005495	0.001692	0.00142	0.001248
		56.167	0.00226	0.00171	0.001527	0.005317	0.001687	0.00142	0.001254
		56.211	0.002165	0.001712	0.001529	0.005143	0.001681	0.001421	0.001259
		56.256	0.002075	0.001714	0.001532	0.004974	0.001675	0.001422	0.001264
		56.3	0.001991	0.001715	0.001534	0.004809	0.001669	0.001423	0.001268
		56.345	0.001913	0.001715	0.001537	0.004649	0.001662	0.001425	0.001273
		56.389	0.001841	0.001714	0.001541	0.004494	0.001654	0.001427	0.001277
		56.434	0.001773	0.001712	0.001545	0.004343	0.001647	0.00143	0.001281
		56.478	0.00171	0.001709	0.001548	0.004197	0.001639	0.001432	0.001285
		56.523	0.001652	0.001706	0.001552	0.004055	0.001631	0.001436	0.001288
		56.567	0.001599	0.001702	0.001556	0.003918	0.001623	0.001439	0.001292
		56.611	0.001549	0.001698	0.00156	0.003786	0.001615	0.001443	0.001295
		56.656	0.001503	0.001694	0.001564	0.003659	0.001607	0.001448	0.001298
		56.7	0.001461	0.00169	0.001568	0.003536	0.001599	0.001453	0.001301
		56.745	0.001423	0.001686	0.001571	0.003418	0.001591	0.001459	0.001304
		56.789	0.001387	0.001682	0.001575	0.003304	0.001583	0.001464	0.001306
		56.834	0.001355	0.001679	0.001578	0.003195	0.001576	0.001471	0.001309
		56.878	0.001325	0.001676	0.001581	0.00309	0.001569	0.001478	0.001312
		56.922	0.001298	0.001674	0.001583	0.00299	0.001563	0.001485	0.001314
		56.967	0.001273	0.001673	0.001586	0.002894	0.001557	0.001492	0.001316
		57.011	0.001251	0.001673	0.001588	0.002802	0.001552	0.0015	0.001319
		57.056	0.00123	0.001674	0.001589	0.002715	0.001547	0.001509	0.001321
		57.1	0.001212	0.001676	0.001591	0.002632	0.001543	0.001517	0.001323
		57.145	0.001195	0.00168	0.001592	0.002553	0.00154	0.001526	0.001326
		57.189	0.00118	0.001684	0.001592	0.002477	0.001537	0.001535	0.001328
		57.233	0.001166	0.001689	0.001592	0.002406	0.001535	0.001544	0.00133
		57.278	0.001154	0.001696	0.001592	0.002339	0.001534	0.001553	0.001332
		57.322	0.001143	0.001704	0.001592	0.002275	0.001534	0.001563	0.001335
		57.367	0.001133	0.001713	0.001591	0.002215	0.001533	0.001572	0.001337
		57.411	0.001124	0.001722	0.00159	0.002158	0.001534	0.001582	0.001339
		57.456	0.001117	0.001733	0.001589	0.002104	0.001535	0.001592	0.001341
		57.5	0.00111	0.001745	0.001588	0.002054	0.001536	0.001601	0.001344
		57.544	0.001104	0.001758	0.001587	0.002008	0.001537	0.00161	0.001346
		57.589	0.001099	0.001771	0.001586	0.001964	0.001539	0.00162	0.001348
		57.633	0.001095	0.001785	0.001584	0.001923	0.001542	0.001629	0.001351
		57.678	0.001091	0.0018	0.001583	0.001885	0.001544	0.001638	0.001353
		57.722	0.001088	0.001814	0.001582	0.001849	0.001547	0.001647	0.001355
		57.767	0.001085	0.001829	0.001581	0.001816	0.001549	0.001655	0.001357
		57.811	0.001083	0.001844	0.00158	0.001786	0.001552	0.001663	0.00136
		57.855	0.001081	0.001859	0.001579	0.001758	0.001555	0.001671	0.001362
		57.9	0.001079	0.001874	0.001579	0.001732	0.001558	0.001678	0.001364
		57.944	0.001078	0.001888	0.001578	0.001708	0.001561	0.001686	0.001366
		57.989	0.001076	0.001901	0.001578	0.001687	0.001563	0.001692	0.001369
		58.033	0.001075	0.001914	0.001579	0.001667	0.001566	0.001699	0.001371
		58.078	0.001075	0.001927	0.00158	0.001649	0.001569	0.001705	0.001373
		58.122	0.001074	0.001938	0.001581	0.001632	0.001571	0.00171	0.001375
		58.166	0.001073	0.001949	0.001582	0.001617	0.001574	0.001716	0.001377
		58.211	0.001073	0.001959	0.001584	0.001604	0.001576	0.001721	0.001378
		58.255	0.001073	0.001967	0.001587	0.001592	0.001578	0.001725	0.00138
		58.3	0.001072	0.001975	0.00159	0.001581	0.00158	0.001729	0.001382
		58.344	0.001072	0.001982	0.001593	0.001572	0.001582	0.001733	0.001383
		58.389	0.001072	0.001988	0.001597	0.001563	0.001583	0.001736	0.001385
		58.433	0.001073	0.001994	0.001601	0.001556	0.001585	0.001739	0.001386
		58.477	0.001073	0.001998	0.001606	0.001549	0.001586	0.001742	0.001387
		58.522	0.001073	0.002002	0.001611	0.001544	0.001587	0.001744	0.001388
		58.566	0.001073	0.002005	0.001616	0.001539	0.001588	0.001746	0.00139
		58.611	0.001073	0.002008	0.001621	0.001534	0.001589	0.001748	0.001391
		58.655	0.001074	0.002011	0.001626	0.00153	0.00159	0.00175	0.001392
		58.7	0.001074	0.002013	0.00163	0.001527	0.00159	0.001751	0.001392
		58.744	0.001074	0.002014	0.001635	0.001524	0.001591	0.001752	0.001393
		58.789	0.001074	0.002016	0.001639	0.001522	0.001592	0.001753	0.001394
		58.833	0.001074	0.002018	0.001643	0.00152	0.001592	0.001755	0.001395
		58.877	0.001073	0.00202	0.001647	0.001518	0.001593	0.001756	0.001396
		58.922	0.001073	0.002021	0.00165	0.001517	0.001594	0.001757	0.001397
		58.966	0.001072	0.002023	0.001652	0.001515	0.001596	0.001758	0.001399
		59.011	0.001071	0.002026	0.001654	0.001514	0.001597	0.001759	0.0014
		59.055	0.00107	0.002028	0.001655	0.001513	0.001599	0.001761	0.001402
		59.1	0.001069	0.002031	0.001656	0.001512	0.001601	0.001762	0.001404
		59.144	0.001068	0.002035	0.001656	0.001511	0.001603	0.001764	0.001406
		59.188	0.001067	0.002038	0.001656	0.00151	0.001606	0.001766	0.001408
		59.233	0.001065	0.002043	0.001655	0.001509	0.001609	0.001768	0.001411
		59.277	0.001064	0.002047	0.001653	0.001509	0.001612	0.00177	0.001414
		59.322	0.001063	0.002053	0.001651	0.001508	0.001615	0.001772	0.001418
		59.366	0.001062	0.002058	0.001648	0.001507	0.001618	0.001775	0.001422
		59.411	0.001061	0.002065	0.001644	0.001506	0.001622	0.001777	0.001426
		59.455	0.00106	0.002071	0.00164	0.001505	0.001625	0.00178	0.001431
		59.499	0.00106	0.002078	0.001636	0.001505	0.001628	0.001782	0.001436
		59.544	0.001059	0.002086	0.001631	0.001504	0.001632	0.001785	0.001442
		59.588	0.001059	0.002094	0.001625	0.001503	0.001635	0.001788	0.001448
		59.633	0.00106	0.002102	0.00162	0.001503	0.001638	0.001791	0.001454
		59.677	0.001061	0.00211	0.001614	0.001502	0.00164	0.001793	0.001461
		59.722	0.001062	0.002119	0.001607	0.001501	0.001643	0.001796	0.001467
		59.766	0.001063	0.002128	0.0016	0.001501	0.001645	0.001799	0.001475
		59.81	0.001065	0.002137	0.001594	0.0015	0.001647	0.001802	0.001482
		59.855	0.001067	0.002145	0.001586	0.0015	0.001648	0.001805	0.00149
		59.899	0.00107	0.002154	0.001579	0.0015	0.001649	0.001808	0.001498
		59.944	0.001073	0.002162	0.001572	0.001499	0.001649	0.001812	0.001506
		59.988	0.001076	0.002171	0.001564	0.001499	0.00165	0.001815	0.001514
		60.033	0.00108	0.002178	0.001557	0.001499	0.001649	0.001818	0.001523
		60.077	0.001085	0.002186	0.001549	0.001499	0.001649	0.001822	0.001531
		60.121	0.001089	0.002193	0.001542	0.001499	0.001648	0.001825	0.00154
		60.166	0.001095	0.002199	0.001535	0.0015	0.001646	0.001829	0.001549
		60.21	0.0011	0.002204	0.001528	0.001501	0.001644	0.001832	0.001559
		60.255	0.001106	0.002209	0.001522	0.001502	0.001641	0.001836	0.001568
		60.299	0.001113	0.002213	0.001516	0.001503	0.001638	0.00184	0.001577
		60.344	0.00112	0.002216	0.00151	0.001504	0.001634	0.001844	0.001587
		60.388	0.001127	0.002218	0.001505	0.001506	0.00163	0.001848	0.001596
		60.432	0.001135	0.002218	0.0015	0.001508	0.001625	0.001852	0.001605
		60.477	0.001143	0.002218	0.001496	0.00151	0.00162	0.001857	0.001615
		60.521	0.001152	0.002217	0.001493	0.001512	0.001614	0.001861	0.001624
		60.566	0.001161	0.002214	0.00149	0.001515	0.001608	0.001865	0.001633
		60.61	0.00117	0.002211	0.001487	0.001518	0.001601	0.001869	0.001642
		60.655	0.001179	0.002206	0.001485	0.001521	0.001593	0.001873	0.001651
		60.699	0.001189	0.0022	0.001483	0.001525	0.001585	0.001877	0.001659
		60.743	0.001199	0.002194	0.001482	0.001528	0.001577	0.001881	0.001667
		60.788	0.001209	0.002186	0.001481	0.001532	0.001568	0.001885	0.001675
		60.832	0.001219	0.002177	0.00148	0.001535	0.001558	0.001889	0.001683
		60.877	0.00123	0.002168	0.00148	0.001539	0.001548	0.001892	0.00169
		60.921	0.00124	0.002158	0.001479	0.001543	0.001538	0.001895	0.001697
		60.966	0.001251	0.002147	0.001479	0.001547	0.001527	0.001898	0.001703
		61.01	0.001262	0.002135	0.001478	0.001551	0.001516	0.0019	0.001709
		61.055	0.001273	0.002123	0.001478	0.001555	0.001505	0.001902	0.001715
		61.099	0.001284	0.002111	0.001477	0.001559	0.001494	0.001903	0.001721
		61.143	0.001295	0.002098	0.001476	0.001562	0.001482	0.001904	0.001726
		61.188	0.001306	0.002084	0.001475	0.001566	0.00147	0.001905	0.001731
		61.232	0.001317	0.002071	0.001474	0.001569	0.001458	0.001904	0.001735
		61.277	0.001328	0.002057	0.001473	0.001572	0.001446	0.001903	0.00174
		61.321	0.00134	0.002043	0.001472	0.001575	0.001434	0.001901	0.001744
		61.366	0.001351	0.002029	0.001471	0.001578	0.001421	0.001898	0.001748
		61.41	0.001363	0.002014	0.00147	0.001581	0.001409	0.001894	0.001753
		61.454	0.001375	0.002001	0.001468	0.001583	0.001397	0.00189	0.001757
		61.499	0.001387	0.001987	0.001467	0.001586	0.001384	0.001884	0.00176
		61.543	0.0014	0.001974	0.001466	0.001588	0.001372	0.001878	0.001764
		61.588	0.001412	0.001961	0.001465	0.001589	0.001359	0.001871	0.001768
		61.632	0.001425	0.001948	0.001463	0.001591	0.001347	0.001863	0.001772
		61.677	0.001438	0.001937	0.001462	0.001592	0.001334	0.001854	0.001775
		61.721	0.001451	0.001926	0.001461	0.001594	0.001322	0.001844	0.001779
		61.765	0.001465	0.001915	0.001461	0.001595	0.001309	0.001834	0.001782
		61.81	0.001479	0.001906	0.00146	0.001596	0.001297	0.001823	0.001785
		61.854	0.001493	0.001897	0.00146	0.001597	0.001285	0.001811	0.001789
		61.899	0.001507	0.001889	0.001459	0.001597	0.001273	0.0018	0.001792
		61.943	0.001521	0.001883	0.001459	0.001598	0.001261	0.001788	0.001795
		61.988	0.001535	0.001877	0.00146	0.001598	0.00125	0.001775	0.001797
		62.032	0.00155	0.001872	0.00146	0.001598	0.001238	0.001763	0.0018
		62.076	0.001565	0.001868	0.001461	0.001598	0.001227	0.001751	0.001803
		62.121	0.001579	0.001865	0.001463	0.001598	0.001216	0.001739	0.001805
		62.165	0.001594	0.001863	0.001464	0.001598	0.001206	0.001727	0.001808
		62.21	0.001609	0.001861	0.001466	0.001598	0.001196	0.001716	0.00181
		62.254	0.001623	0.001861	0.001469	0.001598	0.001186	0.001705	0.001813
		62.299	0.001638	0.001861	0.001472	0.001597	0.001177	0.001694	0.001815
		62.343	0.001652	0.001862	0.001475	0.001597	0.001168	0.001684	0.001817
		62.387	0.001667	0.001864	0.001479	0.001597	0.00116	0.001675	0.001819
		62.432	0.001681	0.001866	0.001483	0.001597	0.001152	0.001667	0.001821
		62.476	0.001695	0.001869	0.001488	0.001597	0.001145	0.001659	0.001823
		62.521	0.001709	0.001873	0.001494	0.001597	0.001138	0.001653	0.001825
		62.565	0.001723	0.001877	0.0015	0.001597	0.001132	0.001647	0.001827
		62.61	0.001736	0.001882	0.001506	0.001597	0.001126	0.001642	0.001829
		62.654	0.00175	0.001887	0.001513	0.001597	0.001121	0.001638	0.00183
		62.698	0.001763	0.001893	0.00152	0.001598	0.001116	0.001635	0.001832
		62.743	0.001776	0.001899	0.001528	0.001598	0.001111	0.001632	0.001833
		62.787	0.001789	0.001906	0.001535	0.001599	0.001107	0.001631	0.001834
		62.832	0.001801	0.001913	0.001543	0.0016	0.001104	0.00163	0.001835
		62.876	0.001813	0.001921	0.001552	0.001601	0.001101	0.00163	0.001836
		62.921	0.001825	0.001929	0.00156	0.001602	0.001099	0.001631	0.001837
		62.965	0.001836	0.001938	0.001568	0.001604	0.001097	0.001633	0.001837
		63.009	0.001847	0.001946	0.001576	0.001605	0.001096	0.001634	0.001837
		63.054	0.001857	0.001956	0.001584	0.001607	0.001095	0.001637	0.001837
		63.098	0.001867	0.001965	0.001591	0.001609	0.001095	0.00164	0.001836
		63.143	0.001876	0.001975	0.001599	0.001611	0.001095	0.001643	0.001836
		63.187	0.001884	0.001985	0.001606	0.001613	0.001095	0.001646	0.001835
		63.232	0.001892	0.001995	0.001613	0.001615	0.001096	0.001649	0.001834
		63.276	0.001899	0.002005	0.001619	0.001617	0.001097	0.001653	0.001833
		63.32	0.001905	0.002015	0.001625	0.001619	0.001099	0.001656	0.001832
		63.365	0.001911	0.002025	0.001631	0.001622	0.001101	0.001659	0.00183
		63.409	0.001916	0.002036	0.001636	0.001624	0.001103	0.001662	0.001829
		63.454	0.00192	0.002046	0.001642	0.001627	0.001106	0.001665	0.001827
		63.498	0.001924	0.002057	0.001647	0.00163	0.001108	0.001668	0.001826
		63.543	0.001927	0.002067	0.001651	0.001633	0.001111	0.00167	0.001824
		63.587	0.00193	0.002078	0.001656	0.001635	0.001114	0.001672	0.001823
		63.632	0.001932	0.002089	0.00166	0.001638	0.001117	0.001673	0.001821
		63.676	0.001933	0.0021	0.001665	0.001641	0.00112	0.001675	0.00182
		63.72	0.001934	0.002111	0.001669	0.001645	0.001122	0.001676	0.001819
		63.765	0.001935	0.002122	0.001674	0.001648	0.001125	0.001677	0.001818
		63.809	0.001935	0.002132	0.001678	0.001651	0.001128	0.001678	0.001817
		63.854	0.001935	0.002143	0.001683	0.001654	0.001131	0.001679	0.001817
		63.898	0.001935	0.002154	0.001688	0.001658	0.001133	0.00168	0.001816
		63.943	0.001934	0.002165	0.001693	0.001661	0.001136	0.001681	0.001816
		63.987	0.001933	0.002175	0.001698	0.001665	0.001139	0.001683	0.001816
		64.031	0.001933	0.002185	0.001703	0.001669	0.001142	0.001685	0.001816
		64.076	0.001932	0.002196	0.001709	0.001673	0.001146	0.001688	0.001817
		64.12	0.001931	0.002205	0.001714	0.001676	0.001149	0.001692	0.001818
		64.165	0.00193	0.002215	0.00172	0.00168	0.001153	0.001696	0.001818
		64.209	0.001929	0.002224	0.001726	0.001684	0.001157	0.001702	0.00182
		64.254	0.001928	0.002232	0.001732	0.001688	0.001162	0.001708	0.001821
		64.298	0.001927	0.00224	0.001739	0.001692	0.001167	0.001716	0.001822
		64.342	0.001926	0.002248	0.001745	0.001696	0.001172	0.001724	0.001824
		64.387	0.001926	0.002254	0.001752	0.0017	0.001178	0.001734	0.001826
		64.431	0.001926	0.002261	0.00176	0.001704	0.001185	0.001746	0.001827
		64.476	0.001926	0.002266	0.001767	0.001708	0.001191	0.001758	0.001829
		64.52	0.001926	0.002271	0.001775	0.001712	0.001199	0.001772	0.001832
		64.565	0.001927	0.002275	0.001783	0.001716	0.001207	0.001787	0.001834
		64.609	0.001928	0.002278	0.001791	0.001721	0.001215	0.001804	0.001836
		64.653	0.001929	0.002281	0.0018	0.001725	0.001224	0.001821	0.001839
		64.698	0.001931	0.002283	0.001809	0.001729	0.001234	0.00184	0.001841
		64.742	0.001933	0.002284	0.001818	0.001733	0.001244	0.00186	0.001844
		64.787	0.001935	0.002284	0.001827	0.001737	0.001255	0.001881	0.001846
		64.831	0.001938	0.002283	0.001836	0.001741	0.001266	0.001903	0.001849
		64.876	0.001941	0.002282	0.001845	0.001745	0.001278	0.001925	0.001852
		64.92	0.001944	0.00228	0.001854	0.00175	0.00129	0.001948	0.001854
		64.964	0.001948	0.002277	0.001863	0.001754	0.001303	0.001972	0.001857
		65.009	0.001952	0.002274	0.001871	0.001758	0.001317	0.001996	0.00186
		65.053	0.001956	0.00227	0.00188	0.001762	0.001331	0.00202	0.001862
		65.098	0.00196	0.002265	0.001887	0.001767	0.001345	0.002044	0.001865
		65.142	0.001964	0.002259	0.001894	0.001771	0.00136	0.002067	0.001867
		65.187	0.001968	0.002253	0.001901	0.001775	0.001375	0.002091	0.001869
		65.231	0.001972	0.002247	0.001906	0.001779	0.00139	0.002114	0.001871
		65.275	0.001976	0.00224	0.001911	0.001783	0.001405	0.002137	0.001873
		65.32	0.00198	0.002233	0.001916	0.001787	0.001421	0.002158	0.001875
		65.364	0.001984	0.002226	0.001919	0.001791	0.001436	0.002179	0.001876
		65.409	0.001987	0.002218	0.001922	0.001795	0.001451	0.002199	0.001878
		65.453	0.001991	0.00221	0.001924	0.001798	0.001466	0.002218	0.001879
		65.498	0.001994	0.002203	0.001925	0.001802	0.001481	0.002236	0.001879
		65.542	0.001996	0.002195	0.001926	0.001805	0.001495	0.002252	0.00188
		65.586	0.001999	0.002188	0.001926	0.001808	0.001509	0.002267	0.00188
		65.631	0.002001	0.00218	0.001925	0.001811	0.001522	0.00228	0.001881
		65.675	0.002003	0.002173	0.001924	0.001814	0.001535	0.002292	0.00188
		65.72	0.002004	0.002167	0.001922	0.001816	0.001548	0.002303	0.00188
		65.764	0.002005	0.00216	0.00192	0.001819	0.001559	0.002312	0.00188
		65.809	0.002007	0.002154	0.001917	0.001821	0.00157	0.002319	0.001879
		65.853	0.002008	0.002148	0.001914	0.001823	0.001581	0.002325	0.001879
		65.898	0.002008	0.002143	0.00191	0.001825	0.00159	0.00233	0.001878
		65.942	0.002009	0.002138	0.001906	0.001827	0.001599	0.002334	0.001877
		65.986	0.00201	0.002133	0.001902	0.001828	0.001607	0.002336	0.001877
		66.031	0.00201	0.002129	0.001898	0.00183	0.001615	0.002337	0.001876
		66.075	0.00201	0.002125	0.001893	0.001831	0.001622	0.002337	0.001875
		66.12	0.002011	0.002122	0.001889	0.001832	0.001628	0.002337	0.001874
		66.164	0.002011	0.002119	0.001884	0.001833	0.001633	0.002335	0.001874
		66.209	0.002011	0.002117	0.001879	0.001834	0.001638	0.002333	0.001873
		66.253	0.002012	0.002115	0.001874	0.001835	0.001642	0.00233	0.001872
		66.297	0.002012	0.002113	0.00187	0.001836	0.001645	0.002327	0.001872
		66.342	0.002012	0.002111	0.001865	0.001837	0.001648	0.002323	0.001871
		66.386	0.002013	0.00211	0.00186	0.001837	0.00165	0.002319	0.001871
		66.431	0.002014	0.002109	0.001856	0.001838	0.001652	0.002315	0.00187
		66.475	0.002015	0.002108	0.001851	0.001839	0.001653	0.002311	0.00187
		66.52	0.002016	0.002108	0.001847	0.001839	0.001653	0.002307	0.00187
		66.564	0.002017	0.002107	0.001843	0.00184	0.001654	0.002303	0.00187
		66.608	0.002019	0.002107	0.00184	0.00184	0.001653	0.002299	0.001869
		66.653	0.002021	0.002107	0.001837	0.001841	0.001653	0.002295	0.001869
		66.697	0.002024	0.002107	0.001835	0.001841	0.001652	0.002292	0.001869
		66.742	0.002026	0.002108	0.001833	0.001842	0.001652	0.002289	0.001869
		66.786	0.00203	0.002108	0.001831	0.001842	0.001651	0.002286	0.001869
		66.831	0.002033	0.002109	0.00183	0.001843	0.00165	0.002283	0.00187
		66.875	0.002037	0.00211	0.001829	0.001843	0.001649	0.002281	0.00187
		66.919	0.002041	0.002112	0.001829	0.001844	0.001649	0.002278	0.00187
		66.964	0.002046	0.002114	0.00183	0.001844	0.001648	0.002276	0.001871
		67.008	0.002051	0.002116	0.001831	0.001845	0.001648	0.002275	0.001871
		67.053	0.002057	0.002118	0.001832	0.001846	0.001648	0.002273	0.001872
		67.097	0.002062	0.002121	0.001833	0.001846	0.001648	0.002272	0.001873
		67.142	0.002069	0.002125	0.001835	0.001847	0.001648	0.00227	0.001873
		67.186	0.002075	0.002129	0.001837	0.001848	0.001649	0.002269	0.001874
		67.23	0.002082	0.002133	0.001839	0.001849	0.00165	0.002268	0.001875
		67.275	0.002088	0.002138	0.001842	0.00185	0.001652	0.002266	0.001876
		67.319	0.002095	0.002143	0.001844	0.001851	0.001653	0.002265	0.001877
		67.364	0.002102	0.002149	0.001847	0.001852	0.001655	0.002263	0.001879
		67.408	0.002109	0.002155	0.00185	0.001853	0.001657	0.002261	0.00188
		67.453	0.002115	0.002162	0.001853	0.001854	0.001659	0.002259	0.001881
		67.497	0.002122	0.002169	0.001856	0.001855	0.001662	0.002257	0.001882
		67.541	0.002129	0.002177	0.001859	0.001856	0.001664	0.002254	0.001884
		67.586	0.002135	0.002185	0.001862	0.001857	0.001667	0.002251	0.001885
		67.63	0.002141	0.002194	0.001866	0.001858	0.00167	0.002248	0.001887
		67.675	0.002147	0.002203	0.001869	0.001859	0.001672	0.002244	0.001888
		67.719	0.002152	0.002212	0.001873	0.00186	0.001675	0.00224	0.00189
		67.764	0.002157	0.002221	0.001877	0.001861	0.001677	0.002235	0.001892
		67.808	0.002162	0.002231	0.001882	0.001862	0.001679	0.00223	0.001893
		67.852	0.002167	0.00224	0.001887	0.001863	0.00168	0.002225	0.001895
		67.897	0.002172	0.00225	0.001892	0.001864	0.001681	0.002219	0.001898
		67.941	0.002176	0.00226	0.001898	0.001864	0.001681	0.002214	0.0019
		67.986	0.00218	0.002269	0.001903	0.001865	0.00168	0.002208	0.001902
		68.03	0.002184	0.002278	0.00191	0.001866	0.001679	0.002202	0.001905
		68.075	0.002188	0.002287	0.001916	0.001867	0.001677	0.002196	0.001908
		68.119	0.002192	0.002295	0.001924	0.001868	0.001675	0.00219	0.001911
		68.164	0.002196	0.002303	0.001931	0.001869	0.001671	0.002185	0.001914
		68.208	0.0022	0.00231	0.001939	0.001869	0.001667	0.002179	0.001918
		68.252	0.002204	0.002316	0.001948	0.00187	0.001662	0.002174	0.001922
		68.297	0.002209	0.002321	0.001957	0.001872	0.001656	0.00217	0.001926
		68.341	0.002213	0.002326	0.001966	0.001873	0.001649	0.002165	0.00193
		68.386	0.002218	0.002329	0.001976	0.001874	0.001642	0.002162	0.001934
		68.43	0.002224	0.002332	0.001987	0.001876	0.001634	0.002158	0.001939
		68.475	0.00223	0.002334	0.001999	0.001877	0.001626	0.002156	0.001943
		68.519	0.002236	0.002334	0.00201	0.001879	0.001618	0.002154	0.001948
		68.563	0.002242	0.002334	0.002023	0.001881	0.001609	0.002152	0.001953
		68.608	0.00225	0.002333	0.002036	0.001883	0.0016	0.002152	0.001959
		68.652	0.002258	0.002331	0.00205	0.001886	0.00159	0.002152	0.001964
		68.697	0.002266	0.002329	0.002064	0.001888	0.001581	0.002152	0.001969
		68.741	0.002275	0.002326	0.002078	0.001891	0.001572	0.002154	0.001975
		68.786	0.002285	0.002322	0.002093	0.001894	0.001564	0.002156	0.001981
		68.83	0.002295	0.002318	0.002109	0.001897	0.001555	0.002158	0.001986
		68.874	0.002306	0.002313	0.002125	0.001901	0.001547	0.002161	0.001992
		68.919	0.002318	0.002309	0.002141	0.001905	0.001539	0.002165	0.001998
		68.963	0.00233	0.002304	0.002158	0.001909	0.001533	0.002169	0.002004
		69.008	0.002342	0.002299	0.002174	0.001913	0.001526	0.002174	0.002011
		69.052	0.002356	0.002295	0.002191	0.001918	0.001521	0.002179	0.002017
		69.097	0.002369	0.00229	0.002208	0.001922	0.001516	0.002184	0.002023
		69.141	0.002384	0.002286	0.002225	0.001927	0.001513	0.00219	0.00203
		69.185	0.002398	0.002283	0.002241	0.001932	0.00151	0.002197	0.002036
		69.23	0.002413	0.00228	0.002257	0.001937	0.001509	0.002204	0.002042
		69.274	0.002427	0.002278	0.002272	0.001942	0.001508	0.002211	0.002049
		69.319	0.002442	0.002277	0.002287	0.001948	0.001509	0.002219	0.002055
		69.363	0.002457	0.002276	0.002301	0.001953	0.001511	0.002227	0.002062
		69.408	0.002472	0.002277	0.002314	0.001959	0.001514	0.002235	0.002068
		69.452	0.002487	0.002278	0.002326	0.001965	0.001519	0.002243	0.002075
		69.496	0.002501	0.00228	0.002337	0.00197	0.001524	0.002252	0.002081
		69.541	0.002515	0.002284	0.002346	0.001976	0.001531	0.002261	0.002087
		69.585	0.002529	0.002288	0.002355	0.001982	0.001539	0.00227	0.002094
		69.63	0.002542	0.002294	0.002362	0.001987	0.001547	0.002279	0.0021
		69.674	0.002554	0.002301	0.002367	0.001993	0.001557	0.002288	0.002106
		69.719	0.002566	0.002308	0.002372	0.001999	0.001568	0.002298	0.002113
		69.763	0.002577	0.002317	0.002375	0.002004	0.001579	0.002307	0.002119
		69.807	0.002588	0.002326	0.002376	0.002009	0.00159	0.002316	0.002125
		69.852	0.002597	0.002337	0.002376	0.002015	0.001602	0.002325	0.002131
		69.896	0.002606	0.002348	0.002375	0.002019	0.001614	0.002333	0.002138
		69.941	0.002614	0.002359	0.002372	0.002024	0.001627	0.002342	0.002144
		69.985	0.002621	0.002371	0.002368	0.002029	0.001639	0.002351	0.00215
		70.03	0.002627	0.002383	0.002363	0.002033	0.001651	0.002359	0.002157
		70.074	0.002633	0.002396	0.002356	0.002037	0.001663	0.002367	0.002163
		70.118	0.002638	0.002408	0.002349	0.00204	0.001675	0.002375	0.00217
		70.163	0.002642	0.00242	0.00234	0.002044	0.001685	0.002383	0.002176
		70.207	0.002645	0.002432	0.002331	0.002047	0.001696	0.002391	0.002183
		70.252	0.002647	0.002444	0.00232	0.00205	0.001705	0.002399	0.00219
		70.296	0.002649	0.002455	0.002309	0.002052	0.001714	0.002406	0.002197
		70.341	0.00265	0.002466	0.002297	0.002054	0.001722	0.002413	0.002203
		70.385	0.00265	0.002476	0.002284	0.002056	0.001728	0.00242	0.002211
		70.43	0.00265	0.002485	0.002271	0.002058	0.001734	0.002427	0.002218
		70.474	0.002649	0.002493	0.002258	0.002059	0.001739	0.002434	0.002225
		70.518	0.002648	0.0025	0.002244	0.00206	0.001743	0.00244	0.002232
		70.563	0.002646	0.002507	0.00223	0.002061	0.001745	0.002447	0.00224
		70.607	0.002644	0.002513	0.002216	0.002062	0.001747	0.002452	0.002247
		70.652	0.002642	0.002517	0.002203	0.002063	0.001748	0.002458	0.002254
		70.696	0.002639	0.002521	0.002189	0.002064	0.001747	0.002463	0.002262
		70.741	0.002636	0.002524	0.002176	0.002064	0.001746	0.002468	0.002269
		70.785	0.002633	0.002526	0.002163	0.002065	0.001743	0.002472	0.002277
		70.829	0.00263	0.002527	0.002151	0.002065	0.00174	0.002475	0.002284
		70.874	0.002626	0.002527	0.00214	0.002066	0.001736	0.002479	0.002291
		70.918	0.002623	0.002527	0.002129	0.002067	0.001731	0.002481	0.002298
		70.963	0.002619	0.002526	0.002119	0.002067	0.001725	0.002483	0.002305
		71.007	0.002616	0.002525	0.00211	0.002068	0.001719	0.002485	0.002312
		71.052	0.002612	0.002523	0.002101	0.002069	0.001713	0.002486	0.002319
		71.096	0.002609	0.002522	0.002094	0.002071	0.001706	0.002487	0.002325
		71.14	0.002606	0.00252	0.002087	0.002072	0.0017	0.002487	0.002331
		71.185	0.002602	0.002518	0.002081	0.002074	0.001693	0.002487	0.002337
		71.229	0.002599	0.002517	0.002076	0.002076	0.001686	0.002486	0.002343
		71.274	0.002596	0.002515	0.002072	0.002078	0.00168	0.002485	0.002349
		71.318	0.002593	0.002514	0.002069	0.00208	0.001674	0.002483	0.002354
		71.363	0.002589	0.002514	0.002067	0.002083	0.001668	0.002481	0.002359
		71.407	0.002586	0.002513	0.002065	0.002085	0.001663	0.002479	0.002364
		71.451	0.002582	0.002514	0.002064	0.002089	0.001659	0.002476	0.002368
		71.496	0.002579	0.002515	0.002063	0.002092	0.001655	0.002473	0.002373
		71.54	0.002575	0.002517	0.002063	0.002096	0.001651	0.00247	0.002377
		71.585	0.00257	0.002519	0.002063	0.0021	0.001649	0.002466	0.002381
		71.629	0.002566	0.002522	0.002063	0.002104	0.001647	0.002461	0.002384
		71.674	0.00256	0.002525	0.002064	0.002108	0.001646	0.002456	0.002388
		71.718	0.002555	0.002529	0.002065	0.002113	0.001645	0.002451	0.002391
		71.762	0.002549	0.002533	0.002065	0.002117	0.001645	0.002445	0.002394
		71.807	0.002542	0.002537	0.002066	0.002123	0.001646	0.002439	0.002397
		71.851	0.002535	0.002542	0.002067	0.002128	0.001648	0.002432	0.002399
		71.896	0.002528	0.002547	0.002067	0.002133	0.001649	0.002424	0.002402
		71.94	0.00252	0.002552	0.002067	0.002139	0.001652	0.002416	0.002405
		71.985	0.002511	0.002557	0.002068	0.002144	0.001654	0.002407	0.002407
		72.029	0.002502	0.002562	0.002068	0.00215	0.001657	0.002398	0.002409
		72.073	0.002492	0.002566	0.002068	0.002156	0.00166	0.002388	0.002412
		72.118	0.002482	0.002569	0.002068	0.002162	0.001663	0.002377	0.002414
		72.162	0.002472	0.002572	0.002068	0.002168	0.001666	0.002366	0.002416
		72.207	0.002461	0.002575	0.002068	0.002174	0.001668	0.002354	0.002419
		72.251	0.002451	0.002576	0.002069	0.00218	0.001671	0.002342	0.002421
		72.296	0.00244	0.002576	0.002069	0.002185	0.001673	0.002329	0.002424
		72.34	0.002429	0.002576	0.002069	0.002191	0.001675	0.002315	0.002426
		72.384	0.002418	0.002574	0.00207	0.002196	0.001676	0.002302	0.002429
		72.429	0.002407	0.002571	0.00207	0.002202	0.001677	0.002288	0.002432
		72.473	0.002396	0.002566	0.002071	0.002207	0.001677	0.002273	0.002435
		72.518	0.002386	0.002561	0.002073	0.002212	0.001677	0.002259	0.002438
		72.562	0.002376	0.002554	0.002074	0.002217	0.001677	0.002244	0.002441
		72.607	0.002367	0.002545	0.002076	0.002221	0.001675	0.00223	0.002445
		72.651	0.002358	0.002536	0.002079	0.002226	0.001674	0.002215	0.002448
		72.695	0.002349	0.002525	0.002082	0.00223	0.001672	0.002201	0.002452
		72.74	0.002342	0.002513	0.002085	0.002235	0.00167	0.002187	0.002456
		72.784	0.002335	0.002499	0.002089	0.002239	0.001668	0.002173	0.00246
		72.829	0.002329	0.002485	0.002093	0.002243	0.001666	0.002159	0.002463
		72.873	0.002324	0.002471	0.002099	0.002247	0.001663	0.002146	0.002467
		72.918	0.00232	0.002455	0.002104	0.002251	0.001661	0.002134	0.002471
		72.962	0.002317	0.002439	0.002111	0.002255	0.001659	0.002122	0.002475
		73.007	0.002315	0.002423	0.002117	0.002258	0.001657	0.002111	0.002478
		73.051	0.002314	0.002407	0.002125	0.002262	0.001655	0.002101	0.002481
		73.095	0.002314	0.002391	0.002132	0.002266	0.001653	0.002092	0.002484
		73.14	0.002315	0.002376	0.002141	0.00227	0.001652	0.002083	0.002487
		73.184	0.002317	0.002361	0.002149	0.002274	0.001651	0.002076	0.00249
		73.229	0.002321	0.002347	0.002158	0.002277	0.001651	0.002069	0.002492
		73.273	0.002325	0.002333	0.002167	0.002281	0.001651	0.002064	0.002494
		73.318	0.00233	0.002321	0.002176	0.002285	0.001651	0.002059	0.002495
		73.362	0.002336	0.002311	0.002185	0.002289	0.001652	0.002056	0.002496
		73.406	0.002342	0.002302	0.002195	0.002294	0.001654	0.002054	0.002497
		73.451	0.00235	0.002294	0.002204	0.002298	0.001655	0.002053	0.002498
		73.495	0.002358	0.002288	0.002213	0.002302	0.001658	0.002053	0.002498
		73.54	0.002366	0.002284	0.002222	0.002307	0.001661	0.002054	0.002498
		73.584	0.002375	0.002282	0.00223	0.002311	0.001664	0.002056	0.002497
		73.629	0.002385	0.002281	0.002239	0.002316	0.001668	0.00206	0.002496
		73.673	0.002394	0.002283	0.002246	0.00232	0.001673	0.002064	0.002495
		73.717	0.002403	0.002286	0.002253	0.002325	0.001678	0.00207	0.002493
		73.762	0.002413	0.00229	0.00226	0.00233	0.001683	0.002076	0.002491
		73.806	0.002422	0.002297	0.002265	0.002335	0.001689	0.002083	0.002489
		73.851	0.002431	0.002305	0.00227	0.00234	0.001695	0.002091	0.002487
		73.895	0.00244	0.002314	0.002274	0.002344	0.001701	0.0021	0.002484
		73.94	0.002449	0.002325	0.002277	0.002349	0.001708	0.002109	0.002482
		73.984	0.002457	0.002337	0.002279	0.002354	0.001714	0.002118	0.002479
		74.028	0.002464	0.00235	0.00228	0.002359	0.001721	0.002128	0.002475
		74.073	0.002471	0.002364	0.00228	0.002364	0.001727	0.002139	0.002472
		74.117	0.002477	0.002378	0.002278	0.002369	0.001734	0.002149	0.002469
		74.162	0.002483	0.002394	0.002276	0.002374	0.00174	0.00216	0.002466
		74.206	0.002489	0.00241	0.002273	0.002379	0.001746	0.002171	0.002463
		74.251	0.002493	0.002426	0.002269	0.002384	0.001751	0.002182	0.002459
		74.295	0.002497	0.002443	0.002265	0.002389	0.001756	0.002194	0.002456
		74.339	0.002501	0.002459	0.002259	0.002393	0.001761	0.002205	0.002453
		74.384	0.002504	0.002476	0.002253	0.002397	0.001765	0.002216	0.00245
		74.428	0.002506	0.002492	0.002246	0.002401	0.001769	0.002228	0.002448
		74.473	0.002509	0.002508	0.002239	0.002405	0.001773	0.002239	0.002445
		74.517	0.00251	0.002524	0.002231	0.002409	0.001776	0.002251	0.002443
		74.562	0.002512	0.002539	0.002223	0.002412	0.001778	0.002263	0.002442
		74.606	0.002512	0.002553	0.002215	0.002415	0.00178	0.002275	0.00244
		74.65	0.002513	0.002566	0.002207	0.002418	0.001782	0.002287	0.002439
		74.695	0.002514	0.002579	0.002199	0.00242	0.001784	0.002299	0.002439
		74.739	0.002514	0.002591	0.002191	0.002422	0.001786	0.002311	0.002439
		74.784	0.002514	0.002602	0.002183	0.002423	0.001787	0.002324	0.002439
		74.828	0.002515	0.002612	0.002176	0.002424	0.001788	0.002336	0.00244
		74.873	0.002515	0.002622	0.002169	0.002425	0.00179	0.002349	0.002441
		74.917	0.002515	0.00263	0.002164	0.002426	0.001791	0.002362	0.002443
		74.961	0.002516	0.002638	0.002158	0.002426	0.001792	0.002375	0.002445
		75.006	0.002517	0.002645	0.002154	0.002426	0.001793	0.002389	0.002448
		75.05	0.002518	0.002651	0.002151	0.002426	0.001794	0.002402	0.002451
		75.095	0.00252	0.002656	0.002148	0.002426	0.001795	0.002416	0.002454
		75.139	0.002522	0.002661	0.002147	0.002426	0.001796	0.00243	0.002458
		75.184	0.002524	0.002665	0.002147	0.002425	0.001797	0.002445	0.002462
		75.228	0.002527	0.002668	0.002148	0.002425	0.001798	0.00246	0.002466
		75.273	0.00253	0.002672	0.002149	0.002424	0.001799	0.002475	0.00247
		75.317	0.002534	0.002675	0.002152	0.002423	0.0018	0.00249	0.002475
		75.361	0.002538	0.002678	0.002156	0.002423	0.001801	0.002506	0.00248
		75.406	0.002542	0.002681	0.002161	0.002422	0.001801	0.002522	0.002485
		75.45	0.002547	0.002684	0.002167	0.002422	0.001802	0.002539	0.00249
		75.495	0.002552	0.002687	0.002173	0.002422	0.001803	0.002556	0.002495
		75.539	0.002558	0.00269	0.002181	0.002422	0.001804	0.002573	0.0025
		75.584	0.002563	0.002694	0.002189	0.002422	0.001805	0.002591	0.002505
		75.628	0.002569	0.002697	0.002198	0.002422	0.001806	0.002609	0.002509
		75.672	0.002575	0.002701	0.002207	0.002422	0.001807	0.002627	0.002514
		75.717	0.002581	0.002705	0.002217	0.002422	0.001808	0.002645	0.002519
		75.761	0.002587	0.002709	0.002227	0.002423	0.001809	0.002662	0.002524
		75.806	0.002592	0.002714	0.002238	0.002424	0.001811	0.00268	0.002528
		75.85	0.002598	0.002718	0.002249	0.002425	0.001812	0.002697	0.002532
		75.895	0.002603	0.002723	0.00226	0.002426	0.001814	0.002714	0.002537
		75.939	0.002608	0.002728	0.00227	0.002428	0.001815	0.00273	0.002541
		75.983	0.002612	0.002733	0.002281	0.002429	0.001817	0.002745	0.002545
		76.028	0.002617	0.002738	0.002292	0.002431	0.001818	0.002759	0.002549
		76.072	0.00262	0.002743	0.002302	0.002433	0.001819	0.002772	0.002553
		76.117	0.002624	0.002748	0.002312	0.002435	0.00182	0.002785	0.002556
		76.161	0.002627	0.002753	0.002321	0.002437	0.001821	0.002796	0.00256
		76.206	0.00263	0.002758	0.00233	0.002439	0.001822	0.002805	0.002564
		76.25	0.002633	0.002763	0.002339	0.002442	0.001822	0.002813	0.002567
		76.294	0.002635	0.002768	0.002347	0.002444	0.001822	0.00282	0.002571
		76.339	0.002637	0.002773	0.002355	0.002447	0.001823	0.002825	0.002574
		76.383	0.002639	0.002778	0.002362	0.00245	0.001822	0.002828	0.002577
		76.428	0.002641	0.002783	0.002369	0.002453	0.001822	0.00283	0.002581
		76.472	0.002643	0.002787	0.002376	0.002456	0.001821	0.00283	0.002584
		76.517	0.002645	0.002791	0.002382	0.002459	0.00182	0.002829	0.002587
		76.561	0.002648	0.002795	0.002388	0.002461	0.001819	0.002825	0.00259
		76.605	0.00265	0.002799	0.002394	0.002464	0.001818	0.002821	0.002594
		76.65	0.002653	0.002803	0.0024	0.002467	0.001817	0.002814	0.002597
		76.694	0.002655	0.002806	0.002406	0.002469	0.001815	0.002806	0.0026
		76.739	0.002659	0.002809	0.002412	0.002472	0.001814	0.002797	0.002604
		76.783	0.002662	0.002811	0.002419	0.002474	0.001813	0.002787	0.002607
		76.828	0.002666	0.002814	0.002425	0.002475	0.001811	0.002775	0.002611
		76.872	0.00267	0.002816	0.002432	0.002477	0.00181	0.002762	0.002614
		76.916	0.002675	0.002818	0.00244	0.002478	0.001808	0.002747	0.002618
		76.961	0.00268	0.002819	0.002447	0.002479	0.001807	0.002732	0.002622
		77.005	0.002686	0.002821	0.002456	0.00248	0.001806	0.002716	0.002626
		77.05	0.002692	0.002822	0.002465	0.002481	0.001805	0.002699	0.00263
		77.094	0.002699	0.002823	0.002474	0.002481	0.001804	0.002682	0.002634
		77.139	0.002706	0.002824	0.002484	0.002481	0.001804	0.002664	0.002638
		77.183	0.002713	0.002826	0.002495	0.002481	0.001804	0.002646	0.002642
		77.227	0.002721	0.002827	0.002506	0.00248	0.001803	0.002627	0.002646
		77.272	0.002729	0.002828	0.002517	0.00248	0.001803	0.002608	0.00265
		77.316	0.002738	0.002829	0.002529	0.002479	0.001804	0.00259	0.002655
		77.361	0.002747	0.002831	0.002541	0.002478	0.001804	0.002572	0.002659
		77.405	0.002755	0.002833	0.002554	0.002478	0.001804	0.002554	0.002663
		77.45	0.002764	0.002835	0.002567	0.002477	0.001805	0.002536	0.002667
		77.494	0.002773	0.002837	0.00258	0.002476	0.001806	0.002519	0.00267
		77.539	0.002782	0.002839	0.002593	0.002476	0.001806	0.002503	0.002674
		77.583	0.002791	0.002841	0.002605	0.002476	0.001807	0.002487	0.002677
		77.627	0.002799	0.002844	0.002618	0.002475	0.001808	0.002472	0.002681
		77.672	0.002808	0.002846	0.00263	0.002476	0.001809	0.002458	0.002683
		77.716	0.002815	0.002849	0.002642	0.002476	0.001809	0.002444	0.002686
		77.761	0.002823	0.002851	0.002653	0.002476	0.00181	0.002431	0.002688
		77.805	0.00283	0.002853	0.002664	0.002477	0.00181	0.002419	0.00269
		77.85	0.002836	0.002856	0.002673	0.002478	0.00181	0.002408	0.002692
		77.894	0.002841	0.002858	0.002682	0.002479	0.00181	0.002397	0.002693
		77.938	0.002846	0.002859	0.00269	0.002481	0.00181	0.002388	0.002694
		77.983	0.00285	0.002861	0.002696	0.002483	0.001809	0.002379	0.002694
		78.027	0.002853	0.002862	0.002702	0.002485	0.001808	0.00237	0.002695
		78.072	0.002856	0.002864	0.002706	0.002487	0.001807	0.002362	0.002695
		78.116	0.002858	0.002864	0.002709	0.002489	0.001806	0.002355	0.002694
		78.161	0.002859	0.002865	0.002711	0.002492	0.001804	0.002348	0.002694
		78.205	0.002859	0.002865	0.002711	0.002495	0.001802	0.002342	0.002693
		78.249	0.002859	0.002865	0.00271	0.002498	0.0018	0.002336	0.002692
		78.294	0.002857	0.002865	0.002707	0.002501	0.001797	0.00233	0.002691
		78.338	0.002856	0.002865	0.002703	0.002505	0.001794	0.002325	0.00269
		78.383	0.002854	0.002865	0.002697	0.002508	0.001792	0.002319	0.002688
		78.427	0.002851	0.002864	0.00269	0.002512	0.001788	0.002314	0.002687
		78.472	0.002848	0.002864	0.002682	0.002516	0.001785	0.002309	0.002685
		78.516	0.002844	0.002863	0.002673	0.00252	0.001782	0.002304	0.002684
		78.56	0.002841	0.002863	0.002662	0.002524	0.001778	0.002299	0.002682
		78.605	0.002836	0.002862	0.002651	0.002527	0.001774	0.002294	0.002681
		78.649	0.002832	0.002862	0.002638	0.002531	0.001771	0.002289	0.002679
		78.694	0.002828	0.002861	0.002625	0.002535	0.001767	0.002283	0.002678
		78.738	0.002823	0.002861	0.002611	0.002539	0.001764	0.002278	0.002677
		78.783	0.002819	0.00286	0.002597	0.002543	0.00176	0.002273	0.002676
		78.827	0.002814	0.00286	0.002582	0.002546	0.001757	0.002267	0.002675
		78.871	0.00281	0.002859	0.002567	0.00255	0.001755	0.002262	0.002675
		78.916	0.002806	0.002859	0.002552	0.002553	0.001752	0.002256	0.002675
		78.96	0.002801	0.002859	0.002536	0.002556	0.001751	0.00225	0.002675
		79.005	0.002797	0.002859	0.002521	0.002559	0.001749	0.002244	0.002675
		79.049	0.002794	0.002859	0.002507	0.002561	0.001749	0.002238	0.002676
		79.094	0.00279	0.002859	0.002492	0.002563	0.001749	0.002231	0.002677
		79.138	0.002787	0.00286	0.002478	0.002565	0.00175	0.002224	0.002678
		79.182	0.002783	0.00286	0.002464	0.002567	0.001751	0.002218	0.002679
		79.227	0.002781	0.002861	0.002451	0.002568	0.001753	0.002211	0.002681
		79.271	0.002778	0.002862	0.002438	0.00257	0.001756	0.002205	0.002683
		79.316	0.002775	0.002863	0.002426	0.002571	0.00176	0.002198	0.002685
		79.36	0.002773	0.002865	0.002414	0.002572	0.001763	0.002192	0.002687
		79.405	0.002771	0.002866	0.002402	0.002573	0.001768	0.002186	0.00269
		79.449	0.002769	0.002868	0.002392	0.002573	0.001773	0.00218	0.002692
		79.493	0.002768	0.00287	0.002381	0.002574	0.001778	0.002175	0.002695
		79.538	0.002766	0.002872	0.002371	0.002575	0.001783	0.00217	0.002698
		79.582	0.002765	0.002873	0.002361	0.002575	0.001789	0.002166	0.002701
		79.627	0.002764	0.002875	0.002351	0.002576	0.001795	0.002163	0.002704
		79.671	0.002763	0.002877	0.002342	0.002577	0.001801	0.00216	0.002707
		79.716	0.002762	0.002879	0.002332	0.002579	0.001807	0.002158	0.00271
		79.76	0.00276	0.00288	0.002322	0.00258	0.001812	0.002157	0.002713
		79.805	0.002759	0.002882	0.002312	0.002582	0.001818	0.002157	0.002715
		79.849	0.002758	0.002883	0.002302	0.002584	0.001824	0.002157	0.002718
		79.893	0.002757	0.002883	0.002292	0.002586	0.00183	0.002159	0.00272
		79.938	0.002755	0.002884	0.002281	0.002589	0.001835	0.002162	0.002723
		79.982	0.002754	0.002884	0.00227	0.002592	0.001841	0.002166	0.002725
		80.027	0.002752	0.002884	0.002259	0.002595	0.001846	0.002171	0.002727
		80.071	0.002751	0.002883	0.002247	0.002598	0.001851	0.002177	0.002728
		80.116	0.002749	0.002883	0.002235	0.002602	0.001856	0.002184	0.00273
		80.16	0.002747	0.002881	0.002222	0.002606	0.001861	0.002192	0.002731
		80.204	0.002746	0.00288	0.002209	0.00261	0.001866	0.0022	0.002732
		80.249	0.002744	0.002878	0.002195	0.002615	0.00187	0.00221	0.002733
		80.293	0.002742	0.002876	0.002181	0.00262	0.001874	0.00222	0.002733
		80.338	0.002741	0.002874	0.002167	0.002625	0.001878	0.002231	0.002734
		80.382	0.002739	0.002872	0.002152	0.002629	0.001882	0.002243	0.002734
		80.427	0.002738	0.002869	0.002136	0.002635	0.001885	0.002255	0.002734
		80.471	0.002737	0.002866	0.00212	0.00264	0.001888	0.002268	0.002734
		80.515	0.002735	0.002864	0.002104	0.002645	0.00189	0.002281	0.002733
		80.56	0.002735	0.00286	0.002088	0.00265	0.001893	0.002294	0.002733
		80.604	0.002734	0.002857	0.002072	0.002655	0.001895	0.002308	0.002733
		80.649	0.002733	0.002854	0.002055	0.002661	0.001896	0.002322	0.002733
		80.693	0.002733	0.00285	0.002039	0.002666	0.001897	0.002335	0.002732
		80.738	0.002733	0.002846	0.002023	0.002671	0.001898	0.002349	0.002732
		80.782	0.002734	0.002843	0.002007	0.002676	0.001899	0.002362	0.002732
		80.826	0.002735	0.002838	0.001992	0.00268	0.001899	0.002375	0.002732
		80.871	0.002736	0.002834	0.001977	0.002685	0.0019	0.002388	0.002733
		80.915	0.002738	0.002829	0.001962	0.002689	0.001899	0.0024	0.002733
		80.96	0.002739	0.002825	0.001949	0.002693	0.001899	0.002412	0.002734
		81.004	0.002741	0.00282	0.001936	0.002697	0.001899	0.002423	0.002735
		81.049	0.002744	0.002815	0.001924	0.0027	0.001898	0.002434	0.002737
		81.093	0.002746	0.00281	0.001914	0.002704	0.001897	0.002444	0.002738
		81.137	0.002749	0.002804	0.001904	0.002706	0.001896	0.002453	0.00274
		81.182	0.002752	0.002799	0.001896	0.002709	0.001895	0.002462	0.002743
		81.226	0.002755	0.002794	0.001889	0.002711	0.001894	0.00247	0.002745
		81.271	0.002758	0.002788	0.001883	0.002713	0.001893	0.002477	0.002748
		81.315	0.002761	0.002783	0.001879	0.002715	0.001891	0.002484	0.002751
		81.36	0.002765	0.002778	0.001876	0.002716	0.00189	0.00249	0.002755
		81.404	0.002768	0.002773	0.001875	0.002717	0.001888	0.002496	0.002758
		81.448	0.002771	0.002767	0.001875	0.002717	0.001887	0.002501	0.002762
		81.493	0.002774	0.002762	0.001876	0.002718	0.001885	0.002505	0.002766
		81.537	0.002777	0.002757	0.001879	0.002718	0.001883	0.002509	0.00277
		81.582	0.002779	0.002752	0.001883	0.002717	0.001882	0.002512	0.002775
		81.626	0.002782	0.002747	0.001888	0.002717	0.00188	0.002516	0.002779
		81.671	0.002784	0.002743	0.001895	0.002716	0.001878	0.002519	0.002783
		81.715	0.002786	0.002738	0.001903	0.002715	0.001876	0.002522	0.002787
		81.759	0.002787	0.002733	0.001911	0.002714	0.001874	0.002525	0.002791
		81.804	0.002788	0.002728	0.001921	0.002712	0.001872	0.002527	0.002795
		81.848	0.00279	0.002724	0.001931	0.002711	0.00187	0.00253	0.002799
		81.893	0.002791	0.002719	0.001942	0.002709	0.001869	0.002533	0.002802
		81.937	0.002791	0.002715	0.001953	0.002708	0.001867	0.002536	0.002806
		81.982	0.002792	0.00271	0.001965	0.002706	0.001865	0.002538	0.002808
		82.026	0.002792	0.002705	0.001977	0.002704	0.001864	0.002541	0.002811
		82.07	0.002793	0.002701	0.00199	0.002703	0.001863	0.002544	0.002813
		82.115	0.002793	0.002696	0.002003	0.002701	0.001862	0.002547	0.002815
		82.159	0.002793	0.002691	0.002016	0.002699	0.001861	0.00255	0.002817
		82.204	0.002793	0.002686	0.002029	0.002697	0.00186	0.002552	0.002818
		82.248	0.002793	0.00268	0.002042	0.002695	0.00186	0.002555	0.002819
		82.293	0.002794	0.002675	0.002055	0.002694	0.001861	0.002558	0.00282
		82.337	0.002794	0.002669	0.002068	0.002692	0.001861	0.00256	0.00282
		82.382	0.002794	0.002663	0.00208	0.00269	0.001862	0.002562	0.00282
		82.426	0.002794	0.002657	0.002093	0.002688	0.001864	0.002565	0.00282
		82.47	0.002794	0.00265	0.002105	0.002686	0.001866	0.002567	0.002819
		82.515	0.002795	0.002644	0.002117	0.002684	0.001868	0.002569	0.002818
		82.559	0.002795	0.002637	0.002128	0.002682	0.001871	0.00257	0.002817
		82.604	0.002795	0.00263	0.002139	0.00268	0.001874	0.002572	0.002816
		82.648	0.002796	0.002622	0.002149	0.002678	0.001878	0.002574	0.002815
		82.693	0.002796	0.002615	0.002159	0.002675	0.001882	0.002575	0.002814
		82.737	0.002796	0.002607	0.002168	0.002672	0.001886	0.002576	0.002813
		82.781	0.002796	0.002599	0.002177	0.002669	0.001891	0.002577	0.002811
		82.826	0.002796	0.002591	0.002185	0.002666	0.001896	0.002578	0.00281
		82.87	0.002796	0.002583	0.002193	0.002663	0.001901	0.002579	0.002809
		82.915	0.002796	0.002575	0.0022	0.00266	0.001907	0.00258	0.002808
		82.959	0.002796	0.002566	0.002207	0.002656	0.001913	0.002581	0.002807
		83.004	0.002795	0.002558	0.002213	0.002652	0.00192	0.002582	0.002806
		83.048	0.002794	0.00255	0.002218	0.002648	0.001926	0.002583	0.002805
		83.092	0.002793	0.002541	0.002223	0.002644	0.001933	0.002583	0.002805
		83.137	0.002791	0.002533	0.002227	0.002639	0.001941	0.002584	0.002805
		83.181	0.002789	0.002525	0.002231	0.002634	0.001948	0.002584	0.002805
		83.226	0.002787	0.002517	0.002234	0.002629	0.001956	0.002584	0.002805
		83.27	0.002784	0.002509	0.002236	0.002624	0.001965	0.002584	0.002806
		83.315	0.002781	0.002502	0.002238	0.002619	0.001974	0.002583	0.002807
		83.359	0.002777	0.002495	0.002239	0.002614	0.001983	0.002582	0.002808
		83.403	0.002772	0.002488	0.00224	0.002609	0.001993	0.002581	0.00281
		83.448	0.002767	0.002482	0.00224	0.002603	0.002003	0.002579	0.002812
		83.492	0.002762	0.002477	0.00224	0.002598	0.002014	0.002577	0.002814
		83.537	0.002756	0.002473	0.002239	0.002592	0.002025	0.002574	0.002816
		83.581	0.002749	0.002469	0.002238	0.002587	0.002036	0.002571	0.002819
		83.626	0.002742	0.002466	0.002236	0.002581	0.002047	0.002567	0.002821
		83.67	0.002734	0.002464	0.002234	0.002576	0.002059	0.002563	0.002824
		83.714	0.002726	0.002463	0.002231	0.002571	0.002071	0.002557	0.002827
		83.759	0.002718	0.002464	0.002228	0.002566	0.002084	0.002552	0.00283
		83.803	0.002709	0.002465	0.002224	0.002561	0.002096	0.002545	0.002832
		83.848	0.0027	0.002467	0.00222	0.002556	0.002109	0.002538	0.002835
		83.892	0.00269	0.00247	0.002215	0.002552	0.002121	0.00253	0.002838
		83.937	0.002681	0.002475	0.00221	0.002548	0.002134	0.002521	0.00284
		83.981	0.002672	0.00248	0.002205	0.002544	0.002147	0.002511	0.002843
		84.025	0.002663	0.002486	0.002199	0.00254	0.002159	0.0025	0.002845
		84.07	0.002654	0.002493	0.002192	0.002537	0.002172	0.002489	0.002847
		84.114	0.002645	0.002501	0.002186	0.002534	0.002185	0.002476	0.002849
		84.159	0.002637	0.00251	0.002179	0.002532	0.002198	0.002462	0.002851
		84.203	0.00263	0.00252	0.002171	0.00253	0.002211	0.002448	0.002852
		84.248	0.002623	0.00253	0.002164	0.002528	0.002224	0.002433	0.002853
		84.292	0.002616	0.002541	0.002156	0.002527	0.002238	0.002417	0.002854
		84.336	0.002611	0.002552	0.002148	0.002527	0.002251	0.002401	0.002855
		84.381	0.002606	0.002564	0.002139	0.002526	0.002264	0.002383	0.002856
		84.425	0.002601	0.002576	0.002131	0.002527	0.002277	0.002366	0.002857
		84.47	0.002598	0.002588	0.002123	0.002527	0.00229	0.002348	0.002857
		84.514	0.002595	0.0026	0.002114	0.002528	0.002303	0.002329	0.002858
		84.559	0.002593	0.002613	0.002106	0.002529	0.002316	0.002311	0.002858
		84.603	0.002592	0.002625	0.002097	0.002531	0.002328	0.002293	0.002858
		84.648	0.002591	0.002637	0.002089	0.002533	0.00234	0.002274	0.002858
		84.692	0.002591	0.002648	0.00208	0.002535	0.002352	0.002256	0.002859
		84.736	0.002592	0.002659	0.002072	0.002537	0.002364	0.002239	0.002859
		84.781	0.002594	0.002669	0.002065	0.002539	0.002375	0.002222	0.002859
		84.825	0.002596	0.002679	0.002057	0.002542	0.002385	0.002205	0.002859
		84.87	0.002599	0.002688	0.00205	0.002544	0.002395	0.00219	0.002859
		84.914	0.002602	0.002695	0.002043	0.002547	0.002404	0.002175	0.00286
		84.959	0.002605	0.002702	0.002037	0.002549	0.002413	0.002162	0.00286
		85.003	0.00261	0.002707	0.002031	0.002552	0.00242	0.002149	0.002861
		85.047	0.002614	0.002711	0.002026	0.002554	0.002427	0.002138	0.002862
		85.092	0.002619	0.002714	0.002021	0.002556	0.002434	0.002128	0.002863
		85.136	0.002624	0.002716	0.002017	0.002559	0.002439	0.00212	0.002864
		85.181	0.00263	0.002716	0.002014	0.002561	0.002443	0.002113	0.002865
		85.225	0.002635	0.002715	0.002011	0.002563	0.002447	0.002108	0.002867
		85.27	0.002641	0.002713	0.00201	0.002565	0.00245	0.002104	0.002868
		85.314	0.002647	0.00271	0.002009	0.002566	0.002451	0.002102	0.00287
		85.358	0.002652	0.002705	0.002009	0.002568	0.002452	0.002101	0.002872
		85.403	0.002658	0.002699	0.00201	0.002569	0.002452	0.002101	0.002875
		85.447	0.002663	0.002693	0.002011	0.002571	0.002451	0.002103	0.002877
		85.492	0.002668	0.002686	0.002014	0.002572	0.00245	0.002107	0.00288
		85.536	0.002673	0.002677	0.002017	0.002573	0.002447	0.002112	0.002882
		85.581	0.002677	0.002669	0.002021	0.002574	0.002443	0.002117	0.002885
		85.625	0.002681	0.002659	0.002026	0.002575	0.002439	0.002124	0.002888
		85.669	0.002685	0.00265	0.002032	0.002577	0.002434	0.002132	0.002891
		85.714	0.002688	0.00264	0.002039	0.002578	0.002428	0.00214	0.002893
		85.758	0.002691	0.00263	0.002046	0.002579	0.002421	0.002149	0.002896
		85.803	0.002693	0.00262	0.002055	0.00258	0.002414	0.002158	0.002898
		85.847	0.002696	0.00261	0.002064	0.002581	0.002407	0.002168	0.0029
		85.892	0.002698	0.0026	0.002073	0.002583	0.002399	0.002177	0.002902
		85.936	0.0027	0.00259	0.002083	0.002584	0.00239	0.002186	0.002903
		85.98	0.002703	0.002581	0.002094	0.002586	0.002381	0.002195	0.002904
		86.025	0.002705	0.002573	0.002106	0.002588	0.002373	0.002204	0.002905
		86.069	0.002707	0.002565	0.002117	0.00259	0.002364	0.002211	0.002905
		86.114	0.00271	0.002558	0.002129	0.002592	0.002355	0.002219	0.002905
		86.158	0.002713	0.002552	0.002142	0.002594	0.002346	0.002225	0.002904
		86.203	0.002716	0.002547	0.002154	0.002597	0.002337	0.002231	0.002903
		86.247	0.00272	0.002543	0.002167	0.0026	0.002329	0.002236	0.002901
		86.291	0.002724	0.00254	0.00218	0.002603	0.00232	0.002239	0.002898
		86.336	0.002729	0.002537	0.002192	0.002607	0.002312	0.002242	0.002895
		86.38	0.002734	0.002536	0.002205	0.002611	0.002304	0.002244	0.002892
		86.425	0.002739	0.002537	0.002217	0.002615	0.002297	0.002245	0.002888
		86.469	0.002745	0.002538	0.002229	0.002619	0.00229	0.002245	0.002883
		86.514	0.002751	0.00254	0.00224	0.002623	0.002283	0.002244	0.002877
		86.558	0.002757	0.002543	0.002252	0.002628	0.002276	0.002242	0.002872
		86.602	0.002764	0.002546	0.002262	0.002633	0.00227	0.002239	0.002865
		86.647	0.002771	0.002551	0.002273	0.002638	0.002264	0.002236	0.002859
		86.691	0.002778	0.002556	0.002282	0.002644	0.002258	0.002232	0.002852
		86.736	0.002786	0.002562	0.002291	0.002649	0.002253	0.002228	0.002844
		86.78	0.002793	0.002568	0.0023	0.002654	0.002248	0.002223	0.002836
		86.825	0.002801	0.002574	0.002308	0.00266	0.002243	0.002219	0.002828
		86.869	0.002808	0.00258	0.002315	0.002665	0.002237	0.002214	0.00282
		86.914	0.002815	0.002587	0.002321	0.002671	0.002232	0.00221	0.002812
		86.958	0.002822	0.002594	0.002327	0.002676	0.002227	0.002206	0.002803
		87.002	0.002829	0.0026	0.002332	0.002681	0.002222	0.002202	0.002795
		87.047	0.002836	0.002607	0.002337	0.002686	0.002216	0.002199	0.002787
		87.091	0.002842	0.002613	0.00234	0.002691	0.00221	0.002196	0.002779
		87.136	0.002848	0.002619	0.002344	0.002696	0.002204	0.002194	0.002771
		87.18	0.002853	0.002624	0.002346	0.0027	0.002198	0.002193	0.002763
		87.225	0.002858	0.00263	0.002348	0.002704	0.002191	0.002193	0.002755
		87.269	0.002862	0.002634	0.00235	0.002707	0.002183	0.002194	0.002748
		87.313	0.002865	0.002639	0.002351	0.00271	0.002175	0.002195	0.002741
		87.358	0.002868	0.002643	0.002352	0.002713	0.002167	0.002198	0.002734
		87.402	0.00287	0.002647	0.002352	0.002715	0.002158	0.002201	0.002728
		87.447	0.002871	0.00265	0.002352	0.002717	0.002149	0.002206	0.002722
		87.491	0.002872	0.002652	0.002351	0.002718	0.00214	0.002211	0.002716
		87.536	0.002872	0.002655	0.00235	0.002719	0.00213	0.002216	0.002711
		87.58	0.002871	0.002656	0.002349	0.002719	0.00212	0.002223	0.002707
		87.624	0.002869	0.002658	0.002348	0.002719	0.002109	0.00223	0.002702
		87.669	0.002866	0.002659	0.002346	0.002718	0.002099	0.002237	0.002698
		87.713	0.002863	0.00266	0.002344	0.002717	0.002088	0.002245	0.002695
		87.758	0.002859	0.00266	0.002342	0.002715	0.002077	0.002252	0.002692
		87.802	0.002854	0.00266	0.002339	0.002713	0.002066	0.00226	0.002689
		87.847	0.002849	0.002661	0.002337	0.002711	0.002055	0.002267	0.002686
		87.891	0.002844	0.002661	0.002334	0.002708	0.002044	0.002275	0.002684
		87.935	0.002837	0.00266	0.002331	0.002705	0.002033	0.002282	0.002683
		87.98	0.002831	0.00266	0.002328	0.002701	0.002023	0.002288	0.002681
		88.024	0.002825	0.002661	0.002325	0.002697	0.002013	0.002294	0.00268
		88.069	0.002818	0.002661	0.002322	0.002693	0.002003	0.002299	0.002678
		88.113	0.002811	0.002662	0.002319	0.002689	0.001994	0.002304	0.002677
		88.158	0.002804	0.002663	0.002316	0.002685	0.001985	0.002307	0.002676
		88.202	0.002797	0.002664	0.002312	0.002681	0.001977	0.00231	0.002676
		88.246	0.002791	0.002666	0.002309	0.002677	0.001969	0.002312	0.002675
		88.291	0.002784	0.002668	0.002305	0.002673	0.001963	0.002313	0.002674
		88.335	0.002778	0.002671	0.002302	0.002669	0.001957	0.002313	0.002674
		88.38	0.002772	0.002674	0.002298	0.002666	0.001952	0.002312	0.002673
		88.424	0.002766	0.002678	0.002294	0.002662	0.001947	0.00231	0.002673
		88.469	0.002761	0.002683	0.002291	0.002659	0.001944	0.002308	0.002672
		88.513	0.002756	0.002687	0.002287	0.002656	0.001941	0.002305	0.002672
		88.557	0.002751	0.002693	0.002283	0.002654	0.001939	0.002301	0.002672
		88.602	0.002746	0.002698	0.002279	0.002652	0.001938	0.002296	0.002671
		88.646	0.002742	0.002704	0.002275	0.00265	0.001938	0.002292	0.002671
		88.691	0.002738	0.002711	0.002271	0.002649	0.001939	0.002286	0.002671
		88.735	0.002735	0.002717	0.002267	0.002648	0.00194	0.002281	0.002671
		88.78	0.002732	0.002724	0.002263	0.002648	0.001942	0.002276	0.002671
		88.824	0.002729	0.002731	0.00226	0.002648	0.001945	0.002271	0.002672
		88.868	0.002727	0.002736	0.002259	0.002649	0.001949	0.00227	0.002672
		88.913	0.00273	0.002738	0.002265	0.00265	0.001956	0.00228	0.002673
		88.957	0.002732	0.002739	0.002271	0.002652	0.001964	0.00229	0.002674
		89.002	0.002734	0.002741	0.002277	0.002655	0.001972	0.0023	0.002675
		89.046	0.002737	0.002743	0.002283	0.002658	0.00198	0.002311	0.002676
		89.091	0.002738	0.002746	0.002289	0.002661	0.001988	0.002321	0.002678
		89.135	0.00274	0.002748	0.002294	0.002665	0.001996	0.002331	0.00268
		89.18	0.002742	0.00275	0.0023	0.002669	0.002004	0.002342	0.002682
		89.224	0.002743	0.002752	0.002306	0.002674	0.002013	0.002352	0.002685
		89.268	0.002744	0.002754	0.002311	0.00268	0.002021	0.002363	0.002688
		89.313	0.002745	0.002756	0.002317	0.002685	0.002028	0.002373	0.002692
		89.357	0.002747	0.002757	0.002322	0.002691	0.002036	0.002384	0.002695
		89.402	0.002748	0.002759	0.002328	0.002697	0.002044	0.002395	0.0027
		89.446	0.002749	0.00276	0.002334	0.002704	0.002052	0.002406	0.002704
		89.491	0.00275	0.002761	0.00234	0.00271	0.002059	0.002417	0.002709
		89.535	0.002751	0.002762	0.002346	0.002717	0.002067	0.002428	0.002714
		89.579	0.002752	0.002763	0.002353	0.002723	0.002074	0.00244	0.00272
		89.624	0.002754	0.002764	0.002359	0.00273	0.002081	0.002452	0.002726
		89.668	0.002755	0.002764	0.002366	0.002736	0.002089	0.002464	0.002732
		89.713	0.002756	0.002764	0.002373	0.002743	0.002096	0.002476	0.002739
		89.757	0.002758	0.002764	0.00238	0.002749	0.002103	0.002489	0.002745
		89.802	0.00276	0.002764	0.002388	0.002754	0.00211	0.002501	0.002752
		89.846	0.002761	0.002764	0.002395	0.00276	0.002118	0.002514	0.00276
		89.89	0.002763	0.002764	0.002403	0.002765	0.002125	0.002528	0.002767
		89.935	0.002765	0.002763	0.002411	0.00277	0.002132	0.002541	0.002774
		89.979	0.002767	0.002762	0.002419	0.002774	0.002139	0.002555	0.002782
		90.024	0.002769	0.002761	0.002428	0.002778	0.002146	0.002569	0.00279
		90.068	0.002771	0.002761	0.002436	0.002781	0.002154	0.002583	0.002797
		90.113	0.002773	0.002759	0.002445	0.002784	0.002161	0.002597	0.002805
		90.157	0.002776	0.002758	0.002454	0.002787	0.002168	0.002612	0.002812
		90.201	0.002778	0.002757	0.002463	0.002789	0.002176	0.002627	0.00282
		90.246	0.002781	0.002756	0.002473	0.002791	0.002183	0.002642	0.002827
		90.29	0.002784	0.002754	0.002482	0.002792	0.002191	0.002657	0.002834
		90.335	0.002787	0.002753	0.002492	0.002793	0.002198	0.002673	0.002841
		90.379	0.00279	0.002752	0.002502	0.002794	0.002206	0.002689	0.002848
		90.424	0.002793	0.00275	0.002512	0.002794	0.002214	0.002704	0.002854
		90.468	0.002796	0.002749	0.002522	0.002794	0.002222	0.002721	0.00286
		90.512	0.002799	0.002747	0.002533	0.002794	0.002229	0.002737	0.002866
		90.557	0.002802	0.002745	0.002543	0.002794	0.002237	0.002753	0.002871
		90.601	0.002806	0.002744	0.002554	0.002793	0.002246	0.00277	0.002877
		90.646	0.002809	0.002742	0.002565	0.002792	0.002254	0.002787	0.002882
		90.69	0.002813	0.002741	0.002576	0.002791	0.002262	0.002804	0.002886
		90.735	0.002817	0.002739	0.002587	0.00279	0.00227	0.002821	0.002891
		90.779	0.00282	0.002738	0.002598	0.002789	0.002279	0.002839	0.002895
		90.823	0.002824	0.002736	0.002609	0.002788	0.002287	0.002856	0.002899
		90.868	0.002828	0.002735	0.002621	0.002786	0.002296	0.002874	0.002903
		90.912	0.002832	0.002733	0.002632	0.002785	0.002305	0.002892	0.002906
		90.957	0.002836	0.002732	0.002644	0.002784	0.002314	0.00291	0.002909
		91.001	0.00284	0.002731	0.002656	0.002783	0.002323	0.002928	0.002912
		91.046	0.002844	0.002729	0.002667	0.002781	0.002332	0.002946	0.002915
		91.09	0.002848	0.002728	0.002679	0.00278	0.002341	0.002964	0.002917
		91.134	0.002852	0.002727	0.002691	0.00278	0.00235	0.002983	0.00292
		91.179	0.002856	0.002726	0.002703	0.002779	0.00236	0.003001	0.002921
		91.223	0.00286	0.002725	0.002715	0.002778	0.002369	0.00302	0.002923
		91.268	0.002865	0.002723	0.002728	0.002778	0.002379	0.003039	0.002924
		91.312	0.002869	0.002722	0.00274	0.002778	0.002388	0.003058	0.002926
		91.357	0.00286			0.002778			0.002926
		91.401	0.002865			0.002779			0.002927
		91.445	0.002869			0.002779			0.002928
		91.49				0.00278			0.002928
		91.534				0.002781			0.002928
		91.579				0.002781			0.002928
		91.623				0.002782			0.002928
		91.668				0.002783			0.002928
		91.712				0.002784			0.002927
		91.757				0.002784			0.002927
		91.801				0.002785			0.002926
		91.845				0.002785			0.002925
		91.89				0.002785			0.002924
		91.934				0.002784			0.002923
		91.979				0.002783			0.002921
		92.023				0.002782			0.002919
		92.068				0.00278			0.002918
		92.112				0.002778			0.002916
		92.156				0.002775			0.002913
		92.201				0.002772			0.002911
		92.245				0.002768			0.002908
		92.29				0.002763			0.002905
		92.334				0.002758			0.002902
		92.379				0.002752			0.002898
		92.423				0.002746			0.002894
		92.467				0.002739			0.00289
		92.512				0.002732			0.002886
		92.556				0.002724			0.002881
		92.601				0.002715			0.002876
		92.645				0.002707			0.002871
		92.69				0.002698			0.002865
		92.734				0.002689			0.002859
		92.778				0.002679			0.002853
		92.823				0.00267			0.002847
		92.867				0.00266			0.00284
		92.912				0.00265			0.002834
		92.956				0.00264			0.002827
		93.001				0.002631			0.00282
		93.045				0.002621			0.002813
		93.089				0.002612			0.002806
		93.134				0.002603			0.002798
		93.178				0.002595			0.002791
		93.223				0.002587			0.002783
		93.267				0.002579			0.002776
		93.312				0.002572			0.002768
		93.356				0.002566			0.00276
		93.4				0.00256			0.002752
		93.445				0.002555			0.002745
		93.489				0.002551			0.002737
		93.534				0.002547			0.002729
		93.578				0.002545			0.002721
		93.623				0.002543			0.002714
		93.667				0.002542			0.002706
		93.711				0.002542			0.002699
		93.756				0.002543			0.002691
		93.8				0.002544			0.002684
		93.845				0.002547			0.002677
		93.889				0.00255			0.002671
		93.934				0.002554			0.002664
		93.978				0.002559			0.002658
		94.023				0.002564			0.002652
		94.067				0.00257			0.002647
		94.111				0.002577			0.002641
		94.156				0.002584			0.002636
		94.2				0.002591			0.002632
		94.245				0.002599			0.002627
		94.289				0.002608			0.002623
		94.334				0.002617			0.002619
		94.378				0.002626			0.002615
		94.422				0.002635			0.002612
		94.467				0.002644			0.002609
		94.511				0.002654			0.002605
		94.556				0.002664			0.002602
		94.6				0.002673			0.0026
		94.645				0.002683			0.002597
		94.689				0.002693			0.002595
		94.733				0.002702			0.002592
		94.778				0.002713			0.002593
		94.822				0.002724			0.002597
		94.867				0.002734			0.0026
		94.911				0.002745			0.002604
		94.956				0.002754			0.002608
		95				0.002764			0.002611
						0.002774			0.002615
						0.002784			0.002619
						0.002793			0.002622
						0.002803			0.002626
						0.002812			0.002629
						0.002822			0.002632
						0.002832			0.002635
						0.002842			0.002639
						0.002851			0.002642
						0.002861			0.002645
						0.002871			0.002648
						0.002881			0.002651
						0.002891			0.002654
						0.002901			0.002658
						0.002911			0.002661
						0.002922			0.002664
						0.002932			0.002667
						0.002942			0.002671
						0.002953			0.002674
						0.002963			0.002678
						0.002974			0.002681
						0.002984			0.002685
						0.002995			0.002689
						0.003006			0.002693
						0.003016			0.002697
						0.003027			0.002701
						0.003038			0.002705
						0.003048			0.00271
						0.003059			0.002715
						0.00307			0.002719
						0.003081			0.002724
						0.003091			0.002729
						0.003102			0.002734
						0.003113			0.002739
						0.003123			0.002745
						0.003134			0.00275
						0.003145			0.002756
						0.003156			0.002762
						0.003166			0.002768
						0.003177			0.002774
						0.003187			0.00278
						0.003198			0.002787
						0.003209			0.002793
						0.003219			0.0028
						0.00323			0.002806
						0.00324			0.002813
						0.00325			0.00282
						0.003261			0.002827
						0.003271			0.002835
						0.003281			0.002842
						0.003292			0.00285
						0.003302			0.002857
						0.003312			0.002865
						0.003322			0.002873
						0.003332			0.002881
						0.001516
						0.001515
						0.001515
						0.001514
						0.001514
						0.001513
						0.001513
						0.001512
						0.001512
						0.001511
						0.001511
						0.00151
						0.00151
						0.001509
						0.001509
						0.001509
						0.001508
						0.001508
						0.001507
						0.001507
						0.001507
						0.001506
						0.001506
						0.001505
						0.001505
						0.001505
						0.001504
						0.001504
						0.001504
						0.001503
						0.001503
						0.001503
						0.001502
						0.001502
						0.001502
						0.001501
						0.001501
						0.001501
						0.001501
						0.0015
						0.0015
						0.0015
						0.0015
						0.0015
						0.001499
						0.001499
						0.001499
						0.001499
						0.001499
						0.001499
						0.001499
						0.001499
						0.001499
						0.001499
						0.0015
						0.0015
						0.0015
						0.001501
						0.001501
						0.001502
						0.001502
						0.001503
						0.001503
						0.001504
						0.001505
						0.001506
						0.001507
						0.001508
						0.001509
						0.00151
						0.001511
						0.001512
						0.001514
						0.001515
						0.001517
						0.001518
						0.00152
						0.001521
						0.001523
						0.001525
						0.001526
						0.001528
						0.00153
						0.001532
						0.001534
						0.001535
						0.001537
						0.001539
						0.001541
						0.001543
						0.001545
						0.001547
						0.001549
						0.001551
						0.001553
						0.001555
						0.001557
						0.001559
						0.00156
						0.001562
						0.001564
						0.001566
						0.001567
						0.001569
						0.001571
						0.001572
						0.001574
						0.001575
						0.001577
						0.001578
						0.00158
						0.001581
						0.001582
						0.001583
						0.001584
						0.001586
						0.001587
						0.001588
						0.001588
						0.001589
						0.00159
						0.001591
						0.001592
						0.001592
						0.001593
						0.001594
						0.001594
						0.001595
						0.001595
						0.001596
						0.001596
						0.001597
						0.001597
						0.001597
						0.001597
						0.001598
						0.001598
						0.001598
						0.001598
						0.001598
						0.001598
						0.001598
						0.001598
						0.001598
						0.001598
						0.001598
						0.001598
						0.001598
						0.001598
						0.001598
						0.001597
						0.001597
						0.001597
						0.001597
						0.001597
						0.001597
						0.001597
						0.001597
						0.001597
						0.001597
						0.001597
						0.001597
						0.001597
						0.001597
						0.001597
						0.001597
						0.001597
						0.001597
						0.001598
						0.001598
						0.001598
						0.001598
						0.001599
						0.001599
						0.0016
						0.0016
						0.001601
						0.001601
						0.001602
						0.001602
						0.001603
						0.001604
						0.001605
						0.001605
						0.001606
						0.001607
						0.001608
						0.001609
						0.00161
						0.001611
						0.001612
						0.001613
						0.001614
						0.001615
						0.001616
						0.001617
						0.001618
						0.001619
						0.001621
						0.001622
						0.001623
						0.001624
						0.001626
						0.001627
						0.001628
						0.00163
						0.001631
						0.001633
						0.001634
						0.001635
						0.001637
						0.001638
						0.00164
						0.001641
						0.001643
						0.001645
						0.001646
						0.001648
						0.001649
						0.001651
						0.001653
						0.001654
						0.001656
						0.001658
						0.00166
						0.001661
						0.001663
						0.001665
						0.001667
						0.001669
						0.001671
						0.001673
						0.001674
						0.001676
						0.001678
						0.00168
						0.001682
						0.001684
						0.001686
						0.001688
						0.00169
						0.001692
						0.001694
						0.001696
						0.001698
						0.0017
						0.001702
						0.001704
						0.001706
						0.001708
						0.00171
						0.001712
						0.001714
						0.001716
[truncated: 1,480 more rows]

## Sheet: Fig. 3e
Temperature (°C)
		TRIM72	M285E	K279A	D433A	R412A	R282A	K279D_D433K
		53.7	37	48.1	51.4	49.5	47.6	45.9
		53.4	37.1	48	51.3	49.4	47.7	45.8

## Sheet: Fig. 4b
Fraction Bound	TRIM72								Fraction Bound	RING							Fraction Bound	B-Box
		3.05176e-08	-0.0690037	0.000899694	3						7.6294e-09			3					7.6294e-09			3
		6.10352e-08	-0.0492832	0.0746553	3						1.52588e-08	0.0111903	0.00179038	3					1.52588e-08	-0.00237388	0.000984974	3
					3						3.05176e-08	0.00352608	0.003242	3					3.05176e-08	-0.00207018	0.000810076	3
		2.44141e-07	0.0481332	0.0583375	3						6.10352e-08	0.00360334	0.00130848	3					6.10352e-08	0.00221939	0.00196363	3
		4.88281e-07	0.114058	0.0146535	3						1.2207e-07	0.000334376	0.00240991	3					1.2207e-07	0.00164683	0.00159678	3
					3						2.44141e-07	-0.000777532	0.00308261	3					2.44141e-07	-0.000589342	0.00290834	3
		1.95313e-06	0.287795	0.000181058	3						4.88281e-07	-0.00271642	0.0026385	3					4.88281e-07	-0.000487248	0.000429747	3
		3.90625e-06	0.385604	0.0465404	3						9.76563e-07	-0.00209852	0.00245036	3					9.76563e-07	0.00419178	0.00225839	3
		7.8125e-06	0.497417	0.0114542	3						1.95313e-06	-0.0020634	0.00233863	3					1.95313e-06	0.00131984	0.00247582	3
		1.5625e-05	0.607869	0.0343747	3						3.90625e-06	-0.00382971	0.000568681	3					3.90625e-06	0.0023238	0	3
		3.125e-05	0.750689	0.0241675	3						7.8125e-06	-0.00220467	0.00527679	3					7.8125e-06	-0.00111863	0.000915285	3
		6.25e-05	0.844365	0.0172226	3						1.5625e-05	-0.00429707	0.000751852	3					1.5625e-05	-0.000819645	0.00151974	3
		0.000125	0.934306	0.0042584	3						3.125e-05	0.000497129	0.00234572	3					3.125e-05	0.00378498	0.00125974	3
		0.00025		0.0018646	3						6.25e-05	-0.00105202	0.00144928	3					6.25e-05	-0.00485481	0.00158534	3
											0.000125	0.00213858	0.000472529	3					0.000125	0.00284217	0.000537365	3
											0.00025	0.00317575	0.00605834	3					0.00025	0.00240279	0.00181731	3
Fraction Bound	Coiled-coil								Fraction Bound	SPRY							Fraction Bound	CC-SPRY
		1.52588e-08	-0.0640206	0.0596942	3														3.05176e-08	-0.0155002	0.0557039	3
					3						3.05176e-08	0.0174643	0.0750267	3					6.10352e-08	-0.0331308	0.0398291	3
		6.10352e-08	-0.00760868	0.0434764	3														1.2207e-07	-0.00691615	0.0345082	3
		1.2207e-07	0.0325591	0.0586455	3														2.44141e-07	0.0408599	0.0073573	3
					3						2.44141e-07	0.036692	0.0560293	3								3
		4.88281e-07	-0.0117039	0.0319209	3						4.88281e-07	0.0854689	0.0396867	3								3
					3						9.76563e-07	0.20721	0.0544152	3					1.95313e-06	0.213406	0	3
		1.95313e-06	0.141528	0.0845604	3						1.95313e-06	0.277353	0.0918925	3					3.90625e-06	0.336472	0.0367478	3
		3.90625e-06	0.0942982	0.0421468	3						3.90625e-06	0.366743	0.0698004	3					7.8125e-06	0.434307	0.0366151	3
		7.8125e-06	0.192187	0.128853	3						7.8125e-06	0.640722	0.0797149	3					1.5625e-05	0.53695	0.0681268	3
		1.5625e-05	0.353009	0.127207	3						1.5625e-05	0.792602	0.0410674	3								3
		3.125e-05	0.465389	0.0566306	3						6.25e-05	0.931067	0.0829399	3					6.25e-05	0.83304	0.03	3
		6.25e-05	0.621679	0.0152088	3						0.000125	1.03165	0.0553809	3					0.000125	0.89888	0.0412925	3
		0.000125	0.815084	0.0198057	3						0.00025	1.02474	0.127142	3					0.00025	1.0284	0.0327848	3
		0.00025	0.888733	0.100346	3						0.0005	0.874789	0.117146	3
		0.0005	0.993618	0.0988654	3									3

## Sheet: Fig. 4f
Temperature (°C)
		TRIM72	K330A	K460A	K462A	R356A	R371A	R386A
		53.7	51.7	52.7	52.4	53.3	52.3	49.4
		53.4	52	52.8	52.3	53.4	52.2	49.1

[truncated: 24 more sheets: Fig. 4g, Fig. 5i, Fig. 5j, Fig. 5l, Supplementary Fig. 4a, Supplementary Fig. 4b, Supplementary Fig. 4c, Supplementary Fig. 4d, Supplementary Fig. 4e, Supplementary Fig. 8a, Supplementary Fig. 8b, Supplementary Fig. 8c, Supplementary Fig. 8d, Supplementary Fig. 12a, Supplementary Fig. 12b, Supplementary Fig. 12c, Supplementary Fig. 12d, Supplementary Fig. 12e, Supplementary Fig. 12f, Supplementary Fig. 12g …]
